# Supplementary material for: Detection of a Novel Mechanism of Acousto-Optic Modulation of Incoherent Light
Source: PLoS One. 2014 Aug 8;9(8):e104268. doi: 10.1371/journal.pone.0104268 (PMC4126715; doi:10.1371/journal.pone.0104268)
Supplement: File S1 — Final Data. Includes all data for each figure in 7 separate tables. The tables are Table S1-Figure 2 Data, Table S2-Figure 3 Data, Table S3-Figure 4 Data, Table S4-Figure 5 Data, Table S5-Figure 6 Data, Table S6-Figure 7 Data, and Table S7-Figure 8 Data. (XLSX) [file pone.0104268.s001.xlsx]

## Sheet: Table S1 - Figure 2 Data
Each column shows the data for 500 measurements at each corresponding US pressure listed within the same column.
Columns were averaged then squared to report the amplitude data (V) as average intensity (V^2). The intensity data was then decreased -20 dB as the lock-in has a 20 dB gain.
AOM was reported as the -20 dB intensity data and the modulation depth is the -20 dB intensity data divided by the averaged LED intensity (0.433 V^2)
RF on								RF off
US (V peak to peak)
0	10	20	30	40	50	60
US Pressure (kPa)
0	17.1056	26.1113	36.7151	44.1248	53.4696	65.215
AOM (V)	AOM (V)	AOM (V)	AOM (V)	AOM (V)	AOM (V)	AOM (V)		LED amplitude w/RF OFF (V)
4.93e-06	0.000106	0.00021	0.000337	0.000422	0.000535	0.000667		0.658
4.93e-06	0.000106	0.00021	0.000337	0.000422	0.000535	0.000667		0.658
4.93e-06	0.000106	0.00021	0.000337	0.000422	0.000535	0.000667		0.658
4.93e-06	0.000106	0.00021	0.000337	0.000422	0.000535	0.000667		0.658
4.93e-06	0.000106	0.00021	0.000337	0.000422	0.000535	0.000667		0.658
4.93e-06	0.000106	0.00021	0.000337	0.000422	0.000535	0.000667		0.658
4.93e-06	0.000106	0.00021	0.000337	0.000422	0.000535	0.000667		0.658
5.04e-06	0.000106	0.00021	0.000337	0.000422	0.000535	0.000667		0.658
5.04e-06	0.000106	0.00021	0.000337	0.000422	0.000535	0.000667		0.658
5.04e-06	0.000106	0.00021	0.000337	0.000422	0.000535	0.000667		0.658
5.04e-06	0.000106	0.00021	0.000337	0.000422	0.000535	0.000667		0.658
5.04e-06	0.000106	0.00021	0.000337	0.000422	0.000535	0.000667		0.658
5.04e-06	0.000106	0.00021	0.000337	0.000422	0.000535	0.000667		0.658
5.04e-06	0.000106	0.00021	0.000337	0.000422	0.000535	0.000667		0.658
5.04e-06	0.000106	0.00021	0.000337	0.000422	0.000535	0.000667		0.658
5.04e-06	0.000106	0.00021	0.000337	0.000422	0.000535	0.000667		0.658
5.04e-06	0.000106	0.00021	0.000337	0.000422	0.000535	0.000667		0.658
5.04e-06	0.000106	0.00021	0.000337	0.000422	0.000535	0.000667		0.658
5.04e-06	0.000106	0.00021	0.000337	0.000422	0.000535	0.000667		0.658
5.04e-06	0.000106	0.00021	0.000337	0.000422	0.000535	0.000667		0.658
5.04e-06	0.000106	0.00021	0.000337	0.000422	0.000535	0.000667		0.658
5.04e-06	0.000106	0.00021	0.000337	0.000422	0.000535	0.000667		0.658
5.04e-06	0.000106	0.00021	0.000337	0.000422	0.000535	0.000667		0.658
5.04e-06	0.000106	0.00021	0.000337	0.000422	0.000535	0.000667		0.658
5.04e-06	0.000106	0.00021	0.000337	0.000422	0.000535	0.000667		0.658
5.04e-06	0.000106	0.00021	0.000337	0.000422	0.000535	0.000667		0.658
5.04e-06	0.000106	0.00021	0.000337	0.000422	0.000535	0.000667		0.658
5.04e-06	0.000106	0.00021	0.000337	0.000422	0.000535	0.000667		0.658
5.04e-06	0.000106	0.00021	0.000337	0.000422	0.000535	0.000667		0.658
5.04e-06	0.000106	0.00021	0.000337	0.000422	0.000535	0.000667		0.658
5.04e-06	0.000106	0.00021	0.000337	0.000422	0.000535	0.000667		0.658
5.04e-06	0.000106	0.00021	0.000337	0.000422	0.000535	0.000667		0.658
4.93e-06	0.000106	0.00021	0.000337	0.000422	0.000535	0.000667		0.658
4.93e-06	0.000106	0.00021	0.000337	0.000422	0.000535	0.000667		0.658
4.93e-06	0.000106	0.00021	0.000337	0.000422	0.000535	0.000667		0.658
4.93e-06	0.000106	0.00021	0.000337	0.000422	0.000535	0.000667		0.658
4.93e-06	0.000106	0.00021	0.000337	0.000422	0.000535	0.000667		0.658
4.93e-06	0.000106	0.00021	0.000337	0.000422	0.000535	0.000667		0.658
4.93e-06	0.000106	0.00021	0.000337	0.000422	0.000535	0.000667		0.658
4.93e-06	0.000106	0.00021	0.000337	0.000422	0.000535	0.000667		0.658
4.93e-06	0.000106	0.00021	0.000337	0.000422	0.000535	0.000667		0.658
4.93e-06	0.000106	0.00021	0.000337	0.000422	0.000535	0.000667		0.658
4.93e-06	0.000106	0.00021	0.000337	0.000422	0.000535	0.000667		0.658
4.93e-06	0.000106	0.00021	0.000337	0.000422	0.000535	0.000667		0.658
4.93e-06	0.000106	0.00021	0.000337	0.000422	0.000535	0.000667		0.658
4.93e-06	0.000106	0.00021	0.000337	0.000422	0.000535	0.000667		0.658
4.93e-06	0.000106	0.00021	0.000337	0.000422	0.000535	0.000667		0.658
4.93e-06	0.000106	0.00021	0.000337	0.000422	0.000535	0.000667		0.658
4.93e-06	0.000106	0.00021	0.000337	0.000422	0.000535	0.000667		0.658
4.93e-06	0.000106	0.00021	0.000337	0.000422	0.000535	0.000667		0.658
4.93e-06	0.000106	0.00021	0.000337	0.000422	0.000535	0.000667		0.658
4.93e-06	0.000106	0.00021	0.000337	0.000422	0.000535	0.000667		0.658
4.93e-06	0.000106	0.00021	0.000337	0.000422	0.000535	0.000667		0.658
4.93e-06	0.000106	0.00021	0.000337	0.000422	0.000535	0.000667		0.658
4.93e-06	0.000106	0.00021	0.000337	0.000422	0.000535	0.000667		0.658
4.93e-06	0.000106	0.00021	0.000337	0.000422	0.000535	0.000667		0.658
4.93e-06	0.000106	0.00021	0.000337	0.000422	0.000535	0.000667		0.658
4.93e-06	0.000106	0.00021	0.000337	0.000422	0.000535	0.000667		0.658
4.93e-06	0.000106	0.00021	0.000337	0.000422	0.000535	0.000667		0.658
4.93e-06	0.000106	0.00021	0.000337	0.000422	0.000535	0.000667		0.658
4.83e-06	0.000106	0.00021	0.000337	0.000422	0.000535	0.000667		0.658
4.83e-06	0.000106	0.00021	0.000337	0.000422	0.000535	0.000667		0.658
4.83e-06	0.000106	0.00021	0.000337	0.000422	0.000535	0.000667		0.658
4.83e-06	0.000106	0.000211	0.000337	0.000422	0.000535	0.000667		0.658
4.83e-06	0.000106	0.000211	0.000337	0.000422	0.000535	0.000667		0.658
4.83e-06	0.000106	0.000211	0.000337	0.000422	0.000535	0.000667		0.658
4.83e-06	0.000106	0.000211	0.000337	0.000422	0.000535	0.000667		0.658
4.83e-06	0.000106	0.000211	0.000337	0.000422	0.000535	0.000667		0.658
4.83e-06	0.000106	0.000211	0.000337	0.000422	0.000535	0.000667		0.658
4.83e-06	0.000106	0.000211	0.000337	0.000422	0.000535	0.000667		0.658
4.83e-06	0.000106	0.000211	0.000337	0.000422	0.000535	0.000667		0.658
4.83e-06	0.000106	0.000211	0.000337	0.000422	0.000535	0.000667		0.658
4.83e-06	0.000106	0.000211	0.000337	0.000422	0.000535	0.000667		0.658
4.83e-06	0.000106	0.000211	0.000337	0.000422	0.000535	0.000667		0.658
4.83e-06	0.000106	0.000211	0.000337	0.000422	0.000535	0.000667		0.658
4.83e-06	0.000106	0.000211	0.000337	0.000422	0.000535	0.000667		0.658
4.83e-06	0.000106	0.000211	0.000337	0.000422	0.000535	0.000667		0.658
4.83e-06	0.000106	0.000211	0.000337	0.000422	0.000535	0.000667		0.658
4.83e-06	0.000106	0.000211	0.000337	0.000422	0.000535	0.000667		0.658
4.83e-06	0.000106	0.000211	0.000337	0.000422	0.000535	0.000667		0.658
4.83e-06	0.000106	0.000211	0.000337	0.000422	0.000535	0.000667		0.658
4.83e-06	0.000106	0.000211	0.000337	0.000422	0.000535	0.000667		0.658
4.73e-06	0.000106	0.000211	0.000337	0.000422	0.000535	0.000667		0.658
4.73e-06	0.000106	0.000211	0.000337	0.000422	0.000535	0.000667		0.658
4.73e-06	0.000106	0.000211	0.000337	0.000422	0.000535	0.000667		0.658
4.73e-06	0.000106	0.000211	0.000337	0.000422	0.000535	0.000667		0.658
4.73e-06	0.000106	0.000211	0.000337	0.000422	0.000535	0.000667		0.658
4.73e-06	0.000106	0.000211	0.000337	0.000422	0.000535	0.000667		0.658
4.73e-06	0.000106	0.000211	0.000337	0.000422	0.000535	0.000667		0.658
4.73e-06	0.000106	0.000211	0.000337	0.000422	0.000535	0.000667		0.658
4.73e-06	0.000106	0.000211	0.000337	0.000422	0.000535	0.000667		0.658
4.73e-06	0.000106	0.000211	0.000337	0.000422	0.000535	0.000667		0.658
4.73e-06	0.000106	0.000211	0.000337	0.000422	0.000535	0.000667		0.658
4.73e-06	0.000106	0.000211	0.000337	0.000422	0.000535	0.000667		0.658
4.73e-06	0.000106	0.000211	0.000337	0.000422	0.000535	0.000667		0.658
4.73e-06	0.000106	0.000211	0.000337	0.000422	0.000535	0.000667		0.658
4.73e-06	0.000106	0.000211	0.000337	0.000422	0.000535	0.000667		0.658
4.73e-06	0.000106	0.000211	0.000337	0.000422	0.000535	0.000667		0.658
4.63e-06	0.000106	0.000211	0.000337	0.000422	0.000535	0.000667		0.658
4.63e-06	0.000106	0.000211	0.000337	0.000422	0.000535	0.000667		0.658
4.63e-06	0.000106	0.000211	0.000337	0.000422	0.000535	0.000667		0.658
4.63e-06	0.000106	0.000211	0.000337	0.000422	0.000535	0.000667		0.658
4.63e-06	0.000106	0.000211	0.000337	0.000422	0.000535	0.000667		0.658
4.63e-06	0.000106	0.000211	0.000337	0.000422	0.000535	0.000667		0.658
4.63e-06	0.000106	0.000211	0.000337	0.000422	0.000535	0.000667		0.658
4.63e-06	0.000106	0.000211	0.000337	0.000422	0.000535	0.000667		0.658
4.63e-06	0.000106	0.000211	0.000337	0.000422	0.000535	0.000667		0.658
4.63e-06	0.000106	0.000211	0.000337	0.000422	0.000535	0.000667		0.658
4.63e-06	0.000106	0.000211	0.000337	0.000422	0.000535	0.000667		0.658
4.63e-06	0.000106	0.000211	0.000337	0.000422	0.000535	0.000667		0.658
4.63e-06	0.000106	0.000211	0.000337	0.000422	0.000535	0.000667		0.658
4.63e-06	0.000106	0.000211	0.000337	0.000422	0.000535	0.000667		0.658
4.63e-06	0.000106	0.000211	0.000337	0.000422	0.000535	0.000667		0.658
4.63e-06	0.000106	0.000211	0.000337	0.000422	0.000535	0.000667		0.658
4.63e-06	0.000106	0.000211	0.000337	0.000422	0.000535	0.000667		0.658
4.53e-06	0.000106	0.000211	0.000337	0.000422	0.000535	0.000667		0.658
4.53e-06	0.000106	0.000211	0.000337	0.000422	0.000535	0.000667		0.658
4.53e-06	0.000106	0.000211	0.000337	0.000422	0.000535	0.000667		0.658
4.53e-06	0.000106	0.000211	0.000337	0.000422	0.000535	0.000667		0.658
4.53e-06	0.000106	0.000211	0.000337	0.000422	0.000535	0.000667		0.658
4.53e-06	0.000106	0.000211	0.000337	0.000422	0.000535	0.000667		0.658
4.53e-06	0.000106	0.000211	0.000337	0.000422	0.000535	0.000667		0.658
4.53e-06	0.000106	0.000211	0.000337	0.000422	0.000535	0.000667		0.658
4.53e-06	0.000106	0.000211	0.000337	0.000422	0.000535	0.000667		0.658
4.53e-06	0.000106	0.000211	0.000337	0.000422	0.000535	0.000667		0.658
4.53e-06	0.000106	0.000211	0.000337	0.000422	0.000535	0.000667		0.658
4.53e-06	0.000106	0.000211	0.000337	0.000422	0.000535	0.000667		0.658
4.53e-06	0.000106	0.000211	0.000337	0.000422	0.000535	0.000667		0.658
4.53e-06	0.000106	0.000211	0.000337	0.000422	0.000535	0.000667		0.658
4.53e-06	0.000106	0.000211	0.000337	0.000422	0.000535	0.000667		0.658
4.53e-06	0.000106	0.000211	0.000337	0.000422	0.000535	0.000667		0.658
4.53e-06	0.000106	0.000211	0.000337	0.000422	0.000535	0.000667		0.658
4.53e-06	0.000106	0.000211	0.000337	0.000422	0.000535	0.000667		0.658
4.53e-06	0.000106	0.000211	0.000337	0.000422	0.000535	0.000667		0.658
4.53e-06	0.000106	0.000211	0.000337	0.000422	0.000535	0.000667		0.658
4.43e-06	0.000106	0.000211	0.000337	0.000422	0.000535	0.000667		0.658
4.43e-06	0.000106	0.000211	0.000337	0.000422	0.000535	0.000667		0.658
4.43e-06	0.000106	0.000211	0.000337	0.000422	0.000535	0.000667		0.658
4.43e-06	0.000106	0.000211	0.000337	0.000422	0.000535	0.000667		0.658
4.43e-06	0.000106	0.000211	0.000337	0.000422	0.000535	0.000667		0.658
4.43e-06	0.000106	0.000211	0.000337	0.000422	0.000535	0.000667		0.658
4.43e-06	0.000106	0.000211	0.000337	0.000422	0.000535	0.000667		0.658
4.43e-06	0.000106	0.000211	0.000337	0.000422	0.000535	0.000667		0.658
4.43e-06	0.000106	0.000211	0.000337	0.000422	0.000535	0.000667		0.658
4.43e-06	0.000106	0.000211	0.000337	0.000422	0.000535	0.000667		0.658
4.43e-06	0.000106	0.000211	0.000337	0.000422	0.000535	0.000667		0.658
4.43e-06	0.000106	0.000211	0.000337	0.000423	0.000535	0.000667		0.658
4.43e-06	0.000106	0.000211	0.000337	0.000423	0.000535	0.000667		0.658
4.43e-06	0.000106	0.000211	0.000337	0.000423	0.000535	0.000667		0.658
4.43e-06	0.000106	0.000211	0.000337	0.000423	0.000535	0.000667		0.658
4.43e-06	0.000106	0.000211	0.000337	0.000423	0.000535	0.000667		0.658
4.43e-06	0.000106	0.000211	0.000337	0.000423	0.000535	0.000667		0.658
4.43e-06	0.000106	0.000211	0.000337	0.000423	0.000535	0.000668		0.658
4.43e-06	0.000106	0.000211	0.000337	0.000423	0.000535	0.000668		0.658
4.43e-06	0.000106	0.000211	0.000337	0.000423	0.000535	0.000668		0.658
4.43e-06	0.000106	0.000211	0.000337	0.000423	0.000535	0.000668		0.658
4.43e-06	0.000106	0.000211	0.000337	0.000423	0.000535	0.000668		0.658
4.33e-06	0.000106	0.000211	0.000337	0.000423	0.000535	0.000668		0.658
4.33e-06	0.000106	0.000211	0.000337	0.000423	0.000535	0.000668		0.658
4.33e-06	0.000106	0.000211	0.000337	0.000423	0.000535	0.000668		0.658
4.33e-06	0.000106	0.000211	0.000337	0.000423	0.000535	0.000668		0.658
4.33e-06	0.000106	0.000211	0.000337	0.000423	0.000535	0.000668		0.658
4.33e-06	0.000106	0.000211	0.000337	0.000423	0.000535	0.000668		0.658
4.33e-06	0.000106	0.000211	0.000337	0.000423	0.000535	0.000668		0.658
4.33e-06	0.000106	0.000211	0.000337	0.000423	0.000535	0.000668		0.658
4.33e-06	0.000106	0.000211	0.000337	0.000423	0.000535	0.000668		0.658
4.33e-06	0.000106	0.000211	0.000337	0.000423	0.000535	0.000668		0.658
4.33e-06	0.000106	0.000211	0.000337	0.000423	0.000535	0.000668		0.658
4.33e-06	0.000106	0.000211	0.000337	0.000423	0.000535	0.000668		0.658
4.33e-06	0.000106	0.000211	0.000337	0.000423	0.000535	0.000668		0.658
4.33e-06	0.000106	0.000211	0.000337	0.000423	0.000535	0.000668		0.658
4.33e-06	0.000106	0.000211	0.000337	0.000423	0.000535	0.000668		0.658
4.33e-06	0.000106	0.000211	0.000337	0.000423	0.000535	0.000668		0.658
4.33e-06	0.000106	0.000211	0.000337	0.000423	0.000535	0.000668		0.658
4.33e-06	0.000106	0.000211	0.000337	0.000423	0.000535	0.000668		0.658
4.33e-06	0.000106	0.000211	0.000337	0.000423	0.000535	0.000668		0.658
4.33e-06	0.000106	0.000211	0.000337	0.000423	0.000535	0.000668		0.658
4.33e-06	0.000106	0.000211	0.000337	0.000423	0.000535	0.000668		0.658
4.33e-06	0.000106	0.000211	0.000337	0.000423	0.000535	0.000668		0.658
4.33e-06	0.000106	0.000211	0.000337	0.000423	0.000535	0.000668		0.658
4.33e-06	0.000106	0.000211	0.000337	0.000423	0.000535	0.000668		0.658
4.33e-06	0.000106	0.000211	0.000337	0.000423	0.000535	0.000668		0.658
4.33e-06	0.000106	0.000211	0.000337	0.000423	0.000535	0.000668		0.658
4.33e-06	0.000106	0.000211	0.000337	0.000423	0.000535	0.000668		0.658
4.33e-06	0.000106	0.000211	0.000337	0.000423	0.000535	0.000668		0.658
4.33e-06	0.000106	0.000211	0.000337	0.000423	0.000535	0.000668		0.658
4.33e-06	0.000106	0.000211	0.000337	0.000423	0.000535	0.000668		0.658
4.33e-06	0.000106	0.000211	0.000337	0.000423	0.000535	0.000668		0.658
4.33e-06	0.000106	0.000211	0.000337	0.000423	0.000535	0.000668		0.658
4.33e-06	0.000106	0.000211	0.000337	0.000423	0.000535	0.000668		0.658
4.33e-06	0.000106	0.000211	0.000337	0.000423	0.000535	0.000668		0.658
4.33e-06	0.000106	0.000211	0.000337	0.000423	0.000535	0.000668		0.658
4.33e-06	0.000106	0.000211	0.000337	0.000423	0.000535	0.000668		0.658
4.33e-06	0.000106	0.000211	0.000337	0.000423	0.000535	0.000668		0.658
4.33e-06	0.000106	0.000211	0.000337	0.000423	0.000535	0.000668		0.658
4.33e-06	0.000106	0.000211	0.000337	0.000423	0.000535	0.000668		0.658
4.33e-06	0.000106	0.000211	0.000337	0.000423	0.000535	0.000668		0.658
4.33e-06	0.000106	0.000211	0.000337	0.000423	0.000535	0.000668		0.658
4.33e-06	0.000106	0.000211	0.000337	0.000423	0.000535	0.000668		0.658
4.33e-06	0.000106	0.000211	0.000337	0.000423	0.000535	0.000668		0.658
4.33e-06	0.000106	0.000211	0.000337	0.000423	0.000535	0.000668		0.658
4.33e-06	0.000106	0.000211	0.000337	0.000423	0.000535	0.000668		0.658
4.33e-06	0.000106	0.000211	0.000337	0.000423	0.000535	0.000668		0.658
4.33e-06	0.000106	0.000211	0.000337	0.000423	0.000535	0.000668		0.658
4.33e-06	0.000106	0.000211	0.000337	0.000423	0.000535	0.000668		0.658
4.33e-06	0.000106	0.000211	0.000337	0.000423	0.000535	0.000668		0.658
4.33e-06	0.000106	0.000211	0.000337	0.000423	0.000535	0.000668		0.658
4.33e-06	0.000106	0.000211	0.000337	0.000423	0.000535	0.000668		0.658
4.33e-06	0.000106	0.000211	0.000337	0.000423	0.000535	0.000668		0.658
4.33e-06	0.000106	0.000211	0.000337	0.000423	0.000535	0.000668		0.658
4.33e-06	0.000106	0.000211	0.000337	0.000423	0.000535	0.000668		0.658
4.33e-06	0.000106	0.000211	0.000337	0.000423	0.000535	0.000668		0.658
4.33e-06	0.000106	0.000211	0.000337	0.000423	0.000535	0.000668		0.658
4.33e-06	0.000106	0.000211	0.000337	0.000423	0.000535	0.000668		0.658
4.33e-06	0.000106	0.000211	0.000337	0.000423	0.000535	0.000668		0.658
4.33e-06	0.000106	0.000211	0.000337	0.000423	0.000535	0.000668		0.658
4.33e-06	0.000106	0.000211	0.000337	0.000423	0.000535	0.000668		0.658
4.33e-06	0.000106	0.000211	0.000337	0.000423	0.000535	0.000668		0.658
4.33e-06	0.000106	0.000211	0.000337	0.000423	0.000535	0.000668		0.658
4.33e-06	0.000106	0.000211	0.000337	0.000423	0.000535	0.000668		0.658
4.33e-06	0.000106	0.000211	0.000337	0.000423	0.000535	0.000668		0.658
4.33e-06	0.000106	0.000211	0.000337	0.000423	0.000535	0.000668		0.658
4.33e-06	0.000106	0.000211	0.000337	0.000423	0.000535	0.000668		0.658
4.33e-06	0.000106	0.000211	0.000337	0.000423	0.000535	0.000668		0.658
4.33e-06	0.000106	0.000211	0.000337	0.000423	0.000535	0.000668		0.658
4.33e-06	0.000106	0.000211	0.000337	0.000423	0.000535	0.000668		0.658
4.33e-06	0.000106	0.000211	0.000337	0.000423	0.000535	0.000668		0.658
4.33e-06	0.000106	0.000211	0.000337	0.000423	0.000535	0.000668		0.658
4.33e-06	0.000106	0.000211	0.000337	0.000423	0.000535	0.000668		0.658
4.33e-06	0.000106	0.000211	0.000337	0.000423	0.000535	0.000668		0.658
4.33e-06	0.000106	0.000211	0.000337	0.000423	0.000535	0.000668		0.658
4.33e-06	0.000106	0.000211	0.000337	0.000423	0.000535	0.000668		0.658
4.33e-06	0.000106	0.000211	0.000337	0.000423	0.000535	0.000668		0.658
4.33e-06	0.000106	0.000211	0.000337	0.000423	0.000535	0.000668		0.658
4.33e-06	0.000106	0.000211	0.000337	0.000423	0.000535	0.000668		0.658
4.33e-06	0.000106	0.000211	0.000337	0.000423	0.000535	0.000668		0.658
4.33e-06	0.000106	0.000211	0.000337	0.000423	0.000535	0.000668		0.658
4.43e-06	0.000106	0.000211	0.000337	0.000423	0.000535	0.000668		0.658
4.43e-06	0.000106	0.000211	0.000337	0.000423	0.000535	0.000668		0.658
4.43e-06	0.000106	0.000211	0.000337	0.000423	0.000535	0.000668		0.658
4.43e-06	0.000106	0.000211	0.000337	0.000423	0.000535	0.000668		0.658
4.43e-06	0.000106	0.000211	0.000337	0.000423	0.000535	0.000668		0.658
4.43e-06	0.000106	0.000211	0.000337	0.000423	0.000535	0.000668		0.658
4.43e-06	0.000106	0.000211	0.000337	0.000423	0.000535	0.000668		0.658
4.43e-06	0.000106	0.000211	0.000337	0.000423	0.000535	0.000668		0.658
4.43e-06	0.000106	0.000211	0.000337	0.000423	0.000535	0.000668		0.658
4.43e-06	0.000106	0.000211	0.000337	0.000423	0.000535	0.000668		0.658
4.43e-06	0.000106	0.000211	0.000337	0.000423	0.000535	0.000668		0.658
4.43e-06	0.000106	0.000211	0.000337	0.000423	0.000535	0.000668		0.658
4.43e-06	0.000106	0.000211	0.000337	0.000423	0.000535	0.000668		0.658
4.43e-06	0.000106	0.000211	0.000337	0.000423	0.000535	0.000668		0.658
4.43e-06	0.000106	0.000211	0.000337	0.000423	0.000535	0.000668		0.658
4.43e-06	0.000106	0.000211	0.000337	0.000423	0.000535	0.000668		0.658
4.43e-06	0.000106	0.000211	0.000337	0.000423	0.000535	0.000668		0.658
4.43e-06	0.000106	0.000211	0.000337	0.000423	0.000535	0.000668		0.658
4.43e-06	0.000106	0.000211	0.000337	0.000423	0.000535	0.000668		0.658
4.33e-06	0.000106	0.000211	0.000337	0.000423	0.000535	0.000668		0.658
4.33e-06	0.000106	0.000211	0.000337	0.000423	0.000535	0.000668		0.658
4.33e-06	0.000106	0.000211	0.000337	0.000423	0.000535	0.000668		0.658
4.33e-06	0.000106	0.000211	0.000337	0.000423	0.000535	0.000668		0.658
4.33e-06	0.000106	0.000211	0.000337	0.000423	0.000535	0.000668		0.658
4.33e-06	0.000106	0.000211	0.000337	0.000423	0.000535	0.000668		0.658
4.33e-06	0.000106	0.000211	0.000337	0.000423	0.000535	0.000668		0.658
4.33e-06	0.000106	0.000211	0.000337	0.000423	0.000535	0.000668		0.658
4.33e-06	0.000106	0.000211	0.000337	0.000423	0.000535	0.000668		0.658
4.33e-06	0.000106	0.000211	0.000337	0.000423	0.000535	0.000668		0.658
4.33e-06	0.000106	0.000211	0.000337	0.000423	0.000535	0.000668		0.658
4.33e-06	0.000106	0.000211	0.000337	0.000423	0.000535	0.000668		0.658
4.33e-06	0.000106	0.000211	0.000337	0.000423	0.000535	0.000668		0.658
4.33e-06	0.000106	0.000211	0.000337	0.000423	0.000535	0.000668		0.658
4.33e-06	0.000106	0.000211	0.000337	0.000423	0.000535	0.000668		0.658
4.33e-06	0.000106	0.000211	0.000337	0.000423	0.000535	0.000668		0.658
4.33e-06	0.000106	0.000211	0.000337	0.000423	0.000535	0.000668		0.658
4.33e-06	0.000106	0.000211	0.000337	0.000423	0.000535	0.000668		0.658
4.33e-06	0.000106	0.000211	0.000337	0.000423	0.000535	0.000668		0.658
4.33e-06	0.000106	0.000211	0.000337	0.000423	0.000535	0.000668		0.658
4.33e-06	0.000106	0.000211	0.000337	0.000423	0.000535	0.000668		0.658
4.33e-06	0.000106	0.000211	0.000337	0.000423	0.000535	0.000668		0.658
4.33e-06	0.000106	0.000211	0.000337	0.000423	0.000535	0.000668		0.658
4.33e-06	0.000106	0.000211	0.000337	0.000423	0.000535	0.000668		0.658
4.33e-06	0.000106	0.000211	0.000337	0.000423	0.000535	0.000668		0.658
4.33e-06	0.000106	0.000211	0.000337	0.000423	0.000535	0.000668		0.658
4.33e-06	0.000106	0.000211	0.000337	0.000423	0.000535	0.000668		0.658
4.33e-06	0.000106	0.000211	0.000337	0.000423	0.000535	0.000668		0.658
4.33e-06	0.000106	0.000211	0.000337	0.000423	0.000535	0.000668		0.658
4.33e-06	0.000106	0.000211	0.000337	0.000423	0.000535	0.000668		0.658
4.33e-06	0.000106	0.000211	0.000337	0.000423	0.000535	0.000668		0.658
4.33e-06	0.000106	0.000211	0.000337	0.000423	0.000535	0.000668		0.658
4.33e-06	0.000106	0.000211	0.000337	0.000423	0.000535	0.000668		0.658
4.33e-06	0.000106	0.000211	0.000337	0.000423	0.000535	0.000668		0.658
4.33e-06	0.000106	0.000211	0.000337	0.000423	0.000535	0.000668		0.658
4.33e-06	0.000106	0.000211	0.000337	0.000423	0.000535	0.000668		0.658
4.33e-06	0.000106	0.000211	0.000337	0.000423	0.000535	0.000668		0.658
4.33e-06	0.000106	0.000211	0.000337	0.000423	0.000535	0.000668		0.658
4.33e-06	0.000106	0.000211	0.000337	0.000423	0.000535	0.000668		0.658
4.33e-06	0.000106	0.000211	0.000337	0.000423	0.000535	0.000668		0.658
4.33e-06	0.000106	0.000211	0.000337	0.000423	0.000535	0.000668		0.658
4.33e-06	0.000106	0.000211	0.000337	0.000423	0.000535	0.000668		0.658
4.33e-06	0.000106	0.000211	0.000337	0.000423	0.000535	0.000668		0.658
4.33e-06	0.000106	0.000211	0.000337	0.000423	0.000535	0.000668		0.658
4.33e-06	0.000106	0.000211	0.000337	0.000423	0.000535	0.000668		0.658
4.33e-06	0.000106	0.000211	0.000337	0.000423	0.000535	0.000668		0.658
4.33e-06	0.000106	0.000211	0.000337	0.000423	0.000535	0.000668		0.658
4.33e-06	0.000106	0.000211	0.000337	0.000423	0.000535	0.000668		0.658
4.33e-06	0.000106	0.000211	0.000337	0.000423	0.000535	0.000668		0.658
4.33e-06	0.000106	0.000211	0.000337	0.000423	0.000535	0.000668		0.658
4.23e-06	0.000106	0.000211	0.000337	0.000423	0.000535	0.000668		0.658
4.23e-06	0.000106	0.000211	0.000337	0.000423	0.000535	0.000668		0.658
4.23e-06	0.000106	0.000211	0.000337	0.000423	0.000535	0.000668		0.658
4.23e-06	0.000106	0.000211	0.000337	0.000423	0.000535	0.000668		0.658
4.23e-06	0.000106	0.000211	0.000337	0.000423	0.000535	0.000668		0.658
4.23e-06	0.000106	0.000211	0.000337	0.000423	0.000535	0.000668		0.658
4.23e-06	0.000106	0.000211	0.000337	0.000423	0.000535	0.000668		0.658
4.23e-06	0.000106	0.000211	0.000337	0.000423	0.000536	0.000668		0.658
4.23e-06	0.000106	0.000211	0.000337	0.000423	0.000536	0.000668		0.658
4.23e-06	0.000106	0.000211	0.000337	0.000423	0.000536	0.000668		0.658
4.23e-06	0.000106	0.000211	0.000337	0.000423	0.000536	0.000668		0.658
4.23e-06	0.000106	0.000211	0.000337	0.000423	0.000536	0.000668		0.658
4.23e-06	0.000106	0.000211	0.000337	0.000423	0.000536	0.000668		0.658
4.23e-06	0.000106	0.000211	0.000337	0.000423	0.000536	0.000668		0.658
4.23e-06	0.000106	0.000211	0.000337	0.000423	0.000536	0.000668		0.658
4.23e-06	0.000106	0.000211	0.000337	0.000423	0.000536	0.000668		0.658
4.23e-06	0.000106	0.000211	0.000337	0.000423	0.000536	0.000668		0.658
4.23e-06	0.000106	0.000211	0.000337	0.000423	0.000536	0.000668		0.658
4.23e-06	0.000106	0.000211	0.000337	0.000423	0.000536	0.000668		0.658
4.23e-06	0.000106	0.000211	0.000337	0.000423	0.000536	0.000668		0.658
4.23e-06	0.000106	0.000211	0.000337	0.000423	0.000536	0.000668		0.658
4.13e-06	0.000106	0.000211	0.000337	0.000423	0.000536	0.000668		0.658
4.13e-06	0.000106	0.000211	0.000337	0.000423	0.000536	0.000668		0.658
4.13e-06	0.000106	0.000211	0.000337	0.000423	0.000536	0.000668		0.658
4.13e-06	0.000106	0.000211	0.000337	0.000423	0.000536	0.000668		0.658
4.13e-06	0.000106	0.000211	0.000337	0.000423	0.000536	0.000668		0.658
4.13e-06	0.000106	0.000211	0.000337	0.000423	0.000536	0.000668		0.658
4.13e-06	0.000106	0.000211	0.000337	0.000423	0.000536	0.000668		0.658
4.13e-06	0.000106	0.000211	0.000337	0.000423	0.000536	0.000668		0.658
4.13e-06	0.000106	0.000211	0.000337	0.000423	0.000536	0.000668		0.658
4.13e-06	0.000106	0.000211	0.000337	0.000423	0.000536	0.000668		0.658
4.13e-06	0.000106	0.000211	0.000337	0.000423	0.000536	0.000668		0.658
4.13e-06	0.000106	0.000211	0.000337	0.000423	0.000536	0.000668		0.658
4.13e-06	0.000106	0.000211	0.000337	0.000423	0.000536	0.000668		0.658
4.13e-06	0.000106	0.000211	0.000337	0.000423	0.000536	0.000668		0.658
4.13e-06	0.000106	0.000211	0.000337	0.000423	0.000536	0.000668		0.658
4.13e-06	0.000106	0.000211	0.000337	0.000423	0.000536	0.000668		0.658
4.13e-06	0.000106	0.000211	0.000337	0.000423	0.000536	0.000668		0.658
4.13e-06	0.000106	0.000211	0.000337	0.000423	0.000536	0.000668		0.658
4.13e-06	0.000106	0.000211	0.000337	0.000423	0.000536	0.000668		0.658
4.13e-06	0.000106	0.000211	0.000337	0.000423	0.000536	0.000668		0.658
4.13e-06	0.000106	0.000211	0.000337	0.000423	0.000536	0.000668		0.658
4.13e-06	0.000106	0.000211	0.000337	0.000423	0.000536	0.000668		0.658
4.13e-06	0.000106	0.000211	0.000337	0.000423	0.000536	0.000668		0.658
4.13e-06	0.000106	0.000211	0.000337	0.000423	0.000536	0.000668		0.658
4.03e-06	0.000106	0.000211	0.000337	0.000423	0.000536	0.000668		0.658
4.03e-06	0.000106	0.000211	0.000337	0.000423	0.000536	0.000668		0.658
4.03e-06	0.000106	0.000211	0.000337	0.000423	0.000536	0.000668		0.658
4.03e-06	0.000106	0.000211	0.000337	0.000423	0.000536	0.000668		0.658
4.03e-06	0.000106	0.000211	0.000337	0.000423	0.000536	0.000668		0.658
4.03e-06	0.000106	0.000211	0.000337	0.000423	0.000536	0.000668		0.658
4.03e-06	0.000106	0.000211	0.000337	0.000423	0.000536	0.000668		0.658
4.03e-06	0.000106	0.000211	0.000337	0.000423	0.000536	0.000668		0.658
4.03e-06	0.000106	0.000211	0.000337	0.000423	0.000536	0.000668		0.658
4.03e-06	0.000106	0.000211	0.000337	0.000423	0.000536	0.000668		0.658
4.03e-06	0.000106	0.000211	0.000337	0.000423	0.000536	0.000668		0.658
4.03e-06	0.000106	0.000211	0.000337	0.000423	0.000536	0.000668		0.658
4.03e-06	0.000106	0.000211	0.000337	0.000423	0.000536	0.000668		0.658
4.03e-06	0.000106	0.000211	0.000337	0.000423	0.000536	0.000668		0.658
4.03e-06	0.000106	0.000211	0.000337	0.000423	0.000536	0.000668		0.658
4.03e-06	0.000106	0.000211	0.000337	0.000423	0.000536	0.000668		0.658
4.03e-06	0.000106	0.000211	0.000337	0.000423	0.000536	0.000668		0.658
4.03e-06	0.000106	0.000211	0.000337	0.000423	0.000536	0.000668		0.658
4.03e-06	0.000106	0.000211	0.000337	0.000423	0.000536	0.000668		0.658
4.03e-06	0.000106	0.000211	0.000337	0.000423	0.000536	0.000668		0.658
4.03e-06	0.000106	0.000211	0.000337	0.000423	0.000536	0.000669		0.658
4.03e-06	0.000106	0.000211	0.000337	0.000423	0.000536	0.000669		0.658
4.03e-06	0.000106	0.000211	0.000337	0.000423	0.000536	0.000669		0.658
4.03e-06	0.000106	0.000211	0.000337	0.000423	0.000536	0.000669		0.658
4.03e-06	0.000106	0.000211	0.000337	0.000423	0.000536	0.000669		0.658
3.93e-06	0.000106	0.000211	0.000337	0.000423	0.000536	0.000669		0.658
3.93e-06	0.000106	0.000211	0.000337	0.000423	0.000536	0.000669		0.658
3.93e-06	0.000106	0.000211	0.000337	0.000423	0.000536	0.000669		0.658
3.93e-06	0.000106	0.000211	0.000337	0.000423	0.000536	0.000669		0.658
3.93e-06	0.000106	0.000211	0.000337	0.000423	0.000536	0.000669		0.658
3.93e-06	0.000106	0.000211	0.000337	0.000423	0.000536	0.000669		0.658
3.93e-06	0.000106	0.000211	0.000337	0.000423	0.000536	0.000669		0.658
3.93e-06	0.000106	0.000211	0.000337	0.000423	0.000536	0.000669		0.658
3.93e-06	0.000106	0.000211	0.000337	0.000423	0.000536	0.000669		0.658
3.93e-06	0.000106	0.000211	0.000337	0.000423	0.000536	0.000669		0.658
3.93e-06	0.000106	0.000211	0.000337	0.000423	0.000536	0.000669		0.658
3.93e-06	0.000106	0.000211	0.000337	0.000423	0.000536	0.000669		0.658
3.93e-06	0.000106	0.000211	0.000337	0.000423	0.000536	0.000669		0.658
3.93e-06	0.000106	0.000211	0.000337	0.000423	0.000536	0.000669		0.658
3.93e-06	0.000106	0.000211	0.000337	0.000423	0.000536	0.000669		0.658
3.93e-06	0.000106	0.000211	0.000337	0.000423	0.000536	0.000669		0.658
3.93e-06	0.000106	0.000211	0.000337	0.000423	0.000536	0.000669		0.658
3.93e-06	0.000106	0.000211	0.000337	0.000423	0.000536	0.000669		0.658
3.93e-06	0.000106	0.000211	0.000337	0.000423	0.000536	0.000669		0.658
3.83e-06	0.000106	0.000211	0.000337	0.000423	0.000536	0.000669		0.658
3.83e-06	0.000106	0.000211	0.000337	0.000423	0.000536	0.000669		0.658
3.83e-06	0.000106	0.000211	0.000337	0.000423	0.000536	0.000669		0.658
3.83e-06	0.000106	0.000211	0.000337	0.000423	0.000536	0.000669		0.658
3.83e-06	0.000106	0.000211	0.000337	0.000423	0.000536	0.000669		0.658
3.83e-06	0.000106	0.000211	0.000337	0.000423	0.000536	0.000669		0.658
3.83e-06	0.000106	0.000211	0.000337	0.000423	0.000536	0.000669		0.658
3.83e-06	0.000106	0.000211	0.000337	0.000423	0.000536	0.000669		0.658
3.83e-06	0.000106	0.000211	0.000337	0.000423	0.000536	0.000669		0.658
3.83e-06	0.000106	0.000211	0.000337	0.000423	0.000536	0.000669		0.658
3.83e-06	0.000106	0.000211	0.000337	0.000423	0.000536	0.000669		0.658
3.83e-06	0.000106	0.000211	0.000337	0.000423	0.000536	0.000669		0.658
3.83e-06	0.000106	0.000211	0.000337	0.000423	0.000536	0.000669		0.658
3.83e-06	0.000106	0.000211	0.000337	0.000423	0.000536	0.000669		0.658
3.83e-06	0.000106	0.000211	0.000337	0.000424	0.000536	0.000669		0.658
3.83e-06	0.000106	0.000211	0.000337	0.000424	0.000536	0.000669		0.658
3.83e-06	0.000106	0.000211	0.000337	0.000424	0.000536	0.000669		0.658
3.73e-06	0.000106	0.000211	0.000337	0.000424	0.000536	0.000669		0.658
3.73e-06	0.000106	0.000211	0.000337	0.000424	0.000536	0.000669		0.658
3.73e-06	0.000106	0.000211	0.000337	0.000424	0.000536	0.000669		0.658
3.73e-06	0.000106	0.000211	0.000337	0.000424	0.000536	0.000669		0.658
3.73e-06	0.000106	0.000211	0.000337	0.000424	0.000536	0.000669		0.658
3.73e-06	0.000106	0.000211	0.000337	0.000424	0.000536	0.000669		0.658
3.73e-06	0.000106	0.000211	0.000337	0.000424	0.000536	0.000669		0.658
3.73e-06	0.000106	0.000211	0.000337	0.000424	0.000536	0.000669		0.658
3.73e-06	0.000106	0.000211	0.000337	0.000424	0.000536	0.000669		0.658
3.73e-06	0.000106	0.000211	0.000337	0.000424	0.000536	0.000669		0.658
3.73e-06	0.000106	0.000211	0.000337	0.000424	0.000536	0.000669		0.658
3.73e-06	0.000106	0.000211	0.000337	0.000424	0.000536	0.000669		0.658
3.73e-06	0.000106	0.000211	0.000337	0.000424	0.000536	0.000669		0.658
3.73e-06	0.000106	0.000211	0.000337	0.000424	0.000536	0.000669		0.658
3.73e-06	0.000106	0.000211	0.000337	0.000424	0.000536	0.000669		0.658
3.73e-06	0.000106	0.000211	0.000337	0.000424	0.000536	0.000669		0.658
3.73e-06	0.000106	0.000211	0.000337	0.000424	0.000536	0.000669		0.658
3.73e-06	0.000106	0.000211	0.000337	0.000424	0.000536	0.000669		0.658
3.73e-06	0.000106	0.000211	0.000337	0.000424	0.000536	0.000669		0.658
3.73e-06	0.000106	0.000211	0.000337	0.000424	0.000536	0.000669		0.658
3.73e-06	0.000106	0.000211	0.000337	0.000424	0.000536	0.000669		0.658
3.73e-06	0.000106	0.000211	0.000337	0.000424	0.000536	0.000669		0.658
3.73e-06	0.000106	0.000211	0.000337	0.000424	0.000536	0.000669		0.658
3.73e-06	0.000106	0.000211	0.000337	0.000424	0.000536	0.000669		0.658
3.73e-06	0.000106	0.000211	0.000337	0.000424	0.000536	0.000669		0.658
3.73e-06	0.000106	0.000211	0.000337	0.000424	0.000536	0.000669		0.658
3.73e-06	0.000106	0.000211	0.000337	0.000424	0.000536	0.000669		0.658
3.73e-06	0.000106	0.000211	0.000337	0.000424	0.000536	0.000669		0.658
3.73e-06	0.000106	0.000211	0.000337	0.000424	0.000536	0.000669		0.658
3.73e-06	0.000106	0.000211	0.000337	0.000424	0.000536	0.000669		0.658
3.73e-06	0.000106	0.000211	0.000337	0.000424	0.000536	0.000669		0.658
3.73e-06	0.000106	0.000211	0.000336	0.000424	0.000535	0.000669		0.658
3.73e-06	0.000106	0.000211	0.000336	0.000424	0.000535	0.000669		0.658
3.73e-06	0.000106	0.000211	0.000336	0.000424	0.000535	0.000669		0.658
3.73e-06	0.000106	0.000211	0.000336	0.000424	0.000535	0.000669		0.658
3.73e-06	0.000106	0.000211	0.000336	0.000424	0.000535	0.000669		0.658
3.73e-06	0.000106	0.000211	0.000336	0.000424	0.000535	0.000669		0.658
3.73e-06	0.000106	0.000211	0.000336	0.000424	0.000535	0.000669		0.658
3.73e-06	0.000106	0.000211	0.000336	0.000424	0.000535	0.000669		0.658
3.63e-06	0.000106	0.000211	0.000336	0.000424	0.000535	0.000669		0.658
3.63e-06	0.000106	0.000211	0.000336	0.000424	0.000535	0.000669		0.658
3.63e-06	0.000106	0.000211	0.000336	0.000424	0.000535	0.000669		0.658
3.63e-06	0.000106	0.000211	0.000336	0.000424	0.000535	0.000669		0.658
3.63e-06	0.000106	0.000211	0.000336	0.000424	0.000535	0.000669		0.658
3.63e-06	0.000106	0.000211	0.000336	0.000424	0.000535	0.000669		0.658
3.63e-06	0.000106	0.000211	0.000336	0.000424	0.000535	0.000669		0.658
3.63e-06	0.000106	0.000211	0.000336	0.000424	0.000535	0.000669		0.658
3.63e-06	0.000106	0.000211	0.000336	0.000424	0.000535	0.000669		0.658
3.63e-06	0.000106	0.000211	0.000336	0.000424	0.000535	0.000669		0.658
3.63e-06	0.000106	0.000211	0.000336	0.000424	0.000535	0.000669		0.658
3.63e-06	0.000106	0.000211	0.000336	0.000424	0.000535	0.000669		0.658
3.63e-06	0.000106	0.000211	0.000336	0.000424	0.000535	0.000669		0.658
3.63e-06	0.000106	0.000211	0.000336	0.000424	0.000535	0.000669		0.658
3.63e-06	0.000106	0.000211	0.000336	0.000424	0.000535	0.000669		0.658
3.63e-06	0.000106	0.000211	0.000336	0.000424	0.000535	0.000669		0.658
3.63e-06	0.000106	0.000211	0.000336	0.000424	0.000535	0.000669		0.658
3.63e-06	0.000106	0.000211	0.000336	0.000424	0.000535	0.000669		0.658
3.63e-06	0.000106	0.000211	0.000336	0.000424	0.000535	0.000669		0.658
3.63e-06	0.000106	0.000211	0.000336	0.000424	0.000535	0.000669		0.658
3.63e-06	0.000106	0.000211	0.000336	0.000424	0.000535	0.000669		0.658
3.63e-06	0.000106	0.000211	0.000336	0.000424	0.000535	0.000669		0.658
3.63e-06	0.000106	0.000211	0.000336	0.000424	0.000535	0.000669		0.658
3.63e-06	0.000106	0.000211	0.000336	0.000424	0.000535	0.000669		0.658
3.63e-06	0.000106	0.000211	0.000336	0.000424	0.000535	0.000669		0.658
3.63e-06	0.000106	0.000211	0.000336	0.000424	0.000535	0.000669		0.658
3.63e-06	0.000106	0.000211	0.000336	0.000424	0.000535	0.000669		0.658
3.63e-06	0.000106	0.000211	0.000336	0.000424	0.000535	0.000669		0.658
3.63e-06	0.000106	0.000211	0.000336	0.000424	0.000535	0.000669		0.658
3.63e-06	0.000106	0.000211	0.000336	0.000424	0.000535	0.000669		0.658
3.63e-06	0.000106	0.000211	0.000336	0.000424	0.000535	0.000669		0.658
3.52e-06	0.000106	0.000211	0.000336	0.000424	0.000535	0.000669		0.658
3.52e-06	0.000106	0.000211	0.000336	0.000424	0.000535	0.000669		0.658
3.52e-06	0.000106	0.000211	0.000336	0.000423	0.000535	0.000669		0.658
3.52e-06	0.000106	0.000211	0.000336	0.000423	0.000535	0.000669		0.658
3.52e-06	0.000106	0.000211	0.000336	0.000423	0.000535	0.000669		0.658
3.52e-06	0.000106	0.000211	0.000336	0.000423	0.000535	0.000669		0.658
3.52e-06	0.000106	0.000211	0.000336	0.000423	0.000535	0.000669		0.658
3.52e-06	0.000106	0.000211	0.000336	0.000423	0.000535	0.000669		0.658
3.52e-06	0.000106	0.000211	0.000336	0.000423	0.000535	0.000669		0.658
3.52e-06	0.000106	0.000211	0.000336	0.000423	0.000535	0.000669		0.658
3.52e-06	0.000106	0.000211	0.000336	0.000423	0.000535	0.000669		0.658
3.52e-06	0.000106	0.000211	0.000336	0.000423	0.000535	0.000669		0.658
3.52e-06	0.000106	0.000211	0.000336	0.000423	0.000535	0.000669		0.658
3.52e-06	0.000106	0.000211	0.000336	0.000423	0.000535	0.000669		0.658
3.52e-06	0.000106	0.000211	0.000336	0.000423	0.000535	0.000669		0.658
3.52e-06	0.000106	0.000211	0.000336	0.000423	0.000535	0.000669		0.658
3.52e-06	0.000106	0.000211	0.000336	0.000423	0.000535	0.000669		0.658
3.52e-06	0.000106	0.000211	0.000336	0.000423	0.000535	0.000669		0.658

## Sheet: Table S2 - Figure 3 Data
Each column of data is 6000X1 and should be reshaped into a 100x60 matrix (100 data points at each of 60 steps) and then averaged to create a 1x60 Matrix. The averaged data was then averaged with the averaged REPEAT data.
The data was recorded as amplitude (V) and must be squared to match intensity (V^2) data reported.
Fig. 3 top	Fig 3. Top	Fig. 3 bottom	Fig. 3 bottom
RF off (V)	RF off REPEAT (V)	RF on (V)	RF on REPEAT (V)
0.023	0.0283	4.03e-06	1.95e-06
0.023	0.0283	4.03e-06	1.95e-06
0.023	0.0283	3.99e-06	1.95e-06
0.023	0.0283	3.99e-06	1.95e-06
0.023	0.0283	3.99e-06	1.95e-06
0.023	0.0283	3.99e-06	1.95e-06
0.023	0.0283	3.96e-06	1.95e-06
0.023	0.0283	3.96e-06	1.95e-06
0.023	0.0283	3.96e-06	1.95e-06
0.0249	0.0283	3.96e-06	1.95e-06
0.0249	0.0283	3.93e-06	1.95e-06
0.0249	0.0283	3.93e-06	1.95e-06
0.0249	0.0283	3.93e-06	1.95e-06
0.0249	0.0283	3.93e-06	1.95e-06
0.0249	0.0283	3.89e-06	1.95e-06
0.0249	0.0283	3.89e-06	1.95e-06
0.0249	0.0283	3.89e-06	1.95e-06
0.0249	0.0283	3.89e-06	1.95e-06
0.0249	0.0283	3.89e-06	1.95e-06
0.0249	0.0283	3.86e-06	1.95e-06
0.0249	0.0283	3.86e-06	1.95e-06
0.0249	0.0283	3.83e-06	1.95e-06
0.0249	0.0283	3.83e-06	1.95e-06
0.0249	0.0283	3.83e-06	1.95e-06
0.0249	0.0283	3.83e-06	1.95e-06
0.0249	0.0283	3.79e-06	1.95e-06
0.0249	0.0283	3.79e-06	1.95e-06
0.0249	0.0283	3.79e-06	1.95e-06
0.0249	0.0283	3.79e-06	1.95e-06
0.0249	0.0283	3.76e-06	1.95e-06
0.0249	0.0283	3.76e-06	1.95e-06
0.0249	0.0283	3.76e-06	1.95e-06
0.0249	0.0283	3.76e-06	1.95e-06
0.0249	0.0283	3.76e-06	1.95e-06
0.0246	0.0283	3.73e-06	1.95e-06
0.0246	0.0283	3.73e-06	1.95e-06
0.0246	0.0283	3.73e-06	1.95e-06
0.0246	0.0283	3.73e-06	1.95e-06
0.0246	0.0283	3.69e-06	1.95e-06
0.0246	0.0283	3.69e-06	1.95e-06
0.0246	0.0283	3.69e-06	1.95e-06
0.0246	0.0283	3.69e-06	1.95e-06
0.0246	0.0283	3.69e-06	1.95e-06
0.0246	0.0283	3.66e-06	1.95e-06
0.0246	0.0283	3.66e-06	1.95e-06
0.0246	0.0283	3.66e-06	1.95e-06
0.0246	0.0283	3.66e-06	1.95e-06
0.0246	0.0283	3.63e-06	1.95e-06
0.0246	0.0283	3.63e-06	1.95e-06
0.0246	0.0283	3.63e-06	1.95e-06
0.0246	0.0283	3.63e-06	1.95e-06
0.0246	0.0283	3.63e-06	1.95e-06
0.0246	0.0283	3.59e-06	1.95e-06
0.0246	0.0283	3.59e-06	1.95e-06
0.0246	0.0283	3.59e-06	1.95e-06
0.0246	0.0283	3.59e-06	1.95e-06
0.0246	0.0283	3.59e-06	1.95e-06
0.0246	0.0283	3.56e-06	1.95e-06
0.0246	0.0283	3.56e-06	1.95e-06
0.0246	0.0283	3.56e-06	1.95e-06
0.0246	0.0283	3.56e-06	1.95e-06
0.0246	0.0283	3.56e-06	1.95e-06
0.0246	0.0283	3.52e-06	1.91e-06
0.0246	0.0283	3.52e-06	1.91e-06
0.0246	0.0283	3.52e-06	1.91e-06
0.0246	0.0283	3.52e-06	1.91e-06
0.0246	0.0283	3.52e-06	1.91e-06
0.0246	0.0283	3.49e-06	1.91e-06
0.0246	0.0283	3.49e-06	1.91e-06
0.0246	0.0283	3.49e-06	1.91e-06
0.0246	0.0283	3.49e-06	1.91e-06
0.0246	0.0283	3.46e-06	1.91e-06
0.0246	0.0283	3.46e-06	1.91e-06
0.0246	0.0283	3.46e-06	1.91e-06
0.0246	0.0283	3.46e-06	1.91e-06
0.0246	0.0283	3.46e-06	1.91e-06
0.0246	0.0283	3.42e-06	1.91e-06
0.0246	0.0283	3.42e-06	1.91e-06
0.0246	0.0283	3.42e-06	1.91e-06
0.0246	0.0283	3.42e-06	1.91e-06
0.0246	0.0283	3.42e-06	1.91e-06
0.0246	0.0283	3.39e-06	1.91e-06
0.0246	0.0283	3.39e-06	1.91e-06
0.0246	0.0283	3.39e-06	1.88e-06
0.0246	0.0283	3.36e-06	1.88e-06
0.0246	0.0283	3.36e-06	1.88e-06
0.0246	0.0283	3.36e-06	1.88e-06
0.0246	0.0283	3.36e-06	1.88e-06
0.0246	0.0283	3.36e-06	1.88e-06
0.024	0.0281	3.32e-06	1.88e-06
0.024	0.0281	3.32e-06	1.88e-06
0.024	0.0281	3.32e-06	1.88e-06
0.024	0.0281	3.32e-06	1.88e-06
0.024	0.0281	3.32e-06	1.88e-06
0.024	0.0281	3.29e-06	1.88e-06
0.024	0.0281	3.29e-06	1.88e-06
0.024	0.0281	3.29e-06	1.88e-06
0.024	0.0281	3.29e-06	1.88e-06
0.024	0.0281	3.29e-06	1.88e-06
0.024	0.0281	3.26e-06	1.88e-06
0.0262	0.0269	3.09e-06	1.85e-06
0.0257	0.0272	3.09e-06	1.85e-06
0.0257	0.0272	3.05e-06	1.85e-06
0.0257	0.0272	3.05e-06	1.85e-06
0.0257	0.0272	3.05e-06	1.85e-06
0.0257	0.0272	3.05e-06	1.85e-06
0.0257	0.0272	3.05e-06	1.85e-06
0.0257	0.0272	3.05e-06	1.85e-06
0.0257	0.0272	3.02e-06	1.85e-06
0.0257	0.0272	3.02e-06	1.85e-06
0.0257	0.0272	3.02e-06	1.85e-06
0.0257	0.0272	3.02e-06	1.85e-06
0.0257	0.0272	2.99e-06	1.85e-06
0.0257	0.0272	2.99e-06	1.85e-06
0.0257	0.0272	2.99e-06	1.85e-06
0.0257	0.0272	2.99e-06	1.88e-06
0.0257	0.0272	2.99e-06	1.88e-06
0.0257	0.0272	2.99e-06	1.88e-06
0.0257	0.0272	2.95e-06	1.88e-06
0.0257	0.0272	2.95e-06	1.88e-06
0.0257	0.0272	2.95e-06	1.88e-06
0.0257	0.0272	2.95e-06	1.88e-06
0.0257	0.0272	2.95e-06	1.88e-06
0.0257	0.0272	2.95e-06	1.88e-06
0.0257	0.0272	2.95e-06	1.88e-06
0.0257	0.0272	2.92e-06	1.88e-06
0.0257	0.0272	2.92e-06	1.88e-06
0.0257	0.0272	2.92e-06	1.88e-06
0.0257	0.0272	2.92e-06	1.88e-06
0.0257	0.0272	2.92e-06	1.88e-06
0.0257	0.0272	2.89e-06	1.88e-06
0.0257	0.0272	2.89e-06	1.88e-06
0.0257	0.0272	2.89e-06	1.88e-06
0.0257	0.0272	2.89e-06	1.88e-06
0.0257	0.0272	2.89e-06	1.88e-06
0.0257	0.0272	2.89e-06	1.88e-06
0.0257	0.0272	2.89e-06	1.88e-06
0.0257	0.0272	2.85e-06	1.88e-06
0.0257	0.0272	2.85e-06	1.88e-06
0.0257	0.0272	2.85e-06	1.88e-06
0.0257	0.0272	2.85e-06	1.88e-06
0.0257	0.0272	2.85e-06	1.88e-06
0.0257	0.0272	2.82e-06	1.88e-06
0.0257	0.0272	2.82e-06	1.88e-06
0.0257	0.0272	2.82e-06	1.88e-06
0.0257	0.0272	2.82e-06	1.88e-06
0.0257	0.0272	2.82e-06	1.88e-06
0.0257	0.0272	2.82e-06	1.88e-06
0.0257	0.0272	2.82e-06	1.91e-06
0.0257	0.0272	2.79e-06	1.91e-06
0.0257	0.0272	2.79e-06	1.91e-06
0.0257	0.0272	2.79e-06	1.91e-06
0.0257	0.0272	2.79e-06	1.91e-06
0.0257	0.0272	2.79e-06	1.91e-06
0.0257	0.0272	2.79e-06	1.91e-06
0.0257	0.0272	2.75e-06	1.91e-06
0.0257	0.0272	2.75e-06	1.91e-06
0.0257	0.0272	2.75e-06	1.91e-06
0.0257	0.0272	2.75e-06	1.91e-06
0.0257	0.0272	2.75e-06	1.91e-06
0.0257	0.0272	2.75e-06	1.91e-06
0.0257	0.0272	2.72e-06	1.91e-06
0.0257	0.0272	2.72e-06	1.91e-06
0.0257	0.0272	2.72e-06	1.91e-06
0.0257	0.0273	2.72e-06	1.91e-06
0.0257	0.0273	2.72e-06	1.91e-06
0.0257	0.0273	2.72e-06	1.91e-06
0.0257	0.0273	2.69e-06	1.91e-06
0.0257	0.0273	2.69e-06	1.91e-06
0.0257	0.0273	2.69e-06	1.91e-06
0.0257	0.0273	2.65e-06	1.91e-06
0.0257	0.0273	2.65e-06	1.91e-06
0.0257	0.0273	2.65e-06	1.91e-06
0.0257	0.0273	2.65e-06	1.91e-06
0.0257	0.0273	2.65e-06	1.91e-06
0.0257	0.0273	2.65e-06	1.91e-06
0.0257	0.0273	2.62e-06	1.91e-06
0.0257	0.0273	2.62e-06	1.91e-06
0.0257	0.0273	2.62e-06	1.91e-06
0.0257	0.0273	2.62e-06	1.91e-06
0.0257	0.0273	2.62e-06	1.91e-06
0.0257	0.0273	2.58e-06	1.91e-06
0.0257	0.0273	2.58e-06	1.95e-06
0.0257	0.0273	2.58e-06	1.95e-06
0.0257	0.0273	2.58e-06	1.95e-06
0.0257	0.0273	2.58e-06	1.95e-06
0.0257	0.0273	2.55e-06	1.95e-06
0.0257	0.0273	2.55e-06	1.95e-06
0.0257	0.0273	2.55e-06	1.95e-06
0.0257	0.0273	2.55e-06	1.95e-06
0.0257	0.0273	2.55e-06	1.95e-06
0.0257	0.0273	2.55e-06	1.95e-06
0.0257	0.0273	2.52e-06	1.95e-06
0.0257	0.0273	2.52e-06	1.95e-06
0.0257	0.0273	2.52e-06	1.95e-06
0.0257	0.0273	2.52e-06	1.95e-06
0.0257	0.0273	2.52e-06	1.95e-06
0.0257	0.0273	2.52e-06	1.95e-06
0.0257	0.0273	2.48e-06	1.95e-06
0.0257	0.0273	2.48e-06	1.95e-06
0.0274	0.028	2.35e-06	1.95e-06
0.0274	0.028	2.35e-06	1.95e-06
0.0274	0.028	2.32e-06	1.95e-06
0.0274	0.028	2.32e-06	1.98e-06
0.0274	0.028	2.32e-06	1.98e-06
0.0274	0.028	2.32e-06	1.98e-06
0.0274	0.028	2.32e-06	1.98e-06
0.0274	0.028	2.32e-06	1.98e-06
0.0274	0.028	2.32e-06	1.98e-06
0.0274	0.028	2.32e-06	1.98e-06
0.0274	0.028	2.28e-06	1.98e-06
0.0274	0.028	2.28e-06	1.98e-06
0.0274	0.028	2.28e-06	1.98e-06
0.0274	0.028	2.28e-06	1.98e-06
0.0274	0.028	2.28e-06	1.98e-06
0.0274	0.028	2.28e-06	1.98e-06
0.0274	0.028	2.25e-06	1.98e-06
0.0274	0.028	2.25e-06	1.98e-06
0.0274	0.028	2.25e-06	1.98e-06
0.0274	0.028	2.25e-06	1.98e-06
0.0274	0.028	2.25e-06	1.98e-06
0.0274	0.028	2.25e-06	1.98e-06
0.0274	0.028	2.25e-06	1.98e-06
0.0274	0.0279	2.22e-06	1.98e-06
0.0274	0.0279	2.22e-06	1.98e-06
0.0274	0.0279	2.22e-06	1.98e-06
0.0274	0.0279	2.22e-06	1.98e-06
0.0274	0.0279	2.22e-06	1.98e-06
0.0274	0.0279	2.22e-06	1.98e-06
0.0274	0.0279	2.22e-06	1.98e-06
0.0274	0.0279	2.22e-06	1.98e-06
0.0274	0.0279	2.18e-06	1.98e-06
0.0274	0.0279	2.18e-06	1.98e-06
0.0274	0.0279	2.18e-06	1.98e-06
0.0274	0.0279	2.18e-06	1.98e-06
0.0274	0.0279	2.18e-06	1.98e-06
0.0274	0.0279	2.18e-06	1.98e-06
0.0274	0.0279	2.18e-06	1.98e-06
0.0274	0.0279	2.15e-06	1.98e-06
0.0274	0.0279	2.15e-06	1.98e-06
0.0274	0.0279	2.15e-06	1.98e-06
0.0274	0.0279	2.15e-06	1.98e-06
0.0274	0.0279	2.15e-06	1.98e-06
0.0274	0.0279	2.15e-06	1.98e-06
0.0274	0.0279	2.11e-06	1.98e-06
0.0274	0.0279	2.11e-06	1.98e-06
0.0274	0.0279	2.11e-06	1.98e-06
0.0274	0.0279	2.11e-06	1.98e-06
0.0274	0.0279	2.11e-06	1.98e-06
0.0274	0.0279	2.11e-06	1.98e-06
0.0274	0.0279	2.11e-06	1.98e-06
0.0274	0.0279	2.11e-06	1.98e-06
0.0274	0.0279	2.11e-06	1.98e-06
0.0274	0.0279	2.08e-06	1.98e-06
0.0274	0.0279	2.08e-06	1.98e-06
0.0274	0.0279	2.08e-06	1.98e-06
0.0274	0.0279	2.08e-06	1.98e-06
0.0274	0.0279	2.08e-06	1.98e-06
0.0274	0.0279	2.08e-06	1.98e-06
0.0274	0.0279	2.08e-06	1.98e-06
0.0274	0.0279	2.08e-06	1.98e-06
0.0274	0.0279	2.08e-06	1.98e-06
0.0274	0.0279	2.05e-06	1.98e-06
0.0274	0.0279	2.05e-06	1.98e-06
0.0274	0.0279	2.05e-06	1.98e-06
0.0274	0.0279	2.05e-06	1.98e-06
0.0274	0.0279	2.05e-06	1.98e-06
0.0274	0.0279	2.05e-06	1.98e-06
0.0274	0.0279	2.05e-06	1.98e-06
0.0274	0.0279	2.05e-06	1.98e-06
0.0274	0.0279	2.05e-06	1.98e-06
0.0274	0.0279	2.05e-06	1.98e-06
0.0274	0.0279	2.01e-06	1.98e-06
0.0274	0.0279	2.01e-06	1.98e-06
0.0274	0.0279	2.01e-06	1.95e-06
0.0274	0.0279	2.01e-06	1.95e-06
0.0274	0.0279	2.01e-06	1.95e-06
0.0274	0.0279	2.01e-06	1.95e-06
0.0274	0.0279	2.01e-06	1.95e-06
0.0274	0.0279	2.01e-06	1.95e-06
0.0274	0.0279	2.01e-06	1.95e-06
0.0274	0.0279	1.98e-06	1.95e-06
0.0274	0.0279	1.98e-06	1.95e-06
0.0274	0.0279	1.98e-06	1.95e-06
0.0274	0.0279	1.98e-06	1.95e-06
0.0274	0.0279	1.98e-06	1.95e-06
0.0274	0.0279	1.98e-06	1.98e-06
0.0274	0.0279	1.98e-06	1.98e-06
0.0274	0.0279	1.98e-06	1.98e-06
0.0274	0.0279	1.98e-06	1.98e-06
0.0274	0.0279	1.98e-06	1.98e-06
0.0274	0.0279	1.98e-06	1.98e-06
0.0274	0.0279	1.98e-06	1.98e-06
0.0274	0.0279	1.95e-06	1.98e-06
0.0274	0.0279	1.95e-06	1.98e-06
0.0274	0.0279	1.95e-06	1.98e-06
0.0274	0.0279	1.95e-06	1.98e-06
0.0274	0.0279	1.95e-06	1.98e-06
0.0274	0.0279	1.95e-06	1.98e-06
0.0274	0.0279	1.95e-06	1.98e-06
0.0278	0.0278	1.88e-06	1.98e-06
0.0278	0.0278	1.88e-06	1.98e-06
0.0278	0.0278	1.88e-06	1.98e-06
0.0278	0.0278	1.88e-06	1.98e-06
0.0278	0.0278	1.88e-06	1.98e-06
0.0278	0.0278	1.88e-06	1.98e-06
0.0278	0.0278	1.88e-06	1.98e-06
0.0278	0.0278	1.88e-06	1.98e-06
0.0278	0.0278	1.88e-06	1.98e-06
0.0278	0.0278	1.88e-06	1.98e-06
0.0278	0.0278	1.88e-06	1.98e-06
0.0278	0.0278	1.88e-06	1.98e-06
0.0278	0.0278	1.88e-06	1.98e-06
0.0278	0.0278	1.88e-06	1.98e-06
0.0278	0.0278	1.88e-06	1.98e-06
0.0278	0.0278	1.88e-06	1.98e-06
0.0278	0.0278	1.88e-06	1.98e-06
0.0278	0.0278	1.88e-06	1.98e-06
0.0278	0.0278	1.88e-06	1.98e-06
0.0278	0.0278	1.88e-06	1.98e-06
0.0278	0.0278	1.88e-06	1.98e-06
0.0278	0.0278	1.88e-06	1.98e-06
0.0278	0.0278	1.88e-06	1.98e-06
0.0278	0.0278	1.88e-06	1.98e-06
0.0278	0.0278	1.88e-06	1.98e-06
0.0278	0.0278	1.85e-06	1.98e-06
0.0278	0.0278	1.85e-06	1.98e-06
0.0278	0.0278	1.85e-06	1.98e-06
0.0278	0.0278	1.85e-06	1.98e-06
0.0278	0.0278	1.85e-06	1.98e-06
0.0278	0.0278	1.85e-06	1.98e-06
0.0278	0.0278	1.85e-06	1.98e-06
0.0278	0.0278	1.85e-06	1.98e-06
0.0278	0.0278	1.85e-06	1.98e-06
0.0278	0.0278	1.85e-06	1.98e-06
0.0278	0.0278	1.85e-06	1.98e-06
0.0278	0.0278	1.85e-06	1.98e-06
0.0278	0.0278	1.85e-06	1.98e-06
0.0278	0.0278	1.85e-06	1.98e-06
0.0278	0.0278	1.85e-06	1.98e-06
0.0278	0.0278	1.85e-06	1.98e-06
0.0278	0.0278	1.85e-06	1.98e-06
0.0278	0.0278	1.85e-06	1.98e-06
0.0278	0.0278	1.81e-06	1.98e-06
0.0278	0.0278	1.81e-06	1.98e-06
0.0278	0.0278	1.81e-06	1.98e-06
0.0278	0.0278	1.81e-06	1.98e-06
0.0278	0.0278	1.81e-06	1.98e-06
0.0278	0.0278	1.81e-06	1.98e-06
0.0278	0.0278	1.81e-06	1.98e-06
0.0278	0.0278	1.81e-06	1.98e-06
0.0278	0.0278	1.81e-06	1.98e-06
0.0282	0.0278	1.81e-06	1.98e-06
0.0282	0.0278	1.81e-06	1.98e-06
0.0282	0.0278	1.81e-06	1.98e-06
0.0282	0.0278	1.81e-06	1.98e-06
0.0282	0.0278	1.81e-06	1.98e-06
0.0282	0.0278	1.78e-06	1.98e-06
0.0282	0.0278	1.78e-06	1.98e-06
0.0282	0.0278	1.78e-06	1.98e-06
0.0282	0.0278	1.78e-06	1.98e-06
0.0282	0.0278	1.78e-06	1.98e-06
0.0282	0.0278	1.78e-06	1.98e-06
0.0282	0.0278	1.78e-06	1.98e-06
0.0282	0.0278	1.78e-06	1.98e-06
0.0282	0.0278	1.78e-06	1.98e-06
0.0282	0.0278	1.78e-06	1.98e-06
0.0282	0.0278	1.78e-06	1.98e-06
0.0282	0.0278	1.78e-06	1.98e-06
0.0282	0.0278	1.78e-06	1.98e-06
0.0282	0.0278	1.78e-06	1.98e-06
0.0282	0.0278	1.75e-06	1.98e-06
0.0282	0.0278	1.75e-06	1.98e-06
0.0282	0.0278	1.75e-06	1.98e-06
0.0282	0.0278	1.75e-06	1.98e-06
0.0282	0.0278	1.75e-06	1.98e-06
0.0282	0.0278	1.75e-06	1.98e-06
0.0282	0.0278	1.75e-06	1.98e-06
0.0282	0.0278	1.75e-06	1.98e-06
0.0282	0.0278	1.75e-06	1.98e-06
0.0282	0.0278	1.75e-06	1.98e-06
0.0282	0.0278	1.75e-06	1.98e-06
0.0282	0.0278	1.75e-06	1.98e-06
0.0282	0.0278	1.75e-06	1.98e-06
0.0282	0.0278	1.71e-06	1.98e-06
0.0282	0.0278	1.71e-06	1.98e-06
0.0282	0.0278	1.71e-06	1.98e-06
0.0282	0.0278	1.71e-06	1.98e-06
0.0282	0.0278	1.71e-06	1.98e-06
0.0282	0.0278	1.71e-06	1.98e-06
0.0282	0.0278	1.71e-06	1.98e-06
0.0282	0.0278	1.71e-06	1.98e-06
0.0282	0.0278	1.71e-06	1.98e-06
0.0282	0.0278	1.71e-06	1.95e-06
0.0282	0.0278	1.71e-06	1.95e-06
0.0282	0.0278	1.71e-06	1.95e-06
0.0282	0.0278	1.71e-06	1.95e-06
0.0282	0.0278	1.71e-06	1.95e-06
0.0282	0.0278	1.68e-06	1.95e-06
0.0282	0.0278	1.68e-06	1.95e-06
0.0302	0.0307	1.64e-06	1.95e-06
0.0302	0.0307	1.64e-06	1.95e-06
0.0302	0.0307	1.61e-06	1.95e-06
0.0302	0.0307	1.61e-06	1.95e-06
0.0302	0.0307	1.61e-06	1.95e-06
0.0302	0.0307	1.61e-06	1.95e-06
0.0302	0.0307	1.61e-06	1.95e-06
0.0302	0.0307	1.61e-06	1.91e-06
0.0302	0.0307	1.61e-06	1.91e-06
0.0302	0.0307	1.61e-06	1.91e-06
0.0302	0.0307	1.61e-06	1.91e-06
0.0302	0.0307	1.61e-06	1.91e-06
0.0302	0.0307	1.61e-06	1.91e-06
0.0302	0.0307	1.61e-06	1.91e-06
0.0302	0.0307	1.61e-06	1.91e-06
0.0302	0.0307	1.58e-06	1.91e-06
0.0302	0.0307	1.58e-06	1.91e-06
0.0302	0.0307	1.58e-06	1.91e-06
0.0302	0.0313	1.58e-06	1.91e-06
0.0302	0.0313	1.58e-06	1.91e-06
0.0302	0.0313	1.58e-06	1.91e-06
0.0302	0.0313	1.58e-06	1.91e-06
0.0302	0.0313	1.58e-06	1.91e-06
0.0302	0.0313	1.58e-06	1.91e-06
0.0302	0.0313	1.58e-06	1.91e-06
0.0302	0.0313	1.58e-06	1.91e-06
0.0302	0.0313	1.54e-06	1.91e-06
0.0302	0.0313	1.54e-06	1.91e-06
0.0302	0.0313	1.54e-06	1.91e-06
0.0302	0.0313	1.54e-06	1.91e-06
0.0302	0.0313	1.54e-06	1.88e-06
0.0302	0.0313	1.54e-06	1.88e-06
0.0302	0.0313	1.54e-06	1.88e-06
0.0302	0.0313	1.54e-06	1.88e-06
0.0302	0.0313	1.51e-06	1.88e-06
0.0302	0.0313	1.51e-06	1.88e-06
0.0302	0.0313	1.51e-06	1.88e-06
0.0302	0.0313	1.51e-06	1.88e-06
0.0302	0.0313	1.51e-06	1.88e-06
0.0302	0.0313	1.51e-06	1.88e-06
0.0302	0.0313	1.51e-06	1.88e-06
0.0302	0.0313	1.51e-06	1.88e-06
0.0302	0.0313	1.51e-06	1.88e-06
0.0302	0.0313	1.51e-06	1.88e-06
0.0302	0.0313	1.48e-06	1.88e-06
0.0302	0.0313	1.48e-06	1.88e-06
0.0302	0.0313	1.48e-06	1.88e-06
0.0302	0.0313	1.48e-06	1.88e-06
0.0302	0.0313	1.48e-06	1.88e-06
0.0302	0.0313	1.48e-06	1.88e-06
0.0302	0.0313	1.48e-06	1.88e-06
0.0302	0.0313	1.48e-06	1.88e-06
0.0302	0.0313	1.48e-06	1.88e-06
0.0302	0.0313	1.44e-06	1.88e-06
0.0302	0.0313	1.44e-06	1.85e-06
0.0302	0.0313	1.44e-06	1.85e-06
0.0302	0.0313	1.44e-06	1.85e-06
0.0302	0.0313	1.44e-06	1.85e-06
0.0302	0.0313	1.44e-06	1.85e-06
0.0302	0.0313	1.44e-06	1.85e-06
0.0302	0.0313	1.41e-06	1.85e-06
0.0302	0.0313	1.41e-06	1.85e-06
0.0302	0.0313	1.41e-06	1.85e-06
0.0302	0.0313	1.41e-06	1.85e-06
0.0302	0.0313	1.41e-06	1.85e-06
0.0302	0.0313	1.41e-06	1.85e-06
0.0302	0.0313	1.41e-06	1.85e-06
0.0302	0.0313	1.41e-06	1.85e-06
0.0302	0.0313	1.41e-06	1.85e-06
0.0308	0.0313	1.38e-06	1.85e-06
0.0308	0.0313	1.38e-06	1.85e-06
0.0308	0.0313	1.38e-06	1.85e-06
0.0308	0.0313	1.38e-06	1.85e-06
0.0308	0.0313	1.38e-06	1.85e-06
0.0308	0.0313	1.38e-06	1.85e-06
0.0308	0.0313	1.38e-06	1.85e-06
0.0308	0.0313	1.38e-06	1.85e-06
0.0308	0.0313	1.34e-06	1.85e-06
0.0308	0.0313	1.34e-06	1.85e-06
0.0308	0.0313	1.34e-06	1.85e-06
0.0308	0.0313	1.34e-06	1.85e-06
0.0308	0.0313	1.34e-06	1.85e-06
0.0308	0.0313	1.34e-06	1.81e-06
0.0308	0.0313	1.34e-06	1.81e-06
0.0308	0.0313	1.34e-06	1.81e-06
0.0308	0.0313	1.31e-06	1.81e-06
0.0308	0.0313	1.31e-06	1.81e-06
0.0308	0.0313	1.31e-06	1.81e-06
0.0308	0.0313	1.31e-06	1.81e-06
0.0308	0.0313	1.31e-06	1.81e-06
0.0308	0.0313	1.31e-06	1.81e-06
0.0308	0.0313	1.28e-06	1.81e-06
0.0308	0.0313	1.28e-06	1.81e-06
0.0308	0.0313	1.28e-06	1.81e-06
0.0308	0.0313	1.28e-06	1.81e-06
0.0308	0.0313	1.28e-06	1.81e-06
0.0308	0.0313	1.28e-06	1.81e-06
0.0308	0.0313	1.24e-06	1.81e-06
0.0308	0.0313	1.24e-06	1.81e-06
0.0308	0.0313	1.24e-06	1.78e-06
0.0328	0.0356	1.11e-06	1.75e-06
0.0328	0.0356	1.11e-06	1.75e-06
0.0328	0.0356	1.11e-06	1.75e-06
0.0328	0.0356	1.11e-06	1.75e-06
0.0328	0.0356	1.11e-06	1.75e-06
0.0328	0.0356	1.07e-06	1.75e-06
0.0328	0.0356	1.07e-06	1.75e-06
0.0328	0.0356	1.07e-06	1.75e-06
0.0328	0.0356	1.07e-06	1.75e-06
0.0328	0.0356	1.07e-06	1.75e-06
0.0328	0.0356	1.07e-06	1.75e-06
0.0328	0.0356	1.04e-06	1.75e-06
0.0328	0.0356	1.04e-06	1.75e-06
0.0328	0.0356	1.04e-06	1.75e-06
0.0328	0.0356	1.04e-06	1.75e-06
0.0328	0.0356	1.04e-06	1.75e-06
0.0328	0.0356	1.04e-06	1.75e-06
0.0328	0.0356	1.04e-06	1.75e-06
0.0328	0.0356	1.01e-06	1.75e-06
0.0328	0.0356	1.01e-06	1.75e-06
0.0328	0.0356	1.01e-06	1.75e-06
0.0328	0.0356	1.01e-06	1.75e-06
0.0328	0.0356	1.01e-06	1.75e-06
0.0328	0.0356	1.01e-06	1.75e-06
0.0328	0.0356	1.01e-06	1.75e-06
0.0328	0.0356	9.73e-07	1.75e-06
0.0328	0.0356	9.73e-07	1.75e-06
0.0328	0.0356	9.73e-07	1.75e-06
0.0328	0.0356	9.73e-07	1.71e-06
0.0328	0.0356	9.73e-07	1.71e-06
0.0328	0.0356	9.73e-07	1.71e-06
0.0328	0.0356	9.73e-07	1.71e-06
0.0328	0.0356	9.4e-07	1.71e-06
0.0328	0.0356	9.4e-07	1.71e-06
0.0328	0.0356	9.4e-07	1.71e-06
0.0328	0.0356	9.4e-07	1.71e-06
0.0328	0.0356	9.4e-07	1.71e-06
0.0328	0.0356	9.4e-07	1.71e-06
0.0328	0.0356	9.06e-07	1.71e-06
0.0328	0.0356	9.06e-07	1.71e-06
0.0328	0.0356	9.06e-07	1.71e-06
0.0328	0.0356	9.06e-07	1.71e-06
0.0332	0.0356	9.06e-07	1.71e-06
0.0332	0.0356	9.06e-07	1.71e-06
0.0332	0.0356	8.73e-07	1.71e-06
0.0332	0.0356	8.73e-07	1.71e-06
0.0332	0.0356	8.73e-07	1.71e-06
0.0332	0.0356	8.73e-07	1.71e-06
0.0332	0.0356	8.73e-07	1.71e-06
0.0332	0.0356	8.73e-07	1.71e-06
0.0332	0.0356	8.39e-07	1.71e-06
0.0332	0.0356	8.39e-07	1.71e-06
0.0332	0.0356	8.39e-07	1.71e-06
0.0332	0.0356	8.39e-07	1.68e-06
0.0332	0.0356	8.06e-07	1.68e-06
0.0332	0.0356	8.06e-07	1.68e-06
0.0332	0.0356	8.06e-07	1.68e-06
0.0332	0.0356	8.06e-07	1.68e-06
0.0332	0.0356	8.06e-07	1.68e-06
0.0332	0.0356	8.06e-07	1.68e-06
0.0332	0.0356	7.72e-07	1.68e-06
0.0332	0.0356	7.72e-07	1.68e-06
0.0332	0.0356	7.72e-07	1.68e-06
0.0332	0.0356	7.72e-07	1.68e-06
0.0332	0.0356	7.72e-07	1.68e-06
0.0332	0.0356	7.72e-07	1.68e-06
0.0332	0.0356	7.38e-07	1.68e-06
0.0332	0.0356	7.38e-07	1.68e-06
0.0332	0.0356	7.38e-07	1.68e-06
0.0332	0.0356	7.38e-07	1.68e-06
0.0332	0.0356	7.38e-07	1.68e-06
0.0332	0.0356	7.38e-07	1.64e-06
0.0332	0.0356	7.38e-07	1.64e-06
0.0332	0.0356	7.05e-07	1.64e-06
0.0332	0.0356	7.05e-07	1.64e-06
0.0332	0.0356	7.05e-07	1.64e-06
0.0332	0.0356	7.05e-07	1.64e-06
0.0332	0.0356	7.05e-07	1.64e-06
0.0332	0.0356	7.05e-07	1.64e-06
0.0332	0.0356	6.71e-07	1.64e-06
0.0332	0.0356	6.71e-07	1.64e-06
0.0332	0.0356	6.71e-07	1.64e-06
0.0332	0.0356	6.71e-07	1.64e-06
0.0332	0.0356	6.71e-07	1.64e-06
0.0332	0.0356	6.38e-07	1.64e-06
0.0332	0.0356	6.38e-07	1.64e-06
0.0332	0.0356	6.38e-07	1.64e-06
0.0332	0.0356	6.38e-07	1.64e-06
0.0332	0.0356	6.38e-07	1.61e-06
0.0332	0.0356	6.38e-07	1.61e-06
0.0332	0.0356	6.04e-07	1.61e-06
0.0332	0.0356	6.04e-07	1.61e-06
0.0332	0.0356	6.04e-07	1.61e-06
0.0332	0.0356	6.04e-07	1.61e-06
0.0332	0.0356	6.04e-07	1.61e-06
0.0332	0.0356	6.04e-07	1.61e-06
0.0332	0.0356	5.71e-07	1.61e-06
0.0332	0.0356	5.71e-07	1.61e-06
0.0332	0.0356	5.71e-07	1.61e-06
0.0332	0.0356	5.71e-07	1.61e-06
0.04	0.0388	4.7e-07	1.48e-06
0.04	0.0388	4.7e-07	1.48e-06
0.04	0.0388	4.7e-07	1.48e-06
0.04	0.0388	4.7e-07	1.48e-06
0.04	0.0388	4.7e-07	1.48e-06
0.04	0.0388	4.36e-07	1.48e-06
0.04	0.0388	4.36e-07	1.48e-06
0.04	0.0388	4.36e-07	1.48e-06
0.04	0.0388	4.36e-07	1.48e-06
0.04	0.0388	4.36e-07	1.44e-06
0.04	0.0388	4.36e-07	1.44e-06
0.04	0.0388	4.36e-07	1.44e-06
0.04	0.0388	4.36e-07	1.44e-06
0.04	0.0388	4.36e-07	1.44e-06
0.04	0.0388	4.36e-07	1.44e-06
0.04	0.0388	4.36e-07	1.44e-06
0.04	0.0388	4.36e-07	1.44e-06
0.04	0.0388	4.36e-07	1.44e-06
0.04	0.0388	4.36e-07	1.44e-06
0.04	0.0388	4.36e-07	1.41e-06
0.04	0.0388	4.36e-07	1.41e-06
0.04	0.0388	4.36e-07	1.41e-06
0.04	0.0388	4.36e-07	1.41e-06
0.04	0.0388	4.36e-07	1.41e-06
0.04	0.0388	4.36e-07	1.41e-06
0.04	0.0388	4.7e-07	1.41e-06
0.04	0.0388	4.7e-07	1.41e-06
0.04	0.0388	4.7e-07	1.41e-06
0.04	0.0388	4.7e-07	1.38e-06
0.04	0.0388	4.7e-07	1.38e-06
0.04	0.0388	4.7e-07	1.38e-06
0.04	0.0388	4.7e-07	1.38e-06
0.04	0.0388	4.7e-07	1.38e-06
0.04	0.0388	4.7e-07	1.38e-06
0.04	0.0388	4.7e-07	1.38e-06
0.04	0.0388	4.7e-07	1.38e-06
0.04	0.0388	4.7e-07	1.34e-06
0.04	0.0388	4.7e-07	1.34e-06
0.04	0.0388	5.03e-07	1.34e-06
0.04	0.0388	5.03e-07	1.34e-06
0.04	0.0388	5.03e-07	1.34e-06
0.04	0.0388	5.03e-07	1.34e-06
0.04	0.0388	5.03e-07	1.34e-06
0.04	0.0388	5.03e-07	1.34e-06
0.04	0.0388	5.03e-07	1.31e-06
0.04	0.0388	5.37e-07	1.31e-06
0.04	0.0388	5.37e-07	1.31e-06
0.04	0.0388	5.37e-07	1.31e-06
0.04	0.0388	5.37e-07	1.31e-06
0.04	0.0388	5.37e-07	1.31e-06
0.04	0.0388	5.37e-07	1.28e-06
0.04	0.0388	5.37e-07	1.28e-06
0.04	0.0388	5.71e-07	1.28e-06
0.04	0.0388	5.71e-07	1.28e-06
0.04	0.0388	5.71e-07	1.28e-06
0.04	0.0388	5.71e-07	1.24e-06
0.04	0.0388	5.71e-07	1.24e-06
0.04	0.0388	5.71e-07	1.24e-06
0.04	0.0388	6.04e-07	1.24e-06
0.04	0.0388	6.04e-07	1.24e-06
0.04	0.0388	6.04e-07	1.24e-06
0.04	0.0388	6.04e-07	1.21e-06
0.04	0.0388	6.04e-07	1.21e-06
0.04	0.0388	6.04e-07	1.21e-06
0.04	0.0388	6.38e-07	1.21e-06
0.04	0.0388	6.38e-07	1.17e-06
0.04	0.0388	6.38e-07	1.17e-06
0.04	0.0388	6.38e-07	1.17e-06
0.04	0.0388	6.38e-07	1.17e-06
0.04	0.0388	6.71e-07	1.17e-06
0.04	0.0388	6.71e-07	1.14e-06
0.04	0.0388	6.71e-07	1.14e-06
0.04	0.0388	6.71e-07	1.14e-06
0.04	0.0388	6.71e-07	1.14e-06
0.04	0.0388	6.71e-07	1.14e-06
0.04	0.0388	7.05e-07	1.11e-06
0.04	0.0388	7.05e-07	1.11e-06
0.04	0.0388	7.05e-07	1.11e-06
0.04	0.0388	7.05e-07	1.11e-06
0.04	0.0388	7.05e-07	1.11e-06
0.04	0.0388	7.05e-07	1.07e-06
0.04	0.0388	7.38e-07	1.07e-06
0.04	0.0388	7.38e-07	1.07e-06
0.04	0.0388	7.38e-07	1.07e-06
0.04	0.0388	7.38e-07	1.07e-06
0.04	0.0388	7.38e-07	1.04e-06
0.04	0.0388	7.38e-07	1.04e-06
0.04	0.0388	7.72e-07	1.04e-06
0.04	0.0388	7.72e-07	1.04e-06
0.04	0.0388	7.72e-07	1.04e-06
0.04	0.0388	7.72e-07	1.01e-06
0.04	0.0388	7.72e-07	1.01e-06
0.04	0.0388	8.06e-07	1.01e-06
0.04	0.0388	8.06e-07	1.01e-06
0.04	0.0444	8.06e-07	1.01e-06
0.04	0.0444	8.06e-07	1.01e-06
0.04	0.0444	8.06e-07	9.73e-07
0.04	0.0444	8.39e-07	9.73e-07
0.04	0.0444	8.39e-07	9.73e-07
0.04	0.0444	8.39e-07	9.73e-07
0.0462	0.05	1.04e-06	8.06e-07
0.0462	0.05	1.04e-06	8.06e-07
0.0462	0.05	1.07e-06	8.06e-07
0.0462	0.05	1.07e-06	8.06e-07
0.0462	0.05	1.07e-06	8.06e-07
0.0462	0.05	1.07e-06	8.06e-07
0.0462	0.05	1.07e-06	7.72e-07
0.0462	0.05	1.11e-06	7.72e-07
0.0462	0.05	1.11e-06	7.72e-07
0.0462	0.05	1.11e-06	7.72e-07
0.0462	0.05	1.11e-06	7.72e-07
0.0462	0.05	1.11e-06	7.38e-07
0.0462	0.05	1.11e-06	7.38e-07
0.0462	0.05	1.14e-06	7.38e-07
0.0462	0.05	1.14e-06	7.38e-07
0.0462	0.05	1.14e-06	7.38e-07
0.0462	0.05	1.14e-06	7.38e-07
0.0462	0.05	1.14e-06	7.38e-07
0.0462	0.05	1.17e-06	7.38e-07
0.0462	0.05	1.17e-06	7.05e-07
0.0462	0.05	1.17e-06	7.05e-07
0.0462	0.05	1.17e-06	7.05e-07
0.0462	0.05	1.17e-06	7.05e-07
0.0462	0.05	1.17e-06	7.05e-07
0.0462	0.05	1.17e-06	7.05e-07
0.0462	0.05	1.17e-06	6.71e-07
0.0462	0.05	1.21e-06	6.71e-07
0.0462	0.05	1.21e-06	6.71e-07
0.0462	0.05	1.21e-06	6.71e-07
0.0462	0.05	1.21e-06	6.71e-07
0.0462	0.05	1.21e-06	6.71e-07
0.0462	0.05	1.21e-06	6.38e-07
0.0462	0.05	1.21e-06	6.38e-07
0.0462	0.05	1.24e-06	6.38e-07
0.0462	0.05	1.24e-06	6.38e-07
0.0462	0.05	1.24e-06	6.38e-07
0.0462	0.05	1.24e-06	6.38e-07
0.0462	0.05	1.24e-06	6.04e-07
0.0462	0.05	1.24e-06	6.04e-07
0.0462	0.05	1.24e-06	6.04e-07
0.0462	0.05	1.28e-06	6.04e-07
0.0462	0.05	1.28e-06	6.04e-07
0.0462	0.05	1.28e-06	6.04e-07
0.0462	0.05	1.28e-06	5.71e-07
0.0462	0.05	1.28e-06	5.71e-07
0.0462	0.05	1.28e-06	5.71e-07
0.0462	0.05	1.28e-06	5.71e-07
0.0462	0.05	1.28e-06	5.71e-07
0.0462	0.05	1.31e-06	5.71e-07
0.0462	0.05	1.31e-06	5.71e-07
0.0462	0.05	1.31e-06	5.37e-07
0.0462	0.05	1.31e-06	5.37e-07
0.0462	0.05	1.31e-06	5.37e-07
0.0462	0.05	1.31e-06	5.37e-07
0.0462	0.05	1.31e-06	5.37e-07
0.0462	0.05	1.31e-06	5.37e-07
0.0462	0.05	1.34e-06	5.37e-07
0.0462	0.05	1.34e-06	5.03e-07
0.0462	0.05	1.34e-06	5.03e-07
0.0462	0.05	1.34e-06	5.03e-07
0.0462	0.05	1.34e-06	5.03e-07
0.0462	0.05	1.34e-06	5.03e-07
0.0462	0.05	1.34e-06	5.03e-07
0.0462	0.05	1.38e-06	5.03e-07
0.0462	0.05	1.38e-06	5.03e-07
0.0462	0.05	1.38e-06	5.03e-07
0.0462	0.05	1.38e-06	4.7e-07
0.0462	0.05	1.38e-06	4.7e-07
0.0462	0.05	1.38e-06	4.7e-07
0.0462	0.05	1.38e-06	4.7e-07
0.0462	0.05	1.41e-06	4.7e-07
0.0462	0.05	1.41e-06	4.7e-07
0.0462	0.05	1.41e-06	4.7e-07
0.0462	0.05	1.41e-06	4.7e-07
0.0462	0.05	1.41e-06	4.36e-07
0.0462	0.05	1.44e-06	4.36e-07
0.0462	0.05	1.44e-06	4.36e-07
0.0462	0.05	1.44e-06	4.36e-07
0.0462	0.05	1.44e-06	4.36e-07
0.0462	0.05	1.44e-06	4.36e-07
0.0462	0.05	1.44e-06	4.36e-07
0.0462	0.05	1.44e-06	4.36e-07
0.0462	0.05	1.48e-06	4.03e-07
0.0462	0.05	1.48e-06	4.03e-07
0.0462	0.05	1.48e-06	4.03e-07
0.0462	0.05	1.48e-06	4.03e-07
0.0462	0.05	1.48e-06	4.03e-07
0.0462	0.05	1.48e-06	4.03e-07
0.0462	0.05	1.48e-06	4.03e-07
0.0462	0.05	1.51e-06	4.03e-07
0.0462	0.05	1.51e-06	4.03e-07
0.0462	0.05	1.51e-06	4.03e-07
0.0462	0.05	1.51e-06	3.69e-07
0.0462	0.05	1.51e-06	3.69e-07
0.0462	0.05	1.51e-06	3.69e-07
0.0471	0.05	1.51e-06	3.69e-07
0.0471	0.05	1.51e-06	3.69e-07
0.0471	0.05	1.54e-06	3.69e-07
0.0471	0.05	1.54e-06	3.69e-07
0.0471	0.05	1.54e-06	3.69e-07
0.0515	0.0543	1.64e-06	2.35e-07
0.0515	0.0543	1.64e-06	2.35e-07
0.0515	0.0543	1.64e-06	2.35e-07
0.0515	0.0543	1.64e-06	2.35e-07
0.0515	0.0543	1.64e-06	2.35e-07
0.0515	0.0543	1.64e-06	2.35e-07
0.0515	0.0543	1.64e-06	2.35e-07
0.0515	0.0543	1.64e-06	2.35e-07
0.0515	0.0543	1.64e-06	2.35e-07
0.0515	0.0543	1.64e-06	2.01e-07
0.0515	0.0543	1.64e-06	2.01e-07
0.0515	0.0543	1.64e-06	2.01e-07
0.0515	0.0543	1.64e-06	2.01e-07
0.0515	0.0543	1.64e-06	2.01e-07
0.0515	0.0543	1.68e-06	2.01e-07
0.0515	0.0543	1.68e-06	2.01e-07
0.0515	0.0543	1.68e-06	2.01e-07
0.0515	0.0543	1.68e-06	2.01e-07
0.0515	0.0543	1.68e-06	2.01e-07
0.0515	0.0543	1.68e-06	2.01e-07
0.0515	0.0543	1.68e-06	2.01e-07
0.0515	0.0543	1.68e-06	2.01e-07
0.0515	0.0543	1.68e-06	2.01e-07
0.0515	0.0543	1.68e-06	2.01e-07
0.0515	0.0543	1.68e-06	1.68e-07
0.0515	0.0543	1.68e-06	1.68e-07
0.0515	0.0543	1.68e-06	1.68e-07
0.0515	0.0543	1.68e-06	1.68e-07
0.0515	0.0543	1.68e-06	1.68e-07
0.0515	0.0543	1.68e-06	1.68e-07
0.0515	0.0543	1.68e-06	1.68e-07
0.0515	0.0543	1.68e-06	1.68e-07
0.0515	0.0543	1.68e-06	1.68e-07
0.0515	0.0543	1.68e-06	1.68e-07
0.0515	0.0543	1.68e-06	1.68e-07
0.0515	0.0543	1.68e-06	1.68e-07
0.0515	0.0543	1.68e-06	1.68e-07
0.0515	0.0543	1.68e-06	1.68e-07
0.0515	0.0543	1.68e-06	1.34e-07
0.0515	0.0543	1.68e-06	1.34e-07
0.0515	0.0543	1.68e-06	1.34e-07
0.0515	0.0543	1.68e-06	1.34e-07
0.0515	0.0543	1.64e-06	1.34e-07
0.0515	0.0543	1.64e-06	1.34e-07
0.0515	0.0543	1.64e-06	1.34e-07
0.0515	0.0543	1.64e-06	1.34e-07
0.0515	0.0543	1.64e-06	1.34e-07
0.0515	0.0543	1.64e-06	1.34e-07
0.0515	0.0543	1.64e-06	1.34e-07
0.0515	0.0543	1.64e-06	1.34e-07
0.0515	0.0543	1.64e-06	1.34e-07
0.0515	0.0543	1.64e-06	1.34e-07
0.0515	0.0543	1.64e-06	1.01e-07
0.0515	0.0543	1.64e-06	1.01e-07
0.0515	0.0543	1.61e-06	1.01e-07
0.0515	0.0543	1.61e-06	1.01e-07
0.0515	0.0543	1.61e-06	1.01e-07
0.0515	0.0543	1.61e-06	1.01e-07
0.0515	0.0543	1.61e-06	1.01e-07
0.0515	0.0543	1.61e-06	1.01e-07
0.0515	0.0543	1.61e-06	1.01e-07
0.0515	0.0543	1.58e-06	1.01e-07
0.0515	0.0543	1.58e-06	1.01e-07
0.0515	0.0543	1.58e-06	1.01e-07
0.0515	0.0543	1.58e-06	1.01e-07
0.0515	0.0543	1.58e-06	1.01e-07
0.0515	0.0543	1.58e-06	1.01e-07
0.0515	0.0543	1.54e-06	1.01e-07
0.0515	0.0543	1.54e-06	6.71e-08
0.0515	0.0543	1.54e-06	6.71e-08
0.0515	0.0543	1.54e-06	6.71e-08
0.0515	0.0543	1.54e-06	6.71e-08
0.0515	0.0543	1.54e-06	6.71e-08
0.0515	0.0543	1.51e-06	6.71e-08
0.0515	0.0543	1.51e-06	6.71e-08
0.0515	0.0543	1.51e-06	6.71e-08
0.0515	0.0543	1.51e-06	6.71e-08
0.0515	0.0543	1.51e-06	6.71e-08
0.0515	0.0543	1.51e-06	6.71e-08
0.0515	0.0543	1.51e-06	6.71e-08
0.0515	0.0543	1.48e-06	6.71e-08
0.0515	0.0543	1.48e-06	6.71e-08
0.0515	0.0543	1.48e-06	6.71e-08
0.0515	0.0543	1.48e-06	6.71e-08
0.0515	0.0543	1.48e-06	6.71e-08
0.0515	0.0543	1.48e-06	6.71e-08
0.0515	0.0543	1.48e-06	6.71e-08
0.0515	0.0543	1.44e-06	6.71e-08
0.0515	0.0543	1.44e-06	6.71e-08
0.0515	0.0543	1.44e-06	6.71e-08
0.0515	0.0543	1.44e-06	6.71e-08
0.0515	0.0543	1.44e-06	6.71e-08
0.0515	0.0543	1.44e-06	6.71e-08
0.0515	0.0543	1.41e-06	6.71e-08
0.0515	0.0543	1.41e-06	6.71e-08
0.0515	0.0543	1.41e-06	6.71e-08
0.0515	0.0543	1.41e-06	6.71e-08
0.0515	0.0543	1.41e-06	6.71e-08
0.0515	0.0543	1.38e-06	6.71e-08
0.0515	0.0543	1.38e-06	6.71e-08
0.0681	0.0715	1.17e-06	1.68e-07
0.0681	0.0715	1.17e-06	1.68e-07
0.0681	0.0715	1.17e-06	1.68e-07
0.0681	0.0715	1.17e-06	1.68e-07
0.0681	0.0715	1.14e-06	2.01e-07
0.0681	0.0715	1.14e-06	2.01e-07
0.0681	0.0715	1.14e-06	2.01e-07
0.0681	0.0715	1.14e-06	2.01e-07
0.0681	0.0715	1.11e-06	2.01e-07
0.0681	0.0715	1.11e-06	2.01e-07
0.0681	0.0715	1.11e-06	2.01e-07
0.0681	0.0715	1.11e-06	2.01e-07
0.0681	0.0715	1.07e-06	2.35e-07
0.0681	0.0715	1.07e-06	2.35e-07
0.0681	0.0715	1.07e-06	2.35e-07
0.0681	0.0715	1.07e-06	2.35e-07
0.0681	0.0715	1.04e-06	2.35e-07
0.0681	0.0715	1.04e-06	2.35e-07
0.0681	0.0715	1.04e-06	2.68e-07
0.0681	0.0715	1.04e-06	2.68e-07
0.0681	0.0715	1.01e-06	2.68e-07
0.0681	0.0715	1.01e-06	2.68e-07
0.0681	0.0715	1.01e-06	2.68e-07
0.0681	0.0715	1.01e-06	2.68e-07
0.0681	0.0715	9.73e-07	3.02e-07
0.0681	0.0715	9.73e-07	3.02e-07
0.0681	0.0715	9.73e-07	3.02e-07
0.0681	0.0715	9.73e-07	3.02e-07
0.0681	0.0715	9.73e-07	3.02e-07
0.0681	0.0715	9.4e-07	3.36e-07
0.0681	0.0715	9.4e-07	3.36e-07
0.0681	0.0715	9.4e-07	3.36e-07
0.0681	0.0715	9.4e-07	3.36e-07
0.0681	0.0715	9.06e-07	3.36e-07
0.0681	0.0715	9.06e-07	3.36e-07
0.0681	0.0715	9.06e-07	3.69e-07
0.0681	0.0715	8.73e-07	3.69e-07
0.0681	0.0715	8.73e-07	3.69e-07
0.0681	0.0715	8.73e-07	3.69e-07
0.0681	0.0715	8.39e-07	3.69e-07
0.0681	0.0715	8.39e-07	4.03e-07
0.0681	0.0715	8.39e-07	4.03e-07
0.0681	0.0715	8.39e-07	4.03e-07
0.0681	0.0715	8.06e-07	4.03e-07
0.0681	0.0715	8.06e-07	4.36e-07
0.0681	0.0715	8.06e-07	4.36e-07
0.0681	0.0715	8.06e-07	4.36e-07
0.0681	0.0715	8.06e-07	4.36e-07
0.0681	0.0715	7.72e-07	4.36e-07
0.0681	0.0715	7.72e-07	4.7e-07
0.0681	0.0715	7.72e-07	4.7e-07
0.0681	0.0715	7.72e-07	4.7e-07
0.0681	0.0715	7.72e-07	4.7e-07
0.0681	0.0715	7.38e-07	4.7e-07
0.0681	0.0715	7.38e-07	4.7e-07
0.0681	0.0715	7.38e-07	5.03e-07
0.0681	0.0715	7.38e-07	5.03e-07
0.0681	0.0715	7.05e-07	5.03e-07
0.0681	0.0715	7.05e-07	5.03e-07
0.0681	0.0715	7.05e-07	5.37e-07
0.0681	0.0715	7.05e-07	5.37e-07
0.0681	0.0715	7.05e-07	5.37e-07
0.0681	0.0715	7.05e-07	5.37e-07
0.0681	0.0715	7.05e-07	5.37e-07
0.0681	0.0715	7.05e-07	5.71e-07
0.0681	0.0715	6.71e-07	5.71e-07
0.0681	0.0715	6.71e-07	5.71e-07
0.0681	0.0715	6.71e-07	5.71e-07
0.0681	0.0715	6.71e-07	6.04e-07
0.0681	0.0715	6.71e-07	6.04e-07
0.0681	0.0715	6.71e-07	6.04e-07
0.0681	0.0715	6.71e-07	6.04e-07
0.0681	0.0715	6.71e-07	6.38e-07
0.0681	0.0715	6.71e-07	6.38e-07
0.0681	0.0715	6.71e-07	6.38e-07
0.0681	0.0715	6.71e-07	6.38e-07
0.0681	0.0715	6.71e-07	6.71e-07
0.0681	0.0715	6.71e-07	6.71e-07
0.0681	0.0715	6.71e-07	6.71e-07
0.0681	0.0715	6.71e-07	7.05e-07
0.0681	0.0715	7.05e-07	7.05e-07
0.0681	0.0715	7.05e-07	7.05e-07
0.0681	0.0715	7.05e-07	7.05e-07
0.0681	0.0715	7.05e-07	7.38e-07
0.0681	0.0715	7.05e-07	7.38e-07
0.0681	0.0715	7.05e-07	7.72e-07
0.0681	0.0715	7.05e-07	7.72e-07
0.0681	0.0715	7.05e-07	7.72e-07
0.0681	0.0715	7.38e-07	8.06e-07
0.0681	0.0715	7.38e-07	8.06e-07
0.0681	0.0715	7.38e-07	8.06e-07
0.0681	0.0715	7.38e-07	8.39e-07
0.0681	0.0715	7.38e-07	8.39e-07
0.0681	0.0715	7.38e-07	8.39e-07
0.0681	0.0715	7.72e-07	8.73e-07
0.0681	0.0715	7.72e-07	8.73e-07
0.0681	0.0715	7.72e-07	8.73e-07
0.0681	0.0715	7.72e-07	8.73e-07
0.0681	0.0715	7.72e-07	9.06e-07
0.0681	0.0715	7.72e-07	9.06e-07
0.0781	0.0981	1.04e-06	1.17e-06
0.0781	0.0981	1.04e-06	1.17e-06
0.0781	0.0981	1.07e-06	1.21e-06
0.0781	0.0981	1.07e-06	1.21e-06
0.0781	0.0981	1.07e-06	1.21e-06
0.0781	0.0981	1.07e-06	1.24e-06
0.0781	0.0981	1.11e-06	1.24e-06
0.0781	0.0981	1.11e-06	1.24e-06
0.0781	0.0981	1.11e-06	1.28e-06
0.0781	0.0981	1.14e-06	1.28e-06
0.0781	0.0981	1.14e-06	1.28e-06
0.0781	0.0981	1.17e-06	1.28e-06
0.0781	0.0981	1.17e-06	1.31e-06
0.0781	0.0981	1.17e-06	1.31e-06
0.0781	0.0981	1.17e-06	1.31e-06
0.0781	0.0981	1.21e-06	1.31e-06
0.0781	0.0981	1.21e-06	1.34e-06
0.0781	0.0981	1.21e-06	1.34e-06
0.0781	0.0981	1.24e-06	1.34e-06
0.0781	0.0981	1.24e-06	1.34e-06
0.0781	0.0981	1.24e-06	1.38e-06
0.0781	0.0981	1.28e-06	1.38e-06
0.0781	0.0981	1.28e-06	1.38e-06
0.0781	0.0981	1.28e-06	1.38e-06
0.0781	0.0981	1.31e-06	1.38e-06
0.0781	0.0981	1.31e-06	1.41e-06
0.0781	0.0981	1.31e-06	1.41e-06
0.0781	0.0981	1.34e-06	1.41e-06
0.0781	0.0981	1.34e-06	1.41e-06
0.0781	0.0981	1.38e-06	1.44e-06
0.0781	0.0981	1.38e-06	1.44e-06
0.0781	0.0981	1.38e-06	1.44e-06
0.0781	0.0981	1.38e-06	1.44e-06
0.0781	0.0981	1.41e-06	1.48e-06
0.0781	0.0981	1.41e-06	1.48e-06
0.0781	0.0981	1.41e-06	1.48e-06
0.0781	0.0981	1.44e-06	1.48e-06
0.0781	0.0981	1.44e-06	1.51e-06
0.0781	0.0981	1.44e-06	1.51e-06
0.0781	0.0981	1.48e-06	1.51e-06
0.0781	0.0981	1.48e-06	1.51e-06
0.0781	0.0981	1.48e-06	1.54e-06
0.0781	0.0981	1.51e-06	1.54e-06
0.0781	0.0981	1.51e-06	1.54e-06
0.0781	0.0981	1.51e-06	1.58e-06
0.0781	0.0981	1.54e-06	1.58e-06
0.0781	0.0981	1.54e-06	1.58e-06
0.0781	0.0981	1.54e-06	1.61e-06
0.0781	0.0981	1.58e-06	1.61e-06
0.0781	0.0981	1.58e-06	1.61e-06
0.0781	0.0981	1.58e-06	1.61e-06
0.0781	0.0981	1.61e-06	1.61e-06
0.0781	0.0981	1.61e-06	1.64e-06
0.0781	0.0981	1.61e-06	1.64e-06
0.0781	0.0981	1.64e-06	1.64e-06
0.0781	0.0981	1.64e-06	1.64e-06
0.0781	0.0981	1.64e-06	1.64e-06
0.0781	0.0981	1.68e-06	1.68e-06
0.0781	0.0981	1.68e-06	1.68e-06
0.0781	0.0981	1.68e-06	1.68e-06
0.0781	0.0981	1.68e-06	1.68e-06
0.0781	0.0981	1.71e-06	1.68e-06
0.0781	0.0981	1.71e-06	1.71e-06
0.0781	0.0981	1.75e-06	1.71e-06
0.0781	0.0981	1.75e-06	1.71e-06
0.0781	0.0981	1.75e-06	1.71e-06
0.0781	0.0981	1.75e-06	1.75e-06
0.0781	0.0981	1.78e-06	1.75e-06
0.0781	0.0981	1.78e-06	1.75e-06
0.0781	0.0981	1.78e-06	1.75e-06
0.0781	0.0981	1.81e-06	1.75e-06
0.0781	0.0981	1.81e-06	1.75e-06
0.0781	0.0981	1.81e-06	1.78e-06
0.0781	0.0981	1.85e-06	1.78e-06
0.0781	0.0981	1.85e-06	1.78e-06
0.0781	0.0981	1.85e-06	1.78e-06
0.0781	0.0981	1.88e-06	1.78e-06
0.0781	0.0981	1.88e-06	1.78e-06
0.0781	0.0981	1.88e-06	1.81e-06
0.0781	0.0981	1.91e-06	1.81e-06
0.0781	0.0981	1.91e-06	1.81e-06
0.0781	0.0981	1.91e-06	1.81e-06
0.0781	0.0981	1.95e-06	1.81e-06
0.0781	0.0981	1.95e-06	1.85e-06
0.0781	0.0981	1.98e-06	1.85e-06
0.0781	0.0981	1.98e-06	1.85e-06
0.091	0.0981	1.98e-06	1.85e-06
0.091	0.0981	2.01e-06	1.85e-06
0.091	0.0981	2.01e-06	1.88e-06
0.091	0.0981	2.01e-06	1.88e-06
0.091	0.0981	2.01e-06	1.88e-06
0.091	0.0981	2.05e-06	1.88e-06
0.091	0.0981	2.05e-06	1.91e-06
0.091	0.0981	2.05e-06	1.91e-06
0.091	0.0981	2.08e-06	1.91e-06
0.091	0.0981	2.08e-06	1.91e-06
0.091	0.0981	2.08e-06	1.95e-06
0.091	0.0981	2.08e-06	1.95e-06
0.091	0.0981	2.11e-06	1.95e-06
0.091	0.0981	2.11e-06	1.95e-06
0.116	0.162	2.38e-06	2.25e-06
0.116	0.162	2.42e-06	2.28e-06
0.116	0.162	2.42e-06	2.28e-06
0.116	0.162	2.42e-06	2.32e-06
0.116	0.162	2.42e-06	2.32e-06
0.116	0.162	2.45e-06	2.32e-06
0.116	0.162	2.45e-06	2.32e-06
0.116	0.162	2.45e-06	2.35e-06
0.116	0.162	2.45e-06	2.35e-06
0.139	0.162	2.48e-06	2.35e-06
0.139	0.162	2.48e-06	2.38e-06
0.139	0.162	2.48e-06	2.38e-06
0.139	0.162	2.48e-06	2.38e-06
0.139	0.162	2.48e-06	2.38e-06
0.139	0.162	2.48e-06	2.38e-06
0.139	0.162	2.52e-06	2.42e-06
0.139	0.162	2.52e-06	2.42e-06
0.139	0.162	2.55e-06	2.42e-06
0.139	0.162	2.55e-06	2.42e-06
0.139	0.162	2.55e-06	2.45e-06
0.139	0.162	2.55e-06	2.45e-06
0.139	0.162	2.58e-06	2.45e-06
0.139	0.162	2.58e-06	2.48e-06
0.139	0.162	2.58e-06	2.48e-06
0.14	0.162	2.58e-06	2.48e-06
0.14	0.162	2.62e-06	2.48e-06
0.14	0.162	2.62e-06	2.48e-06
0.14	0.162	2.62e-06	2.52e-06
0.14	0.162	2.62e-06	2.52e-06
0.14	0.162	2.62e-06	2.52e-06
0.14	0.162	2.65e-06	2.52e-06
0.14	0.162	2.65e-06	2.55e-06
0.14	0.162	2.65e-06	2.55e-06
0.14	0.162	2.65e-06	2.55e-06
0.14	0.162	2.65e-06	2.55e-06
0.14	0.162	2.69e-06	2.58e-06
0.14	0.162	2.69e-06	2.58e-06
0.14	0.162	2.69e-06	2.62e-06
0.14	0.162	2.69e-06	2.62e-06
0.14	0.162	2.69e-06	2.62e-06
0.14	0.162	2.69e-06	2.62e-06
0.14	0.162	2.69e-06	2.65e-06
0.14	0.162	2.72e-06	2.65e-06
0.14	0.162	2.72e-06	2.65e-06
0.14	0.162	2.72e-06	2.65e-06
0.14	0.162	2.72e-06	2.69e-06
0.14	0.162	2.72e-06	2.69e-06
0.14	0.162	2.72e-06	2.69e-06
0.14	0.162	2.72e-06	2.69e-06
0.14	0.162	2.75e-06	2.69e-06
0.14	0.162	2.75e-06	2.72e-06
0.14	0.162	2.75e-06	2.72e-06
0.14	0.162	2.75e-06	2.72e-06
0.14	0.162	2.75e-06	2.75e-06
0.14	0.162	2.75e-06	2.75e-06
0.14	0.162	2.79e-06	2.75e-06
0.14	0.162	2.79e-06	2.75e-06
0.14	0.162	2.79e-06	2.79e-06
0.14	0.162	2.79e-06	2.79e-06
0.14	0.162	2.82e-06	2.79e-06
0.14	0.162	2.82e-06	2.82e-06
0.14	0.162	2.82e-06	2.82e-06
0.14	0.162	2.82e-06	2.82e-06
0.14	0.162	2.82e-06	2.82e-06
0.14	0.162	2.85e-06	2.85e-06
0.14	0.162	2.85e-06	2.85e-06
0.14	0.162	2.85e-06	2.85e-06
0.14	0.162	2.85e-06	2.85e-06
0.14	0.162	2.85e-06	2.89e-06
0.14	0.162	2.89e-06	2.89e-06
0.14	0.162	2.89e-06	2.89e-06
0.14	0.162	2.89e-06	2.89e-06
0.14	0.162	2.92e-06	2.89e-06
0.14	0.162	2.92e-06	2.92e-06
0.14	0.162	2.92e-06	2.92e-06
0.14	0.162	2.92e-06	2.92e-06
0.14	0.162	2.92e-06	2.92e-06
0.156	0.162	2.92e-06	2.95e-06
0.156	0.162	2.95e-06	2.95e-06
0.156	0.162	2.95e-06	2.95e-06
0.156	0.162	2.95e-06	2.95e-06
0.156	0.162	2.95e-06	2.95e-06
0.156	0.162	2.99e-06	2.99e-06
0.156	0.162	2.99e-06	2.99e-06
0.156	0.162	2.99e-06	2.99e-06
0.156	0.162	2.99e-06	2.99e-06
0.156	0.162	3.02e-06	3.02e-06
0.156	0.162	3.02e-06	3.02e-06
0.156	0.162	3.02e-06	3.02e-06
0.156	0.162	3.02e-06	3.02e-06
0.156	0.162	3.02e-06	3.05e-06
0.156	0.162	3.05e-06	3.05e-06
0.156	0.162	3.05e-06	3.05e-06
0.156	0.162	3.05e-06	3.05e-06
0.156	0.162	3.05e-06	3.09e-06
0.156	0.162	3.09e-06	3.09e-06
0.156	0.162	3.09e-06	3.09e-06
0.156	0.162	3.09e-06	3.09e-06
0.156	0.162	3.09e-06	3.09e-06
0.156	0.162	3.09e-06	3.12e-06
0.225	0.262	3.19e-06	3.29e-06
0.225	0.262	3.19e-06	3.29e-06
0.225	0.262	3.19e-06	3.32e-06
0.225	0.262	3.19e-06	3.32e-06
0.225	0.262	3.19e-06	3.32e-06
0.225	0.262	3.19e-06	3.32e-06
0.225	0.262	3.22e-06	3.32e-06
0.225	0.262	3.22e-06	3.32e-06
0.225	0.262	3.22e-06	3.32e-06
0.225	0.262	3.22e-06	3.32e-06
0.225	0.262	3.22e-06	3.32e-06
0.225	0.262	3.22e-06	3.32e-06
0.225	0.262	3.22e-06	3.32e-06
0.225	0.262	3.22e-06	3.32e-06
0.225	0.262	3.22e-06	3.32e-06
0.225	0.262	3.22e-06	3.36e-06
0.225	0.262	3.22e-06	3.36e-06
0.225	0.262	3.22e-06	3.36e-06
0.225	0.262	3.22e-06	3.36e-06
0.225	0.262	3.22e-06	3.36e-06
0.225	0.262	3.22e-06	3.36e-06
0.225	0.262	3.22e-06	3.36e-06
0.225	0.262	3.22e-06	3.36e-06
0.225	0.262	3.22e-06	3.32e-06
0.225	0.262	3.22e-06	3.32e-06
0.225	0.262	3.22e-06	3.32e-06
0.225	0.262	3.22e-06	3.32e-06
0.225	0.262	3.22e-06	3.32e-06
0.225	0.262	3.22e-06	3.32e-06
0.225	0.279	3.26e-06	3.32e-06
0.225	0.279	3.26e-06	3.32e-06
0.225	0.279	3.26e-06	3.32e-06
0.225	0.279	3.26e-06	3.32e-06
0.225	0.279	3.26e-06	3.32e-06
0.225	0.279	3.26e-06	3.32e-06
0.225	0.279	3.26e-06	3.32e-06
0.225	0.279	3.26e-06	3.32e-06
0.225	0.279	3.26e-06	3.32e-06
0.225	0.279	3.22e-06	3.32e-06
0.225	0.279	3.22e-06	3.32e-06
0.225	0.279	3.22e-06	3.32e-06
0.225	0.279	3.22e-06	3.32e-06
0.225	0.279	3.22e-06	3.32e-06
0.225	0.279	3.22e-06	3.32e-06
0.225	0.279	3.22e-06	3.29e-06
0.225	0.279	3.22e-06	3.29e-06
0.225	0.279	3.22e-06	3.29e-06
0.225	0.279	3.22e-06	3.29e-06
0.225	0.279	3.22e-06	3.29e-06
0.225	0.279	3.22e-06	3.29e-06
0.225	0.279	3.22e-06	3.29e-06
0.225	0.279	3.22e-06	3.29e-06
0.225	0.279	3.22e-06	3.29e-06
0.225	0.279	3.22e-06	3.29e-06
0.225	0.279	3.19e-06	3.29e-06
0.225	0.279	3.19e-06	3.29e-06
0.225	0.279	3.19e-06	3.29e-06
0.225	0.279	3.19e-06	3.29e-06
0.225	0.279	3.19e-06	3.29e-06
0.225	0.279	3.19e-06	3.29e-06
0.225	0.279	3.19e-06	3.29e-06
0.225	0.279	3.19e-06	3.29e-06
0.225	0.279	3.19e-06	3.29e-06
0.225	0.279	3.19e-06	3.29e-06
0.225	0.279	3.16e-06	3.29e-06
0.225	0.279	3.16e-06	3.29e-06
0.225	0.279	3.16e-06	3.29e-06
0.225	0.279	3.16e-06	3.29e-06
0.225	0.279	3.16e-06	3.29e-06
0.225	0.279	3.16e-06	3.29e-06
0.225	0.279	3.16e-06	3.29e-06
0.225	0.279	3.12e-06	3.29e-06
0.225	0.279	3.12e-06	3.29e-06
0.225	0.279	3.12e-06	3.29e-06
0.225	0.279	3.12e-06	3.29e-06
0.225	0.279	3.12e-06	3.29e-06
0.225	0.279	3.12e-06	3.29e-06
0.225	0.279	3.09e-06	3.29e-06
0.225	0.279	3.09e-06	3.29e-06
0.225	0.279	3.09e-06	3.29e-06
0.225	0.279	3.09e-06	3.29e-06
0.225	0.279	3.09e-06	3.29e-06
0.225	0.279	3.09e-06	3.29e-06
0.225	0.279	3.05e-06	3.29e-06
0.225	0.279	3.05e-06	3.29e-06
0.225	0.279	3.05e-06	3.29e-06
0.225	0.279	3.05e-06	3.29e-06
0.225	0.279	3.05e-06	3.29e-06
0.225	0.279	3.05e-06	3.29e-06
0.225	0.279	3.02e-06	3.29e-06
0.225	0.279	3.02e-06	3.29e-06
0.225	0.279	3.02e-06	3.32e-06
0.225	0.279	3.02e-06	3.32e-06
0.225	0.279	2.99e-06	3.32e-06
0.225	0.279	2.99e-06	3.32e-06
0.225	0.279	2.99e-06	3.32e-06
0.225	0.279	2.99e-06	3.32e-06
0.225	0.279	2.95e-06	3.32e-06
0.225	0.279	2.95e-06	3.32e-06
0.225	0.279	2.95e-06	3.36e-06
0.294	0.338	2.75e-06	3.52e-06
0.294	0.338	2.75e-06	3.52e-06
0.294	0.348	2.72e-06	3.52e-06
0.294	0.348	2.72e-06	3.56e-06
0.294	0.348	2.72e-06	3.56e-06
0.294	0.348	2.72e-06	3.56e-06
0.294	0.348	2.69e-06	3.56e-06
0.294	0.348	2.69e-06	3.56e-06
0.294	0.348	2.69e-06	3.56e-06
0.294	0.348	2.69e-06	3.56e-06
0.294	0.348	2.69e-06	3.56e-06
0.294	0.348	2.65e-06	3.56e-06
0.294	0.348	2.65e-06	3.56e-06
0.312	0.348	2.65e-06	3.59e-06
0.312	0.348	2.62e-06	3.59e-06
0.312	0.348	2.62e-06	3.59e-06
0.312	0.348	2.62e-06	3.59e-06
0.312	0.348	2.62e-06	3.59e-06
0.312	0.348	2.58e-06	3.59e-06
0.312	0.348	2.58e-06	3.59e-06
0.312	0.348	2.58e-06	3.59e-06
0.312	0.348	2.58e-06	3.59e-06
0.312	0.348	2.55e-06	3.59e-06
0.312	0.348	2.55e-06	3.59e-06
0.312	0.348	2.55e-06	3.59e-06
0.312	0.348	2.52e-06	3.59e-06
0.312	0.348	2.52e-06	3.59e-06
0.312	0.348	2.52e-06	3.56e-06
0.312	0.348	2.52e-06	3.56e-06
0.312	0.348	2.48e-06	3.56e-06
0.312	0.348	2.48e-06	3.56e-06
0.312	0.348	2.48e-06	3.56e-06
0.312	0.348	2.45e-06	3.52e-06
0.312	0.348	2.45e-06	3.52e-06
0.312	0.348	2.45e-06	3.52e-06
0.312	0.348	2.45e-06	3.52e-06
0.312	0.348	2.42e-06	3.49e-06
0.312	0.348	2.42e-06	3.49e-06
0.312	0.348	2.42e-06	3.49e-06
0.312	0.348	2.42e-06	3.49e-06
0.312	0.348	2.38e-06	3.49e-06
0.312	0.348	2.38e-06	3.46e-06
0.312	0.348	2.35e-06	3.46e-06
0.312	0.348	2.35e-06	3.42e-06
0.312	0.348	2.35e-06	3.42e-06
0.312	0.348	2.35e-06	3.42e-06
0.312	0.348	2.32e-06	3.39e-06
0.312	0.348	2.32e-06	3.39e-06
0.312	0.348	2.32e-06	3.39e-06
0.312	0.348	2.32e-06	3.36e-06
0.312	0.348	2.28e-06	3.36e-06
0.312	0.348	2.28e-06	3.36e-06
0.312	0.348	2.25e-06	3.32e-06
0.312	0.348	2.25e-06	3.32e-06
0.312	0.348	2.25e-06	3.29e-06
0.312	0.348	2.22e-06	3.29e-06
0.312	0.348	2.22e-06	3.29e-06
0.312	0.348	2.22e-06	3.26e-06
0.312	0.348	2.22e-06	3.26e-06
0.312	0.348	2.22e-06	3.22e-06
0.312	0.348	2.18e-06	3.19e-06
0.312	0.348	2.18e-06	3.19e-06
0.312	0.348	2.18e-06	3.16e-06
0.312	0.348	2.18e-06	3.12e-06
0.312	0.348	2.18e-06	3.09e-06
0.312	0.348	2.15e-06	3.09e-06
0.312	0.348	2.15e-06	3.09e-06
0.312	0.348	2.15e-06	3.05e-06
0.312	0.348	2.15e-06	3.05e-06
0.312	0.348	2.15e-06	3.02e-06
0.312	0.348	2.15e-06	3.02e-06
0.312	0.348	2.15e-06	2.99e-06
0.312	0.348	2.15e-06	2.99e-06
0.312	0.348	2.15e-06	2.95e-06
0.312	0.348	2.11e-06	2.95e-06
0.312	0.348	2.11e-06	2.92e-06
0.312	0.348	2.11e-06	2.92e-06
0.312	0.348	2.11e-06	2.89e-06
0.312	0.348	2.15e-06	2.89e-06
0.312	0.348	2.15e-06	2.85e-06
0.312	0.348	2.15e-06	2.85e-06
0.312	0.348	2.15e-06	2.82e-06
0.312	0.348	2.15e-06	2.82e-06
0.312	0.348	2.15e-06	2.79e-06
0.312	0.348	2.15e-06	2.75e-06
0.312	0.348	2.15e-06	2.75e-06
0.323	0.348	2.15e-06	2.72e-06
0.323	0.348	2.15e-06	2.72e-06
0.323	0.348	2.15e-06	2.69e-06
0.323	0.348	2.18e-06	2.69e-06
0.323	0.348	2.18e-06	2.65e-06
0.323	0.348	2.18e-06	2.62e-06
0.323	0.348	2.18e-06	2.62e-06
0.323	0.348	2.18e-06	2.58e-06
0.323	0.348	2.22e-06	2.55e-06
0.323	0.348	2.22e-06	2.55e-06
0.323	0.348	2.22e-06	2.52e-06
0.323	0.348	2.25e-06	2.48e-06
0.323	0.348	2.25e-06	2.45e-06
0.323	0.348	2.28e-06	2.45e-06
0.359	0.38	2.79e-06	1.88e-06
0.359	0.38	2.82e-06	1.85e-06
0.359	0.38	2.82e-06	1.85e-06
0.359	0.38	2.85e-06	1.85e-06
0.359	0.38	2.85e-06	1.81e-06
0.359	0.38	2.89e-06	1.81e-06
0.359	0.38	2.89e-06	1.81e-06
0.359	0.38	2.89e-06	1.78e-06
0.359	0.38	2.92e-06	1.78e-06
0.359	0.38	2.92e-06	1.78e-06
0.359	0.38	2.95e-06	1.75e-06
0.359	0.38	2.95e-06	1.75e-06
0.359	0.38	2.95e-06	1.71e-06
0.359	0.38	2.99e-06	1.71e-06
0.359	0.38	2.99e-06	1.71e-06
0.359	0.38	3.02e-06	1.68e-06
0.359	0.38	3.02e-06	1.68e-06
0.359	0.38	3.02e-06	1.68e-06
0.359	0.38	3.05e-06	1.68e-06
0.359	0.38	3.05e-06	1.68e-06
0.359	0.38	3.09e-06	1.68e-06
0.359	0.38	3.09e-06	1.64e-06
0.359	0.38	3.09e-06	1.64e-06
0.359	0.38	3.09e-06	1.64e-06
0.359	0.38	3.12e-06	1.64e-06
0.359	0.38	3.12e-06	1.64e-06
0.359	0.38	3.12e-06	1.64e-06
0.359	0.38	3.16e-06	1.61e-06
0.359	0.38	3.16e-06	1.61e-06
0.359	0.38	3.16e-06	1.61e-06
0.359	0.38	3.19e-06	1.61e-06
0.367	0.38	3.19e-06	1.61e-06
0.367	0.38	3.19e-06	1.61e-06
0.367	0.38	3.19e-06	1.61e-06
0.367	0.38	3.22e-06	1.61e-06
0.367	0.38	3.22e-06	1.61e-06
0.367	0.38	3.22e-06	1.58e-06
0.367	0.38	3.26e-06	1.58e-06
0.367	0.38	3.26e-06	1.58e-06
0.367	0.38	3.26e-06	1.58e-06
0.367	0.38	3.26e-06	1.58e-06
0.367	0.38	3.26e-06	1.58e-06
0.367	0.38	3.29e-06	1.58e-06
0.367	0.38	3.29e-06	1.58e-06
0.367	0.38	3.29e-06	1.58e-06
0.367	0.38	3.29e-06	1.58e-06
0.367	0.38	3.29e-06	1.58e-06
0.367	0.38	3.29e-06	1.58e-06
0.367	0.38	3.29e-06	1.58e-06
0.367	0.38	3.29e-06	1.58e-06
0.367	0.38	3.32e-06	1.58e-06
0.367	0.38	3.32e-06	1.58e-06
0.367	0.38	3.32e-06	1.58e-06
0.367	0.38	3.32e-06	1.58e-06
0.367	0.38	3.32e-06	1.58e-06
0.367	0.38	3.32e-06	1.58e-06
0.367	0.38	3.32e-06	1.58e-06
0.367	0.38	3.32e-06	1.61e-06
0.367	0.38	3.32e-06	1.61e-06
0.367	0.38	3.32e-06	1.61e-06
0.367	0.38	3.32e-06	1.61e-06
0.367	0.38	3.32e-06	1.61e-06
0.367	0.38	3.32e-06	1.61e-06
0.367	0.38	3.32e-06	1.64e-06
0.367	0.38	3.32e-06	1.64e-06
0.367	0.38	3.32e-06	1.64e-06
0.367	0.38	3.32e-06	1.64e-06
0.367	0.38	3.32e-06	1.64e-06
0.367	0.38	3.32e-06	1.68e-06
0.367	0.38	3.32e-06	1.68e-06
0.367	0.38	3.32e-06	1.68e-06
0.367	0.38	3.32e-06	1.68e-06
0.367	0.38	3.32e-06	1.68e-06
0.367	0.38	3.32e-06	1.71e-06
0.367	0.38	3.32e-06	1.71e-06
0.367	0.38	3.32e-06	1.71e-06
0.367	0.38	3.32e-06	1.75e-06
0.367	0.38	3.32e-06	1.75e-06
0.367	0.38	3.32e-06	1.75e-06
0.367	0.38	3.32e-06	1.78e-06
0.367	0.38	3.32e-06	1.78e-06
0.367	0.38	3.32e-06	1.78e-06
0.367	0.38	3.32e-06	1.81e-06
0.367	0.38	3.32e-06	1.81e-06
0.367	0.38	3.32e-06	1.81e-06
0.367	0.38	3.32e-06	1.85e-06
0.367	0.38	3.32e-06	1.85e-06
0.367	0.38	3.32e-06	1.88e-06
0.367	0.38	3.32e-06	1.88e-06
0.367	0.38	3.32e-06	1.88e-06
0.368	0.38	3.32e-06	1.91e-06
0.368	0.38	3.32e-06	1.95e-06
0.368	0.38	3.32e-06	1.95e-06
0.368	0.38	3.32e-06	1.98e-06
0.368	0.38	3.32e-06	2.01e-06
0.368	0.38	3.32e-06	2.01e-06
0.368	0.38	3.32e-06	2.05e-06
0.368	0.38	3.32e-06	2.05e-06
0.368	0.38	3.32e-06	2.08e-06
0.368	0.38	3.32e-06	2.08e-06
0.388	0.409	3.36e-06	2.85e-06
0.388	0.409	3.36e-06	2.89e-06
0.398	0.409	3.36e-06	2.92e-06
0.398	0.409	3.36e-06	2.95e-06
0.398	0.409	3.36e-06	2.99e-06
0.398	0.409	3.36e-06	2.99e-06
0.398	0.409	3.36e-06	3.02e-06
0.398	0.409	3.36e-06	3.02e-06
0.398	0.409	3.36e-06	3.05e-06
0.398	0.409	3.32e-06	3.09e-06
0.398	0.409	3.32e-06	3.12e-06
0.398	0.409	3.32e-06	3.12e-06
0.398	0.409	3.32e-06	3.19e-06
0.398	0.409	3.32e-06	3.19e-06
0.398	0.409	3.32e-06	3.22e-06
0.398	0.409	3.29e-06	3.22e-06
0.398	0.409	3.29e-06	3.26e-06
0.398	0.409	3.29e-06	3.29e-06
0.398	0.409	3.29e-06	3.32e-06
0.398	0.409	3.29e-06	3.32e-06
0.398	0.409	3.26e-06	3.36e-06
0.398	0.409	3.26e-06	3.36e-06
0.398	0.409	3.26e-06	3.39e-06
0.398	0.409	3.22e-06	3.42e-06
0.398	0.409	3.22e-06	3.42e-06
0.398	0.409	3.19e-06	3.46e-06
0.398	0.409	3.19e-06	3.46e-06
0.398	0.409	3.19e-06	3.49e-06
0.398	0.409	3.16e-06	3.49e-06
0.398	0.409	3.16e-06	3.49e-06
0.398	0.409	3.12e-06	3.52e-06
0.398	0.409	3.09e-06	3.52e-06
0.398	0.409	3.09e-06	3.56e-06
0.398	0.409	3.09e-06	3.56e-06
0.398	0.409	3.05e-06	3.56e-06
0.398	0.409	3.05e-06	3.59e-06
0.398	0.409	3.02e-06	3.59e-06
0.398	0.409	3.02e-06	3.63e-06
0.398	0.409	2.99e-06	3.63e-06
0.398	0.409	2.99e-06	3.63e-06
0.398	0.409	2.95e-06	3.66e-06
0.398	0.409	2.95e-06	3.66e-06
0.398	0.409	2.92e-06	3.66e-06
0.398	0.409	2.92e-06	3.69e-06
0.398	0.409	2.89e-06	3.73e-06
0.398	0.409	2.85e-06	3.73e-06
0.398	0.409	2.85e-06	3.73e-06
0.398	0.409	2.82e-06	3.76e-06
0.398	0.409	2.79e-06	3.76e-06
0.398	0.409	2.75e-06	3.76e-06
0.398	0.409	2.75e-06	3.76e-06
0.398	0.409	2.72e-06	3.79e-06
0.398	0.409	2.72e-06	3.83e-06
0.398	0.409	2.69e-06	3.83e-06
0.398	0.409	2.65e-06	3.86e-06
0.398	0.409	2.65e-06	3.86e-06
0.398	0.409	2.62e-06	3.86e-06
0.398	0.409	2.58e-06	3.89e-06
0.398	0.409	2.55e-06	3.89e-06
0.398	0.409	2.55e-06	3.89e-06
0.398	0.409	2.48e-06	3.93e-06
0.398	0.409	2.45e-06	3.93e-06
0.398	0.409	2.45e-06	3.93e-06
0.398	0.409	2.42e-06	3.96e-06
0.398	0.409	2.38e-06	3.96e-06
0.398	0.409	2.35e-06	3.99e-06
0.398	0.409	2.32e-06	3.99e-06
0.398	0.409	2.28e-06	3.99e-06
0.398	0.409	2.25e-06	4.03e-06
0.398	0.409	2.22e-06	4.03e-06
0.398	0.409	2.15e-06	4.03e-06
0.398	0.409	2.11e-06	4.06e-06
0.398	0.409	2.11e-06	4.06e-06
0.398	0.409	2.08e-06	4.1e-06
0.398	0.409	2.01e-06	4.13e-06
0.398	0.409	1.98e-06	4.13e-06
0.398	0.409	1.95e-06	4.16e-06
0.398	0.409	1.91e-06	4.2e-06
0.398	0.409	1.88e-06	4.2e-06
0.398	0.409	1.85e-06	4.23e-06
0.398	0.409	1.81e-06	4.26e-06
0.398	0.409	1.78e-06	4.3e-06
0.398	0.409	1.71e-06	4.3e-06
0.398	0.409	1.68e-06	4.3e-06
0.398	0.409	1.64e-06	4.33e-06
0.398	0.409	1.61e-06	4.36e-06
0.398	0.409	1.51e-06	4.36e-06
0.398	0.409	1.48e-06	4.4e-06
0.398	0.409	1.44e-06	4.4e-06
0.398	0.409	1.41e-06	4.43e-06
0.398	0.409	1.31e-06	4.46e-06
0.398	0.409	1.28e-06	4.46e-06
0.398	0.409	1.24e-06	4.5e-06
0.398	0.409	1.21e-06	4.5e-06
0.398	0.409	1.17e-06	4.53e-06
0.398	0.409	1.14e-06	4.57e-06
0.398	0.409	1.11e-06	4.57e-06
0.398	0.409	1.07e-06	4.6e-06
0.398	0.409	1.04e-06	4.63e-06
0.398	0.409	1.01e-06	4.63e-06
0.42	0.444	6.04e-07	5.47e-06
0.42	0.444	6.38e-07	5.51e-06
0.42	0.444	7.05e-07	5.54e-06
0.43	0.444	7.38e-07	5.57e-06
0.43	0.444	8.39e-07	5.61e-06
0.43	0.444	8.73e-07	5.61e-06
0.43	0.444	9.06e-07	5.64e-06
0.43	0.444	9.73e-07	5.67e-06
0.43	0.444	1.01e-06	5.71e-06
0.43	0.444	1.07e-06	5.74e-06
0.43	0.444	1.11e-06	5.74e-06
0.43	0.444	1.14e-06	5.77e-06
0.43	0.444	1.21e-06	5.81e-06
0.43	0.444	1.24e-06	5.84e-06
0.43	0.444	1.31e-06	5.87e-06
0.43	0.444	1.38e-06	5.87e-06
0.43	0.444	1.41e-06	5.91e-06
0.43	0.444	1.44e-06	5.94e-06
0.43	0.444	1.51e-06	5.98e-06
0.43	0.444	1.54e-06	6.01e-06
0.43	0.444	1.61e-06	6.01e-06
0.43	0.444	1.64e-06	6.04e-06
0.43	0.444	1.71e-06	6.11e-06
0.43	0.444	1.75e-06	6.11e-06
0.43	0.444	1.78e-06	6.14e-06
0.43	0.444	1.85e-06	6.18e-06
0.43	0.444	1.91e-06	6.18e-06
0.43	0.444	1.95e-06	6.21e-06
0.43	0.444	2.01e-06	6.24e-06
0.43	0.444	2.05e-06	6.28e-06
0.43	0.444	2.11e-06	6.28e-06
0.43	0.444	2.15e-06	6.31e-06
0.43	0.444	2.18e-06	6.34e-06
0.43	0.444	2.25e-06	6.38e-06
0.43	0.444	2.28e-06	6.38e-06
0.43	0.444	2.35e-06	6.45e-06
0.43	0.444	2.42e-06	6.45e-06
0.43	0.444	2.52e-06	6.48e-06
0.43	0.444	2.55e-06	6.51e-06
0.43	0.444	2.62e-06	6.51e-06
0.43	0.444	2.65e-06	6.55e-06
0.43	0.454	2.72e-06	6.58e-06
0.43	0.454	2.75e-06	6.58e-06
0.43	0.454	2.79e-06	6.61e-06
0.43	0.454	2.85e-06	6.65e-06
0.43	0.454	2.89e-06	6.65e-06
0.43	0.454	2.92e-06	6.68e-06
0.43	0.454	2.95e-06	6.68e-06
0.43	0.454	3.02e-06	6.71e-06
0.43	0.454	3.05e-06	6.75e-06
0.43	0.454	3.09e-06	6.78e-06
0.43	0.454	3.12e-06	6.78e-06
0.43	0.454	3.19e-06	6.81e-06
0.43	0.454	3.22e-06	6.85e-06
0.43	0.454	3.26e-06	6.85e-06
0.43	0.454	3.29e-06	6.88e-06
0.43	0.454	3.36e-06	6.92e-06
0.43	0.454	3.39e-06	6.92e-06
0.43	0.454	3.42e-06	6.95e-06
0.43	0.454	3.49e-06	6.98e-06
0.43	0.454	3.52e-06	7.02e-06
0.43	0.454	3.56e-06	7.05e-06
0.43	0.454	3.59e-06	7.08e-06
0.43	0.454	3.66e-06	7.12e-06
0.43	0.454	3.69e-06	7.15e-06
0.43	0.454	3.73e-06	7.18e-06
0.43	0.454	3.79e-06	7.18e-06
0.43	0.454	3.83e-06	7.22e-06
0.43	0.454	3.86e-06	7.22e-06
0.43	0.454	3.89e-06	7.25e-06
0.43	0.454	3.99e-06	7.28e-06
0.43	0.454	4.03e-06	7.32e-06
0.43	0.454	4.06e-06	7.32e-06
0.43	0.454	4.1e-06	7.35e-06
0.43	0.454	4.13e-06	7.39e-06
0.43	0.454	4.2e-06	7.39e-06
0.43	0.454	4.23e-06	7.42e-06
0.43	0.454	4.33e-06	7.45e-06
0.43	0.454	4.36e-06	7.45e-06
0.43	0.454	4.4e-06	7.49e-06
0.43	0.454	4.43e-06	7.52e-06
0.43	0.454	4.5e-06	7.52e-06
0.43	0.454	4.53e-06	7.55e-06
0.43	0.454	4.57e-06	7.59e-06
0.43	0.454	4.6e-06	7.59e-06
0.43	0.454	4.67e-06	7.65e-06
0.43	0.454	4.7e-06	7.65e-06
0.43	0.454	4.73e-06	7.72e-06
0.43	0.454	4.77e-06	7.72e-06
0.43	0.454	4.8e-06	7.79e-06
0.43	0.454	4.83e-06	7.82e-06
0.43	0.454	4.9e-06	7.82e-06
0.43	0.454	4.93e-06	7.86e-06
0.43	0.454	4.97e-06	7.89e-06
0.43	0.454	5e-06	7.89e-06
0.43	0.454	5.04e-06	7.92e-06
0.43	0.454	5.07e-06	7.92e-06
0.43	0.454	5.1e-06	7.96e-06
0.43	0.454	5.14e-06	7.99e-06
0.43	0.454	5.17e-06	8.02e-06
0.472	0.494	6.18e-06	8.63e-06
0.472	0.494	6.21e-06	8.66e-06
0.472	0.494	6.24e-06	8.69e-06
0.472	0.494	6.28e-06	8.69e-06
0.472	0.494	6.31e-06	8.73e-06
0.472	0.494	6.34e-06	8.73e-06
0.472	0.494	6.38e-06	8.76e-06
0.472	0.494	6.41e-06	8.8e-06
0.472	0.494	6.45e-06	8.83e-06
0.472	0.494	6.51e-06	8.83e-06
0.472	0.494	6.55e-06	8.86e-06
0.472	0.494	6.58e-06	8.86e-06
0.472	0.494	6.58e-06	8.9e-06
0.472	0.494	6.65e-06	8.93e-06
0.472	0.494	6.68e-06	8.93e-06
0.472	0.494	6.71e-06	8.96e-06
0.472	0.494	6.78e-06	9e-06
0.472	0.494	6.81e-06	9.03e-06
0.472	0.494	6.85e-06	9.06e-06
0.472	0.494	6.88e-06	9.06e-06
0.472	0.494	6.95e-06	9.1e-06
0.472	0.494	6.98e-06	9.13e-06
0.472	0.494	7.02e-06	9.13e-06
0.472	0.494	7.05e-06	9.16e-06
0.472	0.494	7.08e-06	9.2e-06
0.472	0.494	7.15e-06	9.2e-06
0.491	0.494	7.18e-06	9.23e-06
0.491	0.494	7.25e-06	9.27e-06
0.491	0.494	7.25e-06	9.27e-06
0.491	0.494	7.39e-06	9.3e-06
0.491	0.494	7.42e-06	9.33e-06
0.491	0.494	7.45e-06	9.33e-06
0.491	0.494	7.49e-06	9.4e-06
0.491	0.494	7.49e-06	9.4e-06
0.491	0.494	7.52e-06	9.43e-06
0.491	0.494	7.55e-06	9.47e-06
0.491	0.494	7.59e-06	9.47e-06
0.491	0.494	7.62e-06	9.5e-06
0.491	0.494	7.65e-06	9.53e-06
0.491	0.494	7.69e-06	9.53e-06
0.491	0.494	7.72e-06	9.57e-06
0.491	0.494	7.75e-06	9.6e-06
0.491	0.494	7.79e-06	9.63e-06
0.491	0.494	7.82e-06	9.63e-06
0.491	0.494	7.86e-06	9.67e-06
0.491	0.494	7.89e-06	9.7e-06
0.491	0.494	7.92e-06	9.7e-06
0.491	0.494	7.99e-06	9.74e-06
0.491	0.494	8.02e-06	9.77e-06
0.491	0.494	8.02e-06	9.8e-06
0.491	0.494	8.09e-06	9.84e-06
0.491	0.494	8.12e-06	9.84e-06
0.491	0.494	8.16e-06	9.9e-06
0.491	0.494	8.19e-06	9.9e-06
0.491	0.494	8.22e-06	9.97e-06
0.491	0.494	8.26e-06	1e-05
0.491	0.494	8.26e-06	1e-05
0.491	0.494	8.29e-06	1e-05
0.491	0.494	8.33e-06	1.01e-05
0.491	0.494	8.36e-06	1.01e-05
0.491	0.494	8.39e-06	1.01e-05
0.491	0.494	8.43e-06	1.01e-05
0.491	0.494	8.43e-06	1.02e-05
0.491	0.494	8.46e-06	1.02e-05
0.491	0.494	8.53e-06	1.02e-05
0.491	0.494	8.56e-06	1.02e-05
0.491	0.494	8.59e-06	1.03e-05
0.491	0.494	8.63e-06	1.03e-05
0.491	0.494	8.63e-06	1.03e-05
0.491	0.494	8.66e-06	1.04e-05
0.491	0.494	8.69e-06	1.04e-05
0.491	0.494	8.73e-06	1.04e-05
0.491	0.494	8.76e-06	1.04e-05
0.491	0.494	8.8e-06	1.05e-05
0.491	0.494	8.83e-06	1.05e-05
0.491	0.494	8.86e-06	1.05e-05
0.491	0.494	8.86e-06	1.05e-05
0.491	0.494	8.9e-06	1.06e-05
0.491	0.494	8.93e-06	1.06e-05
0.491	0.494	8.96e-06	1.07e-05
0.491	0.494	9e-06	1.07e-05
0.491	0.494	9.03e-06	1.07e-05
0.491	0.494	9.06e-06	1.07e-05
0.491	0.494	9.13e-06	1.07e-05
0.491	0.494	9.16e-06	1.08e-05
0.491	0.494	9.2e-06	1.08e-05
0.491	0.494	9.23e-06	1.08e-05
0.491	0.494	9.27e-06	1.08e-05
0.491	0.494	9.3e-06	1.09e-05
0.491	0.494	9.33e-06	1.09e-05
0.491	0.524	9.33e-06	1.09e-05
0.491	0.524	9.37e-06	1.09e-05
0.491	0.524	9.4e-06	1.1e-05
0.491	0.524	9.43e-06	1.1e-05
0.491	0.524	9.5e-06	1.1e-05
0.491	0.524	9.53e-06	1.11e-05
0.491	0.524	9.57e-06	1.11e-05
0.491	0.524	9.6e-06	1.11e-05
0.491	0.524	9.63e-06	1.12e-05
0.491	0.524	9.67e-06	1.12e-05
0.541	0.559	1.06e-05	1.2e-05
0.541	0.559	1.06e-05	1.2e-05
0.541	0.559	1.07e-05	1.21e-05
0.541	0.578	1.07e-05	1.21e-05
0.541	0.578	1.08e-05	1.21e-05
0.541	0.578	1.08e-05	1.21e-05
0.541	0.578	1.08e-05	1.22e-05
0.541	0.578	1.09e-05	1.22e-05
0.541	0.578	1.09e-05	1.22e-05
0.541	0.578	1.1e-05	1.23e-05
0.541	0.578	1.1e-05	1.23e-05
0.541	0.578	1.1e-05	1.23e-05
0.541	0.578	1.11e-05	1.23e-05
0.541	0.578	1.11e-05	1.24e-05
0.541	0.578	1.11e-05	1.24e-05
0.541	0.578	1.12e-05	1.24e-05
0.541	0.578	1.12e-05	1.24e-05
0.541	0.578	1.13e-05	1.25e-05
0.541	0.578	1.13e-05	1.25e-05
0.541	0.578	1.14e-05	1.26e-05
0.541	0.578	1.14e-05	1.26e-05
0.541	0.578	1.14e-05	1.26e-05
0.541	0.578	1.15e-05	1.26e-05
0.541	0.578	1.16e-05	1.27e-05
0.541	0.578	1.16e-05	1.27e-05
0.541	0.578	1.16e-05	1.27e-05
0.541	0.578	1.17e-05	1.28e-05
0.541	0.578	1.17e-05	1.28e-05
0.541	0.578	1.18e-05	1.28e-05
0.541	0.578	1.18e-05	1.29e-05
0.541	0.578	1.18e-05	1.29e-05
0.541	0.578	1.2e-05	1.29e-05
0.541	0.578	1.2e-05	1.3e-05
0.541	0.578	1.2e-05	1.3e-05
0.541	0.578	1.21e-05	1.3e-05
0.541	0.578	1.22e-05	1.3e-05
0.541	0.578	1.22e-05	1.31e-05
0.541	0.578	1.22e-05	1.31e-05
0.541	0.578	1.23e-05	1.31e-05
0.541	0.578	1.23e-05	1.32e-05
0.541	0.578	1.24e-05	1.32e-05
0.541	0.578	1.25e-05	1.33e-05
0.541	0.578	1.26e-05	1.33e-05
0.541	0.578	1.26e-05	1.34e-05
0.541	0.578	1.26e-05	1.34e-05
0.541	0.578	1.27e-05	1.34e-05
0.541	0.578	1.27e-05	1.35e-05
0.541	0.578	1.28e-05	1.35e-05
0.541	0.578	1.28e-05	1.36e-05
0.541	0.578	1.29e-05	1.36e-05
0.541	0.578	1.29e-05	1.37e-05
0.541	0.578	1.3e-05	1.37e-05
0.541	0.578	1.3e-05	1.37e-05
0.541	0.578	1.32e-05	1.38e-05
0.541	0.578	1.32e-05	1.38e-05
0.541	0.578	1.33e-05	1.38e-05
0.541	0.578	1.33e-05	1.39e-05
0.541	0.578	1.34e-05	1.39e-05
0.541	0.578	1.34e-05	1.4e-05
0.541	0.578	1.35e-05	1.4e-05
0.541	0.578	1.35e-05	1.4e-05
0.541	0.578	1.36e-05	1.41e-05
0.541	0.578	1.36e-05	1.41e-05
0.541	0.578	1.37e-05	1.42e-05
0.541	0.578	1.38e-05	1.42e-05
0.541	0.578	1.38e-05	1.42e-05
0.541	0.578	1.39e-05	1.43e-05
0.541	0.578	1.4e-05	1.43e-05
0.541	0.578	1.4e-05	1.44e-05
0.541	0.578	1.41e-05	1.44e-05
0.541	0.578	1.42e-05	1.45e-05
0.541	0.578	1.43e-05	1.45e-05
0.541	0.578	1.43e-05	1.46e-05
0.541	0.578	1.44e-05	1.46e-05
0.541	0.578	1.44e-05	1.47e-05
0.541	0.578	1.45e-05	1.47e-05
0.541	0.578	1.46e-05	1.48e-05
0.541	0.578	1.46e-05	1.48e-05
0.541	0.578	1.47e-05	1.49e-05
0.541	0.578	1.47e-05	1.5e-05
0.541	0.578	1.48e-05	1.5e-05
0.541	0.578	1.49e-05	1.51e-05
0.541	0.578	1.49e-05	1.51e-05
0.541	0.578	1.5e-05	1.52e-05
0.541	0.578	1.51e-05	1.53e-05
0.541	0.578	1.51e-05	1.53e-05
0.541	0.578	1.52e-05	1.54e-05
0.541	0.578	1.52e-05	1.54e-05
0.541	0.578	1.53e-05	1.55e-05
0.541	0.578	1.54e-05	1.56e-05
0.541	0.578	1.54e-05	1.56e-05
0.541	0.578	1.55e-05	1.57e-05
0.541	0.578	1.56e-05	1.58e-05
0.541	0.578	1.57e-05	1.58e-05
0.541	0.578	1.57e-05	1.59e-05
0.541	0.578	1.58e-05	1.59e-05
0.541	0.578	1.58e-05	1.6e-05
0.541	0.578	1.59e-05	1.61e-05
0.541	0.578	1.6e-05	1.61e-05
0.541	0.578	1.61e-05	1.62e-05
0.587	0.604	1.85e-05	1.82e-05
0.597	0.604	1.86e-05	1.83e-05
0.597	0.604	1.87e-05	1.83e-05
0.597	0.604	1.87e-05	1.84e-05
0.597	0.604	1.88e-05	1.85e-05
0.597	0.604	1.89e-05	1.86e-05
0.597	0.604	1.9e-05	1.86e-05
0.597	0.604	1.9e-05	1.87e-05
0.597	0.604	1.91e-05	1.87e-05
0.597	0.604	1.92e-05	1.88e-05
0.597	0.604	1.92e-05	1.89e-05
0.597	0.604	1.93e-05	1.89e-05
0.597	0.604	1.94e-05	1.9e-05
0.597	0.604	1.94e-05	1.9e-05
0.597	0.604	1.95e-05	1.91e-05
0.597	0.604	1.96e-05	1.91e-05
0.597	0.604	1.96e-05	1.92e-05
0.597	0.604	1.97e-05	1.92e-05
0.597	0.604	1.97e-05	1.93e-05
0.597	0.604	1.98e-05	1.94e-05
0.597	0.604	1.98e-05	1.94e-05
0.597	0.604	1.99e-05	1.95e-05
0.597	0.604	2e-05	1.95e-05
0.597	0.604	2e-05	1.96e-05
0.597	0.604	2.01e-05	1.96e-05
0.597	0.604	2.02e-05	1.97e-05
0.597	0.604	2.02e-05	1.98e-05
0.597	0.604	2.03e-05	1.98e-05
0.597	0.604	2.03e-05	1.98e-05
0.597	0.604	2.04e-05	1.99e-05
0.597	0.604	2.04e-05	2e-05
0.597	0.604	2.06e-05	2e-05
0.597	0.604	2.06e-05	2e-05
0.597	0.604	2.07e-05	2.01e-05
0.597	0.604	2.07e-05	2.01e-05
0.597	0.604	2.08e-05	2.02e-05
0.597	0.604	2.09e-05	2.02e-05
0.597	0.604	2.09e-05	2.03e-05
0.597	0.604	2.1e-05	2.04e-05
0.597	0.604	2.1e-05	2.04e-05
0.597	0.604	2.11e-05	2.05e-05
0.597	0.604	2.12e-05	2.05e-05
0.597	0.604	2.12e-05	2.06e-05
0.597	0.604	2.13e-05	2.06e-05
0.597	0.604	2.13e-05	2.06e-05
0.597	0.604	2.14e-05	2.07e-05
0.597	0.604	2.14e-05	2.07e-05
0.597	0.604	2.15e-05	2.08e-05
0.597	0.604	2.15e-05	2.08e-05
0.597	0.604	2.16e-05	2.09e-05
0.597	0.604	2.16e-05	2.09e-05
0.597	0.604	2.17e-05	2.1e-05
0.597	0.604	2.17e-05	2.1e-05
0.597	0.604	2.18e-05	2.11e-05
0.597	0.604	2.18e-05	2.11e-05
0.597	0.604	2.19e-05	2.11e-05
0.597	0.604	2.19e-05	2.12e-05
0.597	0.604	2.2e-05	2.12e-05
0.597	0.604	2.21e-05	2.12e-05
0.597	0.604	2.21e-05	2.13e-05
0.597	0.604	2.22e-05	2.14e-05
0.597	0.604	2.22e-05	2.14e-05
0.597	0.604	2.23e-05	2.14e-05
0.597	0.604	2.23e-05	2.15e-05
0.597	0.604	2.24e-05	2.15e-05
0.597	0.604	2.24e-05	2.15e-05
0.597	0.604	2.25e-05	2.16e-05
0.597	0.604	2.25e-05	2.16e-05
0.597	0.604	2.26e-05	2.17e-05
0.597	0.604	2.26e-05	2.17e-05
0.597	0.604	2.27e-05	2.17e-05
0.597	0.604	2.27e-05	2.18e-05
0.597	0.604	2.28e-05	2.18e-05
0.597	0.604	2.28e-05	2.18e-05
0.597	0.604	2.28e-05	2.19e-05
0.597	0.604	2.29e-05	2.2e-05
0.597	0.604	2.29e-05	2.2e-05
0.597	0.604	2.3e-05	2.21e-05
0.597	0.604	2.3e-05	2.21e-05
0.597	0.604	2.3e-05	2.21e-05
0.597	0.604	2.31e-05	2.22e-05
0.597	0.604	2.31e-05	2.22e-05
0.597	0.604	2.32e-05	2.23e-05
0.597	0.604	2.32e-05	2.23e-05
0.597	0.604	2.33e-05	2.23e-05
0.597	0.604	2.33e-05	2.24e-05
0.597	0.604	2.34e-05	2.24e-05
0.597	0.604	2.34e-05	2.24e-05
0.597	0.604	2.35e-05	2.25e-05
0.597	0.604	2.35e-05	2.25e-05
0.597	0.604	2.35e-05	2.26e-05
0.597	0.604	2.36e-05	2.27e-05
0.597	0.604	2.36e-05	2.27e-05
0.597	0.604	2.37e-05	2.28e-05
0.597	0.604	2.37e-05	2.28e-05
0.597	0.604	2.37e-05	2.28e-05
[truncated: 4,004 more rows]

## Sheet: Table S3 - Figure 4 Data
Each column of data is 6000X1 and should be reshaped into a 100x60 matrix (100 data points at each of 60 steps) and then averaged to create a 1x60 Matrix. The averaged data was then averaged with the averaged REPEAT data.
The data was recorded as amplitude (V) and must be squared to match intensity (V^2) data reported.
Milk Concentration
0.0012	0.12% REPEAT	0.0018	0.18% REPEAT	0.0025	0.25% REPEAT
AOM (V)
1.71e-06	2.48e-06	2.35e-06	3.46e-06	3.41e-06	2.11e-06
1.71e-06	2.48e-06	2.35e-06	3.46e-06	3.41e-06	2.11e-06
1.71e-06	2.45e-06	2.35e-06	3.46e-06	3.41e-06	2.11e-06
1.71e-06	2.45e-06	2.35e-06	3.46e-06	3.41e-06	2.11e-06
1.71e-06	2.45e-06	2.35e-06	3.46e-06	3.41e-06	2.11e-06
1.71e-06	2.45e-06	2.35e-06	3.46e-06	3.41e-06	2.11e-06
1.71e-06	2.45e-06	2.35e-06	3.46e-06	3.41e-06	2.11e-06
1.71e-06	2.45e-06	2.35e-06	3.46e-06	3.41e-06	2.11e-06
1.71e-06	2.45e-06	2.35e-06	3.46e-06	3.41e-06	2.12e-06
1.71e-06	2.45e-06	2.35e-06	3.46e-06	3.4e-06	2.12e-06
1.71e-06	2.45e-06	2.35e-06	3.46e-06	3.4e-06	2.12e-06
1.71e-06	2.45e-06	2.35e-06	3.46e-06	3.4e-06	2.12e-06
1.71e-06	2.45e-06	2.35e-06	3.42e-06	3.4e-06	2.12e-06
1.71e-06	2.45e-06	2.35e-06	3.42e-06	3.4e-06	2.12e-06
1.71e-06	2.45e-06	2.35e-06	3.42e-06	3.4e-06	2.12e-06
1.75e-06	2.45e-06	2.35e-06	3.42e-06	3.4e-06	2.12e-06
1.75e-06	2.45e-06	2.35e-06	3.42e-06	3.4e-06	2.12e-06
1.75e-06	2.45e-06	2.35e-06	3.42e-06	3.4e-06	2.12e-06
1.75e-06	2.45e-06	2.35e-06	3.42e-06	3.4e-06	2.13e-06
1.75e-06	2.45e-06	2.35e-06	3.42e-06	3.4e-06	2.13e-06
1.75e-06	2.45e-06	2.35e-06	3.42e-06	3.39e-06	2.13e-06
1.75e-06	2.45e-06	2.35e-06	3.42e-06	3.39e-06	2.13e-06
1.75e-06	2.45e-06	2.35e-06	3.42e-06	3.39e-06	2.13e-06
1.75e-06	2.45e-06	2.35e-06	3.42e-06	3.39e-06	2.13e-06
1.75e-06	2.45e-06	2.35e-06	3.42e-06	3.39e-06	2.13e-06
1.75e-06	2.45e-06	2.35e-06	3.42e-06	3.39e-06	2.14e-06
1.75e-06	2.45e-06	2.35e-06	3.39e-06	3.39e-06	2.14e-06
1.75e-06	2.45e-06	2.35e-06	3.39e-06	3.39e-06	2.14e-06
1.75e-06	2.45e-06	2.35e-06	3.39e-06	3.39e-06	2.14e-06
1.75e-06	2.45e-06	2.35e-06	3.39e-06	3.39e-06	2.14e-06
1.75e-06	2.45e-06	2.35e-06	3.39e-06	3.39e-06	2.14e-06
1.75e-06	2.45e-06	2.35e-06	3.39e-06	3.39e-06	2.14e-06
1.75e-06	2.45e-06	2.35e-06	3.39e-06	3.38e-06	2.14e-06
1.75e-06	2.45e-06	2.35e-06	3.39e-06	3.38e-06	2.14e-06
1.75e-06	2.45e-06	2.35e-06	3.39e-06	3.38e-06	2.14e-06
1.75e-06	2.45e-06	2.35e-06	3.39e-06	3.38e-06	2.14e-06
1.75e-06	2.45e-06	2.35e-06	3.39e-06	3.38e-06	2.14e-06
1.75e-06	2.45e-06	2.35e-06	3.39e-06	3.38e-06	2.15e-06
1.75e-06	2.45e-06	2.35e-06	3.39e-06	3.38e-06	2.15e-06
1.75e-06	2.45e-06	2.35e-06	3.36e-06	3.38e-06	2.15e-06
1.75e-06	2.45e-06	2.35e-06	3.36e-06	3.37e-06	2.15e-06
1.75e-06	2.45e-06	2.35e-06	3.36e-06	3.37e-06	2.15e-06
1.75e-06	2.45e-06	2.35e-06	3.36e-06	3.37e-06	2.15e-06
1.75e-06	2.45e-06	2.35e-06	3.36e-06	3.37e-06	2.15e-06
1.75e-06	2.45e-06	2.35e-06	3.36e-06	3.37e-06	2.15e-06
1.75e-06	2.45e-06	2.35e-06	3.36e-06	3.37e-06	2.15e-06
1.75e-06	2.45e-06	2.35e-06	3.36e-06	3.37e-06	2.15e-06
1.75e-06	2.45e-06	2.35e-06	3.36e-06	3.37e-06	2.15e-06
1.75e-06	2.45e-06	2.35e-06	3.36e-06	3.36e-06	2.15e-06
1.75e-06	2.45e-06	2.35e-06	3.36e-06	3.36e-06	2.16e-06
1.75e-06	2.45e-06	2.35e-06	3.36e-06	3.36e-06	2.16e-06
1.75e-06	2.45e-06	2.35e-06	3.36e-06	3.36e-06	2.16e-06
1.75e-06	2.45e-06	2.35e-06	3.36e-06	3.36e-06	2.16e-06
1.75e-06	2.45e-06	2.35e-06	3.32e-06	3.36e-06	2.16e-06
1.75e-06	2.45e-06	2.35e-06	3.32e-06	3.36e-06	2.16e-06
1.75e-06	2.45e-06	2.35e-06	3.32e-06	3.36e-06	2.16e-06
1.75e-06	2.45e-06	2.35e-06	3.32e-06	3.35e-06	2.16e-06
1.75e-06	2.45e-06	2.35e-06	3.32e-06	3.35e-06	2.16e-06
1.75e-06	2.45e-06	2.35e-06	3.32e-06	3.35e-06	2.16e-06
1.75e-06	2.45e-06	2.35e-06	3.32e-06	3.35e-06	2.17e-06
1.75e-06	2.45e-06	2.35e-06	3.32e-06	3.35e-06	2.17e-06
1.75e-06	2.45e-06	2.35e-06	3.32e-06	3.35e-06	2.17e-06
1.75e-06	2.45e-06	2.35e-06	3.32e-06	3.35e-06	2.17e-06
1.75e-06	2.45e-06	2.35e-06	3.32e-06	3.35e-06	2.17e-06
1.75e-06	2.45e-06	2.35e-06	3.32e-06	3.35e-06	2.17e-06
1.75e-06	2.45e-06	2.35e-06	3.32e-06	3.34e-06	2.17e-06
1.75e-06	2.45e-06	2.35e-06	3.29e-06	3.34e-06	2.17e-06
1.75e-06	2.45e-06	2.35e-06	3.29e-06	3.34e-06	2.17e-06
1.75e-06	2.45e-06	2.35e-06	3.29e-06	3.34e-06	2.18e-06
1.75e-06	2.45e-06	2.35e-06	3.29e-06	3.34e-06	2.18e-06
1.75e-06	2.45e-06	2.35e-06	3.29e-06	3.34e-06	2.18e-06
1.75e-06	2.45e-06	2.35e-06	3.29e-06	3.34e-06	2.18e-06
1.75e-06	2.45e-06	2.35e-06	3.29e-06	3.33e-06	2.18e-06
1.75e-06	2.45e-06	2.35e-06	3.29e-06	3.33e-06	2.18e-06
1.75e-06	2.45e-06	2.35e-06	3.29e-06	3.33e-06	2.18e-06
1.75e-06	2.45e-06	2.35e-06	3.29e-06	3.33e-06	2.18e-06
1.75e-06	2.48e-06	2.35e-06	3.26e-06	3.33e-06	2.18e-06
1.75e-06	2.48e-06	2.35e-06	3.26e-06	3.33e-06	2.18e-06
1.75e-06	2.48e-06	2.35e-06	3.26e-06	3.33e-06	2.19e-06
1.75e-06	2.48e-06	2.35e-06	3.26e-06	3.32e-06	2.19e-06
1.75e-06	2.48e-06	2.35e-06	3.26e-06	3.32e-06	2.19e-06
1.75e-06	2.48e-06	2.35e-06	3.26e-06	3.32e-06	2.19e-06
1.75e-06	2.48e-06	2.35e-06	3.26e-06	3.32e-06	2.19e-06
1.75e-06	2.48e-06	2.35e-06	3.26e-06	3.32e-06	2.19e-06
1.75e-06	2.48e-06	2.35e-06	3.26e-06	3.32e-06	2.19e-06
1.75e-06	2.48e-06	2.35e-06	3.26e-06	3.32e-06	2.19e-06
1.75e-06	2.48e-06	2.35e-06	3.26e-06	3.31e-06	2.19e-06
1.75e-06	2.48e-06	2.35e-06	3.22e-06	3.31e-06	2.19e-06
1.75e-06	2.48e-06	2.35e-06	3.22e-06	3.31e-06	2.19e-06
1.75e-06	2.48e-06	2.35e-06	3.22e-06	3.31e-06	2.19e-06
1.75e-06	2.48e-06	2.35e-06	3.22e-06	3.31e-06	2.19e-06
1.75e-06	2.48e-06	2.35e-06	3.22e-06	3.31e-06	2.19e-06
1.75e-06	2.48e-06	2.35e-06	3.22e-06	3.31e-06	2.19e-06
1.75e-06	2.48e-06	2.35e-06	3.22e-06	3.31e-06	2.2e-06
1.75e-06	2.48e-06	2.35e-06	3.22e-06	3.31e-06	2.2e-06
1.75e-06	2.48e-06	2.35e-06	3.22e-06	3.31e-06	2.2e-06
1.75e-06	2.48e-06	2.35e-06	3.22e-06	3.3e-06	2.2e-06
1.75e-06	2.48e-06	2.35e-06	3.22e-06	3.3e-06	2.2e-06
1.75e-06	2.48e-06	2.35e-06	3.22e-06	3.3e-06	2.2e-06
1.75e-06	2.48e-06	2.35e-06	3.22e-06	3.3e-06	2.2e-06
1.71e-06	2.48e-06	2.35e-06	3.12e-06	3.27e-06	2.21e-06
1.71e-06	2.48e-06	2.35e-06	3.12e-06	3.27e-06	2.21e-06
1.71e-06	2.48e-06	2.35e-06	3.12e-06	3.27e-06	2.21e-06
1.71e-06	2.48e-06	2.35e-06	3.12e-06	3.27e-06	2.21e-06
1.71e-06	2.48e-06	2.35e-06	3.12e-06	3.27e-06	2.21e-06
1.71e-06	2.48e-06	2.35e-06	3.12e-06	3.27e-06	2.21e-06
1.71e-06	2.48e-06	2.35e-06	3.12e-06	3.27e-06	2.21e-06
1.71e-06	2.48e-06	2.35e-06	3.12e-06	3.27e-06	2.22e-06
1.71e-06	2.48e-06	2.35e-06	3.09e-06	3.27e-06	2.22e-06
1.71e-06	2.48e-06	2.35e-06	3.09e-06	3.27e-06	2.22e-06
1.71e-06	2.48e-06	2.35e-06	3.09e-06	3.27e-06	2.22e-06
1.71e-06	2.48e-06	2.35e-06	3.09e-06	3.27e-06	2.22e-06
1.71e-06	2.48e-06	2.35e-06	3.09e-06	3.27e-06	2.22e-06
1.71e-06	2.48e-06	2.35e-06	3.09e-06	3.27e-06	2.22e-06
1.71e-06	2.48e-06	2.35e-06	3.09e-06	3.27e-06	2.22e-06
1.71e-06	2.48e-06	2.35e-06	3.09e-06	3.26e-06	2.22e-06
1.71e-06	2.48e-06	2.35e-06	3.09e-06	3.26e-06	2.22e-06
1.71e-06	2.48e-06	2.35e-06	3.09e-06	3.26e-06	2.22e-06
1.71e-06	2.48e-06	2.35e-06	3.09e-06	3.26e-06	2.22e-06
1.71e-06	2.48e-06	2.35e-06	3.09e-06	3.26e-06	2.22e-06
1.71e-06	2.48e-06	2.35e-06	3.09e-06	3.26e-06	2.22e-06
1.71e-06	2.48e-06	2.35e-06	3.05e-06	3.26e-06	2.22e-06
1.71e-06	2.48e-06	2.35e-06	3.05e-06	3.26e-06	2.22e-06
1.71e-06	2.48e-06	2.35e-06	3.05e-06	3.26e-06	2.22e-06
1.71e-06	2.48e-06	2.38e-06	3.05e-06	3.26e-06	2.22e-06
1.71e-06	2.48e-06	2.38e-06	3.05e-06	3.26e-06	2.22e-06
1.71e-06	2.48e-06	2.38e-06	3.05e-06	3.25e-06	2.23e-06
1.71e-06	2.48e-06	2.38e-06	3.05e-06	3.25e-06	2.23e-06
1.71e-06	2.48e-06	2.38e-06	3.05e-06	3.25e-06	2.23e-06
1.71e-06	2.48e-06	2.38e-06	3.05e-06	3.25e-06	2.23e-06
1.71e-06	2.48e-06	2.38e-06	3.05e-06	3.25e-06	2.23e-06
1.71e-06	2.48e-06	2.38e-06	3.05e-06	3.25e-06	2.23e-06
1.71e-06	2.48e-06	2.38e-06	3.05e-06	3.25e-06	2.23e-06
1.71e-06	2.48e-06	2.38e-06	3.05e-06	3.25e-06	2.23e-06
1.71e-06	2.48e-06	2.38e-06	3.05e-06	3.25e-06	2.23e-06
1.71e-06	2.48e-06	2.38e-06	3.02e-06	3.25e-06	2.23e-06
1.71e-06	2.48e-06	2.38e-06	3.02e-06	3.25e-06	2.23e-06
1.71e-06	2.48e-06	2.38e-06	3.02e-06	3.24e-06	2.23e-06
1.71e-06	2.48e-06	2.38e-06	3.02e-06	3.24e-06	2.23e-06
1.71e-06	2.48e-06	2.38e-06	3.02e-06	3.24e-06	2.23e-06
1.71e-06	2.48e-06	2.38e-06	3.02e-06	3.24e-06	2.24e-06
1.71e-06	2.48e-06	2.38e-06	3.02e-06	3.24e-06	2.24e-06
1.71e-06	2.48e-06	2.38e-06	3.02e-06	3.24e-06	2.24e-06
1.71e-06	2.48e-06	2.38e-06	3.02e-06	3.23e-06	2.24e-06
1.71e-06	2.48e-06	2.38e-06	3.02e-06	3.23e-06	2.24e-06
1.71e-06	2.48e-06	2.38e-06	3.02e-06	3.23e-06	2.24e-06
1.71e-06	2.48e-06	2.38e-06	3.02e-06	3.23e-06	2.24e-06
1.71e-06	2.48e-06	2.38e-06	3.02e-06	3.23e-06	2.24e-06
1.71e-06	2.48e-06	2.38e-06	3.02e-06	3.23e-06	2.24e-06
1.71e-06	2.48e-06	2.38e-06	3.02e-06	3.23e-06	2.24e-06
1.71e-06	2.48e-06	2.38e-06	2.99e-06	3.22e-06	2.24e-06
1.68e-06	2.48e-06	2.38e-06	2.99e-06	3.22e-06	2.24e-06
1.68e-06	2.48e-06	2.38e-06	2.99e-06	3.22e-06	2.25e-06
1.68e-06	2.48e-06	2.38e-06	2.99e-06	3.22e-06	2.25e-06
1.68e-06	2.48e-06	2.38e-06	2.99e-06	3.22e-06	2.25e-06
1.68e-06	2.48e-06	2.38e-06	2.99e-06	3.22e-06	2.25e-06
1.68e-06	2.48e-06	2.38e-06	2.99e-06	3.22e-06	2.25e-06
1.68e-06	2.48e-06	2.38e-06	2.99e-06	3.21e-06	2.25e-06
1.68e-06	2.48e-06	2.38e-06	2.99e-06	3.21e-06	2.25e-06
1.68e-06	2.48e-06	2.38e-06	2.99e-06	3.21e-06	2.25e-06
1.68e-06	2.48e-06	2.38e-06	2.99e-06	3.21e-06	2.25e-06
1.68e-06	2.48e-06	2.38e-06	2.99e-06	3.21e-06	2.25e-06
1.68e-06	2.45e-06	2.38e-06	2.99e-06	3.21e-06	2.25e-06
1.68e-06	2.45e-06	2.38e-06	2.99e-06	3.2e-06	2.25e-06
1.68e-06	2.45e-06	2.38e-06	2.99e-06	3.2e-06	2.25e-06
1.68e-06	2.45e-06	2.38e-06	2.99e-06	3.2e-06	2.25e-06
1.68e-06	2.45e-06	2.38e-06	2.99e-06	3.2e-06	2.25e-06
1.68e-06	2.45e-06	2.38e-06	2.95e-06	3.2e-06	2.25e-06
1.68e-06	2.45e-06	2.42e-06	2.95e-06	3.2e-06	2.25e-06
1.68e-06	2.45e-06	2.42e-06	2.95e-06	3.2e-06	2.25e-06
1.68e-06	2.45e-06	2.42e-06	2.95e-06	3.19e-06	2.25e-06
1.68e-06	2.45e-06	2.42e-06	2.95e-06	3.19e-06	2.25e-06
1.68e-06	2.45e-06	2.42e-06	2.95e-06	3.19e-06	2.25e-06
1.68e-06	2.45e-06	2.42e-06	2.95e-06	3.19e-06	2.25e-06
1.68e-06	2.45e-06	2.42e-06	2.95e-06	3.19e-06	2.25e-06
1.68e-06	2.45e-06	2.42e-06	2.95e-06	3.19e-06	2.25e-06
1.68e-06	2.45e-06	2.42e-06	2.95e-06	3.19e-06	2.26e-06
1.68e-06	2.45e-06	2.42e-06	2.95e-06	3.18e-06	2.26e-06
1.68e-06	2.45e-06	2.42e-06	2.95e-06	3.18e-06	2.26e-06
1.68e-06	2.45e-06	2.42e-06	2.95e-06	3.18e-06	2.26e-06
1.68e-06	2.45e-06	2.42e-06	2.95e-06	3.18e-06	2.26e-06
1.68e-06	2.45e-06	2.42e-06	2.95e-06	3.18e-06	2.26e-06
1.68e-06	2.45e-06	2.42e-06	2.95e-06	3.18e-06	2.26e-06
1.68e-06	2.45e-06	2.42e-06	2.95e-06	3.18e-06	2.26e-06
1.68e-06	2.45e-06	2.42e-06	2.95e-06	3.18e-06	2.26e-06
1.68e-06	2.45e-06	2.42e-06	2.95e-06	3.18e-06	2.26e-06
1.68e-06	2.45e-06	2.42e-06	2.95e-06	3.17e-06	2.26e-06
1.68e-06	2.45e-06	2.42e-06	2.95e-06	3.17e-06	2.26e-06
1.68e-06	2.45e-06	2.42e-06	2.95e-06	3.17e-06	2.26e-06
1.68e-06	2.45e-06	2.42e-06	2.95e-06	3.17e-06	2.26e-06
1.68e-06	2.45e-06	2.42e-06	2.92e-06	3.17e-06	2.26e-06
1.68e-06	2.45e-06	2.42e-06	2.92e-06	3.17e-06	2.26e-06
1.68e-06	2.45e-06	2.42e-06	2.92e-06	3.17e-06	2.26e-06
1.68e-06	2.45e-06	2.42e-06	2.92e-06	3.17e-06	2.26e-06
1.68e-06	2.45e-06	2.42e-06	2.92e-06	3.17e-06	2.26e-06
1.68e-06	2.45e-06	2.42e-06	2.92e-06	3.17e-06	2.26e-06
1.68e-06	2.45e-06	2.42e-06	2.92e-06	3.16e-06	2.26e-06
1.68e-06	2.45e-06	2.42e-06	2.92e-06	3.16e-06	2.27e-06
1.68e-06	2.45e-06	2.42e-06	2.92e-06	3.16e-06	2.27e-06
1.68e-06	2.42e-06	2.42e-06	2.92e-06	3.16e-06	2.27e-06
1.68e-06	2.42e-06	2.45e-06	2.89e-06	3.13e-06	2.29e-06
1.68e-06	2.42e-06	2.45e-06	2.89e-06	3.13e-06	2.29e-06
1.68e-06	2.38e-06	2.45e-06	2.89e-06	3.12e-06	2.29e-06
1.68e-06	2.38e-06	2.45e-06	2.89e-06	3.12e-06	2.29e-06
1.68e-06	2.38e-06	2.45e-06	2.89e-06	3.12e-06	2.3e-06
1.68e-06	2.38e-06	2.45e-06	2.89e-06	3.12e-06	2.3e-06
1.68e-06	2.38e-06	2.45e-06	2.89e-06	3.12e-06	2.3e-06
1.68e-06	2.38e-06	2.45e-06	2.89e-06	3.12e-06	2.3e-06
1.68e-06	2.38e-06	2.45e-06	2.89e-06	3.12e-06	2.3e-06
1.68e-06	2.38e-06	2.45e-06	2.89e-06	3.12e-06	2.3e-06
1.68e-06	2.38e-06	2.48e-06	2.89e-06	3.12e-06	2.31e-06
1.68e-06	2.38e-06	2.48e-06	2.89e-06	3.12e-06	2.31e-06
1.68e-06	2.38e-06	2.48e-06	2.89e-06	3.12e-06	2.31e-06
1.68e-06	2.38e-06	2.48e-06	2.89e-06	3.11e-06	2.31e-06
1.68e-06	2.38e-06	2.48e-06	2.89e-06	3.11e-06	2.31e-06
1.68e-06	2.38e-06	2.48e-06	2.89e-06	3.11e-06	2.31e-06
1.68e-06	2.38e-06	2.48e-06	2.89e-06	3.11e-06	2.31e-06
1.68e-06	2.38e-06	2.48e-06	2.89e-06	3.11e-06	2.31e-06
1.68e-06	2.38e-06	2.48e-06	2.89e-06	3.11e-06	2.31e-06
1.68e-06	2.38e-06	2.48e-06	2.89e-06	3.11e-06	2.32e-06
1.68e-06	2.38e-06	2.48e-06	2.89e-06	3.11e-06	2.32e-06
1.68e-06	2.38e-06	2.48e-06	2.89e-06	3.11e-06	2.32e-06
1.68e-06	2.38e-06	2.48e-06	2.89e-06	3.11e-06	2.32e-06
1.68e-06	2.38e-06	2.48e-06	2.89e-06	3.11e-06	2.32e-06
1.68e-06	2.38e-06	2.48e-06	2.89e-06	3.1e-06	2.32e-06
1.68e-06	2.38e-06	2.48e-06	2.89e-06	3.1e-06	2.32e-06
1.68e-06	2.38e-06	2.48e-06	2.89e-06	3.1e-06	2.32e-06
1.68e-06	2.38e-06	2.48e-06	2.89e-06	3.1e-06	2.33e-06
1.68e-06	2.38e-06	2.48e-06	2.89e-06	3.1e-06	2.33e-06
1.68e-06	2.38e-06	2.48e-06	2.89e-06	3.1e-06	2.33e-06
1.68e-06	2.38e-06	2.48e-06	2.89e-06	3.1e-06	2.33e-06
1.68e-06	2.38e-06	2.45e-06	2.89e-06	3.1e-06	2.33e-06
1.68e-06	2.38e-06	2.45e-06	2.89e-06	3.1e-06	2.33e-06
1.68e-06	2.38e-06	2.45e-06	2.89e-06	3.1e-06	2.33e-06
1.68e-06	2.38e-06	2.45e-06	2.89e-06	3.1e-06	2.33e-06
1.68e-06	2.38e-06	2.45e-06	2.89e-06	3.1e-06	2.34e-06
1.68e-06	2.38e-06	2.48e-06	2.89e-06	3.1e-06	2.34e-06
1.68e-06	2.38e-06	2.48e-06	2.89e-06	3.1e-06	2.34e-06
1.68e-06	2.38e-06	2.48e-06	2.89e-06	3.1e-06	2.34e-06
1.68e-06	2.38e-06	2.48e-06	2.89e-06	3.1e-06	2.34e-06
1.68e-06	2.38e-06	2.48e-06	2.92e-06	3.1e-06	2.34e-06
1.68e-06	2.38e-06	2.48e-06	2.92e-06	3.1e-06	2.35e-06
1.68e-06	2.38e-06	2.48e-06	2.92e-06	3.1e-06	2.35e-06
1.68e-06	2.38e-06	2.48e-06	2.92e-06	3.1e-06	2.35e-06
1.68e-06	2.38e-06	2.48e-06	2.92e-06	3.1e-06	2.35e-06
1.68e-06	2.38e-06	2.48e-06	2.92e-06	3.1e-06	2.35e-06
1.68e-06	2.38e-06	2.48e-06	2.92e-06	3.1e-06	2.35e-06
1.68e-06	2.38e-06	2.48e-06	2.92e-06	3.1e-06	2.35e-06
1.68e-06	2.38e-06	2.48e-06	2.92e-06	3.1e-06	2.36e-06
1.71e-06	2.38e-06	2.48e-06	2.92e-06	3.1e-06	2.36e-06
1.71e-06	2.38e-06	2.48e-06	2.92e-06	3.1e-06	2.36e-06
1.71e-06	2.38e-06	2.48e-06	2.92e-06	3.1e-06	2.37e-06
1.71e-06	2.38e-06	2.48e-06	2.92e-06	3.1e-06	2.37e-06
1.71e-06	2.38e-06	2.48e-06	2.92e-06	3.1e-06	2.37e-06
1.71e-06	2.38e-06	2.48e-06	2.92e-06	3.1e-06	2.37e-06
1.71e-06	2.38e-06	2.48e-06	2.92e-06	3.1e-06	2.38e-06
1.71e-06	2.38e-06	2.48e-06	2.92e-06	3.1e-06	2.38e-06
1.71e-06	2.38e-06	2.48e-06	2.92e-06	3.1e-06	2.38e-06
1.71e-06	2.38e-06	2.48e-06	2.92e-06	3.1e-06	2.38e-06
1.71e-06	2.38e-06	2.48e-06	2.92e-06	3.1e-06	2.39e-06
1.71e-06	2.38e-06	2.48e-06	2.92e-06	3.1e-06	2.39e-06
1.71e-06	2.38e-06	2.48e-06	2.92e-06	3.1e-06	2.39e-06
1.71e-06	2.38e-06	2.48e-06	2.92e-06	3.1e-06	2.39e-06
1.71e-06	2.38e-06	2.48e-06	2.92e-06	3.1e-06	2.39e-06
1.71e-06	2.38e-06	2.48e-06	2.92e-06	3.1e-06	2.4e-06
1.71e-06	2.38e-06	2.48e-06	2.92e-06	3.1e-06	2.4e-06
1.71e-06	2.38e-06	2.48e-06	2.92e-06	3.1e-06	2.4e-06
1.71e-06	2.38e-06	2.48e-06	2.92e-06	3.1e-06	2.4e-06
1.71e-06	2.38e-06	2.48e-06	2.92e-06	3.1e-06	2.4e-06
1.71e-06	2.38e-06	2.48e-06	2.92e-06	3.1e-06	2.41e-06
1.71e-06	2.38e-06	2.48e-06	2.92e-06	3.1e-06	2.41e-06
1.71e-06	2.38e-06	2.48e-06	2.92e-06	3.1e-06	2.41e-06
1.71e-06	2.38e-06	2.48e-06	2.92e-06	3.1e-06	2.41e-06
1.71e-06	2.38e-06	2.48e-06	2.92e-06	3.1e-06	2.42e-06
1.71e-06	2.38e-06	2.48e-06	2.92e-06	3.1e-06	2.42e-06
1.71e-06	2.38e-06	2.48e-06	2.92e-06	3.1e-06	2.42e-06
1.75e-06	2.38e-06	2.48e-06	2.92e-06	3.1e-06	2.42e-06
1.75e-06	2.38e-06	2.48e-06	2.92e-06	3.1e-06	2.43e-06
1.75e-06	2.38e-06	2.48e-06	2.92e-06	3.1e-06	2.43e-06
1.75e-06	2.38e-06	2.48e-06	2.92e-06	3.1e-06	2.43e-06
1.75e-06	2.38e-06	2.48e-06	2.92e-06	3.1e-06	2.43e-06
1.75e-06	2.38e-06	2.48e-06	2.92e-06	3.1e-06	2.44e-06
1.75e-06	2.38e-06	2.48e-06	2.92e-06	3.1e-06	2.44e-06
1.75e-06	2.38e-06	2.48e-06	2.92e-06	3.1e-06	2.44e-06
1.75e-06	2.38e-06	2.48e-06	2.92e-06	3.1e-06	2.44e-06
1.75e-06	2.38e-06	2.48e-06	2.92e-06	3.1e-06	2.45e-06
1.75e-06	2.38e-06	2.48e-06	2.92e-06	3.1e-06	2.45e-06
1.75e-06	2.38e-06	2.48e-06	2.92e-06	3.1e-06	2.45e-06
1.75e-06	2.38e-06	2.48e-06	2.92e-06	3.1e-06	2.46e-06
1.75e-06	2.38e-06	2.48e-06	2.92e-06	3.1e-06	2.46e-06
1.75e-06	2.38e-06	2.48e-06	2.92e-06	3.1e-06	2.46e-06
1.75e-06	2.38e-06	2.48e-06	2.92e-06	3.1e-06	2.46e-06
1.75e-06	2.38e-06	2.48e-06	2.92e-06	3.1e-06	2.46e-06
1.75e-06	2.38e-06	2.48e-06	2.92e-06	3.1e-06	2.47e-06
1.75e-06	2.38e-06	2.48e-06	2.92e-06	3.1e-06	2.47e-06
1.75e-06	2.38e-06	2.48e-06	2.92e-06	3.1e-06	2.47e-06
1.75e-06	2.38e-06	2.48e-06	2.92e-06	3.09e-06	2.47e-06
1.75e-06	2.38e-06	2.48e-06	2.92e-06	3.09e-06	2.47e-06
1.75e-06	2.38e-06	2.48e-06	2.92e-06	3.09e-06	2.47e-06
1.75e-06	2.38e-06	2.48e-06	2.92e-06	3.09e-06	2.48e-06
1.78e-06	2.38e-06	2.48e-06	2.89e-06	3.07e-06	2.54e-06
1.78e-06	2.38e-06	2.48e-06	2.89e-06	3.07e-06	2.54e-06
1.78e-06	2.38e-06	2.48e-06	2.85e-06	3.07e-06	2.54e-06
1.78e-06	2.38e-06	2.48e-06	2.85e-06	3.07e-06	2.54e-06
1.81e-06	2.38e-06	2.48e-06	2.85e-06	3.07e-06	2.55e-06
1.81e-06	2.38e-06	2.48e-06	2.85e-06	3.06e-06	2.55e-06
1.81e-06	2.38e-06	2.48e-06	2.85e-06	3.06e-06	2.55e-06
1.81e-06	2.38e-06	2.48e-06	2.85e-06	3.06e-06	2.55e-06
1.81e-06	2.38e-06	2.48e-06	2.85e-06	3.06e-06	2.55e-06
1.81e-06	2.38e-06	2.48e-06	2.85e-06	3.06e-06	2.55e-06
1.81e-06	2.38e-06	2.48e-06	2.85e-06	3.06e-06	2.56e-06
1.81e-06	2.38e-06	2.48e-06	2.85e-06	3.06e-06	2.56e-06
1.81e-06	2.38e-06	2.48e-06	2.85e-06	3.06e-06	2.56e-06
1.81e-06	2.38e-06	2.48e-06	2.85e-06	3.06e-06	2.56e-06
1.81e-06	2.38e-06	2.48e-06	2.85e-06	3.06e-06	2.56e-06
1.81e-06	2.38e-06	2.48e-06	2.85e-06	3.05e-06	2.57e-06
1.81e-06	2.38e-06	2.48e-06	2.85e-06	3.05e-06	2.57e-06
1.81e-06	2.38e-06	2.48e-06	2.85e-06	3.05e-06	2.57e-06
1.81e-06	2.38e-06	2.48e-06	2.85e-06	3.05e-06	2.57e-06
1.81e-06	2.38e-06	2.48e-06	2.82e-06	3.05e-06	2.57e-06
1.81e-06	2.38e-06	2.48e-06	2.82e-06	3.05e-06	2.57e-06
1.81e-06	2.38e-06	2.48e-06	2.82e-06	3.05e-06	2.58e-06
1.81e-06	2.38e-06	2.48e-06	2.82e-06	3.05e-06	2.58e-06
1.81e-06	2.38e-06	2.48e-06	2.82e-06	3.05e-06	2.58e-06
1.81e-06	2.38e-06	2.48e-06	2.82e-06	3.05e-06	2.58e-06
1.81e-06	2.38e-06	2.48e-06	2.82e-06	3.04e-06	2.58e-06
1.81e-06	2.38e-06	2.48e-06	2.82e-06	3.04e-06	2.59e-06
1.81e-06	2.38e-06	2.48e-06	2.82e-06	3.04e-06	2.59e-06
1.81e-06	2.38e-06	2.48e-06	2.82e-06	3.04e-06	2.59e-06
1.81e-06	2.38e-06	2.48e-06	2.82e-06	3.04e-06	2.59e-06
1.81e-06	2.38e-06	2.48e-06	2.82e-06	3.04e-06	2.6e-06
1.81e-06	2.38e-06	2.48e-06	2.82e-06	3.04e-06	2.6e-06
1.81e-06	2.38e-06	2.48e-06	2.82e-06	3.04e-06	2.6e-06
1.81e-06	2.38e-06	2.48e-06	2.82e-06	3.04e-06	2.6e-06
1.85e-06	2.38e-06	2.48e-06	2.82e-06	3.04e-06	2.6e-06
1.85e-06	2.38e-06	2.48e-06	2.82e-06	3.04e-06	2.61e-06
1.85e-06	2.38e-06	2.48e-06	2.82e-06	3.04e-06	2.61e-06
1.85e-06	2.38e-06	2.48e-06	2.82e-06	3.04e-06	2.61e-06
1.85e-06	2.38e-06	2.48e-06	2.82e-06	3.03e-06	2.62e-06
1.85e-06	2.38e-06	2.48e-06	2.82e-06	3.03e-06	2.62e-06
1.85e-06	2.38e-06	2.45e-06	2.79e-06	3.03e-06	2.62e-06
1.85e-06	2.38e-06	2.45e-06	2.79e-06	3.03e-06	2.62e-06
1.85e-06	2.38e-06	2.45e-06	2.79e-06	3.03e-06	2.62e-06
1.85e-06	2.35e-06	2.45e-06	2.79e-06	3.03e-06	2.63e-06
1.85e-06	2.35e-06	2.45e-06	2.79e-06	3.03e-06	2.63e-06
1.85e-06	2.35e-06	2.45e-06	2.79e-06	3.03e-06	2.63e-06
1.85e-06	2.35e-06	2.45e-06	2.79e-06	3.03e-06	2.63e-06
1.85e-06	2.35e-06	2.45e-06	2.79e-06	3.03e-06	2.63e-06
1.85e-06	2.35e-06	2.45e-06	2.79e-06	3.03e-06	2.64e-06
1.85e-06	2.35e-06	2.45e-06	2.79e-06	3.03e-06	2.64e-06
1.85e-06	2.35e-06	2.45e-06	2.79e-06	3.03e-06	2.64e-06
1.85e-06	2.35e-06	2.45e-06	2.79e-06	3.03e-06	2.64e-06
1.85e-06	2.35e-06	2.45e-06	2.79e-06	3.03e-06	2.64e-06
1.85e-06	2.35e-06	2.45e-06	2.79e-06	3.03e-06	2.65e-06
1.85e-06	2.35e-06	2.45e-06	2.79e-06	3.03e-06	2.65e-06
1.85e-06	2.35e-06	2.45e-06	2.79e-06	3.02e-06	2.65e-06
1.85e-06	2.35e-06	2.45e-06	2.79e-06	3.02e-06	2.66e-06
1.85e-06	2.35e-06	2.45e-06	2.79e-06	3.02e-06	2.66e-06
1.85e-06	2.35e-06	2.45e-06	2.79e-06	3.02e-06	2.66e-06
1.85e-06	2.35e-06	2.45e-06	2.79e-06	3.02e-06	2.66e-06
1.85e-06	2.35e-06	2.45e-06	2.79e-06	3.02e-06	2.66e-06
1.85e-06	2.35e-06	2.45e-06	2.79e-06	3.02e-06	2.67e-06
1.85e-06	2.35e-06	2.45e-06	2.79e-06	3.02e-06	2.67e-06
1.85e-06	2.35e-06	2.45e-06	2.79e-06	3.02e-06	2.67e-06
1.85e-06	2.35e-06	2.45e-06	2.79e-06	3.02e-06	2.67e-06
1.85e-06	2.35e-06	2.45e-06	2.79e-06	3.02e-06	2.67e-06
1.85e-06	2.35e-06	2.45e-06	2.79e-06	3.02e-06	2.67e-06
1.85e-06	2.35e-06	2.45e-06	2.79e-06	3.02e-06	2.68e-06
1.85e-06	2.35e-06	2.45e-06	2.79e-06	3.02e-06	2.68e-06
1.85e-06	2.35e-06	2.45e-06	2.79e-06	3.02e-06	2.68e-06
1.85e-06	2.35e-06	2.45e-06	2.79e-06	3.02e-06	2.68e-06
1.85e-06	2.35e-06	2.45e-06	2.79e-06	3.02e-06	2.68e-06
1.85e-06	2.35e-06	2.45e-06	2.79e-06	3.01e-06	2.68e-06
1.85e-06	2.35e-06	2.45e-06	2.79e-06	3.01e-06	2.69e-06
1.85e-06	2.35e-06	2.45e-06	2.79e-06	3.01e-06	2.69e-06
1.85e-06	2.35e-06	2.45e-06	2.79e-06	3.01e-06	2.69e-06
1.85e-06	2.35e-06	2.45e-06	2.79e-06	3.01e-06	2.69e-06
1.85e-06	2.35e-06	2.45e-06	2.79e-06	3.01e-06	2.69e-06
1.85e-06	2.35e-06	2.45e-06	2.79e-06	3.01e-06	2.7e-06
1.85e-06	2.35e-06	2.45e-06	2.79e-06	3.01e-06	2.7e-06
1.85e-06	2.35e-06	2.45e-06	2.79e-06	3.01e-06	2.7e-06
1.85e-06	2.35e-06	2.45e-06	2.79e-06	3.01e-06	2.7e-06
1.85e-06	2.35e-06	2.45e-06	2.79e-06	3.01e-06	2.7e-06
1.85e-06	2.35e-06	2.45e-06	2.79e-06	3.01e-06	2.71e-06
1.85e-06	2.35e-06	2.45e-06	2.75e-06	3.01e-06	2.71e-06
1.85e-06	2.35e-06	2.45e-06	2.75e-06	3.01e-06	2.71e-06
1.85e-06	2.35e-06	2.45e-06	2.75e-06	3.01e-06	2.71e-06
1.85e-06	2.35e-06	2.45e-06	2.75e-06	3.01e-06	2.71e-06
1.85e-06	2.35e-06	2.45e-06	2.75e-06	3.01e-06	2.72e-06
1.85e-06	2.35e-06	2.45e-06	2.75e-06	3.01e-06	2.72e-06
1.85e-06	2.35e-06	2.45e-06	2.75e-06	3.01e-06	2.72e-06
1.85e-06	2.35e-06	2.45e-06	2.75e-06	3.01e-06	2.72e-06
1.85e-06	2.35e-06	2.45e-06	2.75e-06	3.01e-06	2.73e-06
1.85e-06	2.35e-06	2.45e-06	2.75e-06	3.01e-06	2.73e-06
1.85e-06	2.35e-06	2.45e-06	2.75e-06	3.01e-06	2.73e-06
1.88e-06	2.35e-06	2.45e-06	2.75e-06	3.01e-06	2.73e-06
1.88e-06	2.35e-06	2.45e-06	2.75e-06	3.01e-06	2.73e-06
1.88e-06	2.35e-06	2.45e-06	2.75e-06	3.01e-06	2.73e-06
1.88e-06	2.35e-06	2.45e-06	2.75e-06	3.01e-06	2.74e-06
1.88e-06	2.35e-06	2.45e-06	2.75e-06	3.01e-06	2.74e-06
1.88e-06	2.35e-06	2.42e-06	2.72e-06	3.02e-06	2.77e-06
1.88e-06	2.35e-06	2.42e-06	2.72e-06	3.02e-06	2.77e-06
1.88e-06	2.35e-06	2.42e-06	2.72e-06	3.02e-06	2.77e-06
1.88e-06	2.35e-06	2.42e-06	2.72e-06	3.02e-06	2.78e-06
1.88e-06	2.35e-06	2.42e-06	2.72e-06	3.02e-06	2.78e-06
1.88e-06	2.35e-06	2.42e-06	2.72e-06	3.02e-06	2.78e-06
1.88e-06	2.35e-06	2.42e-06	2.72e-06	3.02e-06	2.78e-06
1.88e-06	2.35e-06	2.42e-06	2.72e-06	3.02e-06	2.78e-06
1.88e-06	2.35e-06	2.42e-06	2.72e-06	3.02e-06	2.78e-06
1.88e-06	2.35e-06	2.42e-06	2.72e-06	3.02e-06	2.78e-06
1.88e-06	2.35e-06	2.42e-06	2.72e-06	3.02e-06	2.78e-06
1.88e-06	2.35e-06	2.42e-06	2.72e-06	3.02e-06	2.78e-06
1.88e-06	2.35e-06	2.42e-06	2.72e-06	3.02e-06	2.79e-06
1.88e-06	2.35e-06	2.42e-06	2.72e-06	3.02e-06	2.79e-06
1.88e-06	2.35e-06	2.42e-06	2.72e-06	3.02e-06	2.79e-06
1.88e-06	2.35e-06	2.42e-06	2.75e-06	3.02e-06	2.79e-06
1.88e-06	2.35e-06	2.42e-06	2.75e-06	3.02e-06	2.79e-06
1.88e-06	2.35e-06	2.42e-06	2.75e-06	3.02e-06	2.79e-06
1.88e-06	2.35e-06	2.42e-06	2.75e-06	3.03e-06	2.79e-06
1.88e-06	2.35e-06	2.42e-06	2.75e-06	3.03e-06	2.8e-06
1.88e-06	2.35e-06	2.42e-06	2.75e-06	3.03e-06	2.8e-06
1.88e-06	2.35e-06	2.42e-06	2.75e-06	3.03e-06	2.8e-06
1.88e-06	2.35e-06	2.42e-06	2.75e-06	3.03e-06	2.8e-06
1.88e-06	2.35e-06	2.42e-06	2.75e-06	3.03e-06	2.8e-06
1.88e-06	2.35e-06	2.42e-06	2.75e-06	3.03e-06	2.8e-06
1.88e-06	2.35e-06	2.42e-06	2.75e-06	3.03e-06	2.8e-06
1.88e-06	2.35e-06	2.42e-06	2.75e-06	3.03e-06	2.81e-06
1.88e-06	2.35e-06	2.42e-06	2.75e-06	3.03e-06	2.81e-06
1.88e-06	2.35e-06	2.42e-06	2.75e-06	3.03e-06	2.81e-06
1.88e-06	2.35e-06	2.42e-06	2.75e-06	3.03e-06	2.81e-06
1.88e-06	2.35e-06	2.42e-06	2.75e-06	3.03e-06	2.81e-06
1.88e-06	2.35e-06	2.42e-06	2.75e-06	3.03e-06	2.82e-06
1.88e-06	2.35e-06	2.42e-06	2.75e-06	3.03e-06	2.82e-06
1.88e-06	2.35e-06	2.42e-06	2.75e-06	3.03e-06	2.82e-06
1.88e-06	2.35e-06	2.42e-06	2.75e-06	3.03e-06	2.82e-06
1.88e-06	2.35e-06	2.42e-06	2.75e-06	3.03e-06	2.82e-06
1.88e-06	2.35e-06	2.42e-06	2.75e-06	3.04e-06	2.83e-06
1.88e-06	2.35e-06	2.42e-06	2.75e-06	3.04e-06	2.83e-06
1.88e-06	2.35e-06	2.42e-06	2.75e-06	3.04e-06	2.83e-06
1.88e-06	2.35e-06	2.42e-06	2.75e-06	3.04e-06	2.83e-06
1.88e-06	2.35e-06	2.42e-06	2.75e-06	3.04e-06	2.83e-06
1.88e-06	2.35e-06	2.42e-06	2.75e-06	3.04e-06	2.84e-06
1.88e-06	2.35e-06	2.42e-06	2.75e-06	3.04e-06	2.84e-06
1.88e-06	2.35e-06	2.42e-06	2.75e-06	3.04e-06	2.84e-06
1.88e-06	2.35e-06	2.42e-06	2.75e-06	3.04e-06	2.84e-06
1.91e-06	2.35e-06	2.42e-06	2.75e-06	3.04e-06	2.85e-06
1.91e-06	2.35e-06	2.42e-06	2.75e-06	3.04e-06	2.85e-06
1.91e-06	2.35e-06	2.42e-06	2.75e-06	3.04e-06	2.85e-06
1.91e-06	2.35e-06	2.42e-06	2.75e-06	3.04e-06	2.85e-06
1.91e-06	2.35e-06	2.42e-06	2.75e-06	3.04e-06	2.86e-06
1.91e-06	2.35e-06	2.42e-06	2.75e-06	3.04e-06	2.86e-06
1.91e-06	2.35e-06	2.42e-06	2.75e-06	3.04e-06	2.86e-06
1.91e-06	2.35e-06	2.42e-06	2.75e-06	3.04e-06	2.86e-06
1.91e-06	2.35e-06	2.42e-06	2.75e-06	3.04e-06	2.87e-06
1.91e-06	2.35e-06	2.42e-06	2.75e-06	3.04e-06	2.87e-06
1.91e-06	2.35e-06	2.42e-06	2.75e-06	3.04e-06	2.87e-06
1.91e-06	2.35e-06	2.42e-06	2.75e-06	3.04e-06	2.87e-06
1.91e-06	2.35e-06	2.42e-06	2.75e-06	3.04e-06	2.87e-06
1.91e-06	2.35e-06	2.42e-06	2.75e-06	3.04e-06	2.88e-06
1.91e-06	2.35e-06	2.42e-06	2.75e-06	3.04e-06	2.88e-06
1.91e-06	2.35e-06	2.42e-06	2.75e-06	3.05e-06	2.88e-06
1.91e-06	2.35e-06	2.42e-06	2.75e-06	3.05e-06	2.89e-06
1.91e-06	2.35e-06	2.42e-06	2.75e-06	3.05e-06	2.89e-06
1.91e-06	2.35e-06	2.42e-06	2.75e-06	3.05e-06	2.89e-06
1.91e-06	2.35e-06	2.42e-06	2.75e-06	3.05e-06	2.9e-06
1.91e-06	2.35e-06	2.42e-06	2.75e-06	3.05e-06	2.9e-06
1.91e-06	2.35e-06	2.42e-06	2.75e-06	3.05e-06	2.9e-06
1.91e-06	2.35e-06	2.42e-06	2.75e-06	3.05e-06	2.9e-06
1.91e-06	2.35e-06	2.42e-06	2.75e-06	3.05e-06	2.91e-06
1.91e-06	2.35e-06	2.42e-06	2.75e-06	3.05e-06	2.91e-06
1.91e-06	2.35e-06	2.42e-06	2.75e-06	3.05e-06	2.91e-06
1.91e-06	2.35e-06	2.42e-06	2.75e-06	3.05e-06	2.91e-06
1.91e-06	2.35e-06	2.42e-06	2.75e-06	3.05e-06	2.92e-06
1.91e-06	2.35e-06	2.42e-06	2.75e-06	3.05e-06	2.92e-06
1.91e-06	2.35e-06	2.42e-06	2.75e-06	3.05e-06	2.92e-06
1.91e-06	2.35e-06	2.42e-06	2.75e-06	3.06e-06	2.92e-06
1.91e-06	2.35e-06	2.42e-06	2.75e-06	3.06e-06	2.93e-06
1.91e-06	2.35e-06	2.42e-06	2.75e-06	3.06e-06	2.93e-06
1.91e-06	2.35e-06	2.42e-06	2.75e-06	3.06e-06	2.93e-06
1.91e-06	2.35e-06	2.42e-06	2.75e-06	3.06e-06	2.93e-06
1.91e-06	2.35e-06	2.42e-06	2.75e-06	3.06e-06	2.93e-06
1.91e-06	2.35e-06	2.42e-06	2.75e-06	3.06e-06	2.93e-06
1.91e-06	2.35e-06	2.42e-06	2.75e-06	3.06e-06	2.94e-06
1.91e-06	2.35e-06	2.42e-06	2.75e-06	3.06e-06	2.94e-06
1.91e-06	2.35e-06	2.42e-06	2.75e-06	3.06e-06	2.94e-06
1.91e-06	2.35e-06	2.42e-06	2.75e-06	3.06e-06	2.94e-06
1.91e-06	2.35e-06	2.42e-06	2.75e-06	3.06e-06	2.94e-06
1.91e-06	2.35e-06	2.42e-06	2.75e-06	3.06e-06	2.94e-06
1.91e-06	2.35e-06	2.42e-06	2.75e-06	3.07e-06	2.94e-06
1.91e-06	2.35e-06	2.42e-06	2.75e-06	3.07e-06	2.95e-06
1.91e-06	2.35e-06	2.42e-06	2.75e-06	3.07e-06	2.95e-06
1.91e-06	2.35e-06	2.42e-06	2.75e-06	3.07e-06	2.95e-06
1.91e-06	2.35e-06	2.42e-06	2.79e-06	3.07e-06	2.95e-06
1.91e-06	2.38e-06	2.42e-06	2.79e-06	3.07e-06	2.95e-06
1.91e-06	2.38e-06	2.42e-06	2.79e-06	3.07e-06	2.95e-06
1.91e-06	2.38e-06	2.42e-06	2.79e-06	3.07e-06	2.95e-06
1.91e-06	2.38e-06	2.42e-06	2.79e-06	3.07e-06	2.95e-06
1.91e-06	2.38e-06	2.42e-06	2.79e-06	3.07e-06	2.96e-06
1.91e-06	2.38e-06	2.42e-06	2.79e-06	3.07e-06	2.96e-06
1.91e-06	2.38e-06	2.42e-06	2.79e-06	3.07e-06	2.96e-06
1.95e-06	2.35e-06	2.45e-06	2.79e-06	3.09e-06	2.98e-06
1.95e-06	2.35e-06	2.45e-06	2.79e-06	3.09e-06	2.98e-06
1.95e-06	2.35e-06	2.45e-06	2.79e-06	3.09e-06	2.97e-06
1.95e-06	2.35e-06	2.45e-06	2.79e-06	3.09e-06	2.97e-06
1.95e-06	2.35e-06	2.45e-06	2.79e-06	3.09e-06	2.97e-06
1.95e-06	2.35e-06	2.45e-06	2.79e-06	3.09e-06	2.97e-06
1.95e-06	2.35e-06	2.45e-06	2.79e-06	3.09e-06	2.97e-06
1.95e-06	2.35e-06	2.45e-06	2.79e-06	3.09e-06	2.97e-06
1.95e-06	2.35e-06	2.45e-06	2.79e-06	3.09e-06	2.97e-06
1.95e-06	2.35e-06	2.45e-06	2.79e-06	3.09e-06	2.97e-06
1.95e-06	2.35e-06	2.45e-06	2.79e-06	3.09e-06	2.97e-06
1.95e-06	2.35e-06	2.45e-06	2.79e-06	3.09e-06	2.97e-06
1.95e-06	2.35e-06	2.45e-06	2.79e-06	3.09e-06	2.97e-06
1.95e-06	2.35e-06	2.45e-06	2.79e-06	3.09e-06	2.97e-06
1.95e-06	2.35e-06	2.45e-06	2.79e-06	3.09e-06	2.96e-06
1.95e-06	2.35e-06	2.45e-06	2.79e-06	3.09e-06	2.96e-06
1.98e-06	2.35e-06	2.45e-06	2.79e-06	3.09e-06	2.96e-06
1.98e-06	2.35e-06	2.45e-06	2.79e-06	3.09e-06	2.96e-06
1.98e-06	2.35e-06	2.45e-06	2.79e-06	3.09e-06	2.96e-06
1.98e-06	2.32e-06	2.45e-06	2.79e-06	3.09e-06	2.96e-06
1.98e-06	2.32e-06	2.45e-06	2.79e-06	3.09e-06	2.96e-06
1.98e-06	2.32e-06	2.45e-06	2.79e-06	3.09e-06	2.96e-06
1.98e-06	2.32e-06	2.45e-06	2.79e-06	3.09e-06	2.95e-06
1.98e-06	2.32e-06	2.45e-06	2.82e-06	3.09e-06	2.95e-06
1.98e-06	2.32e-06	2.45e-06	2.82e-06	3.09e-06	2.95e-06
1.98e-06	2.32e-06	2.45e-06	2.82e-06	3.09e-06	2.95e-06
1.98e-06	2.32e-06	2.45e-06	2.82e-06	3.09e-06	2.95e-06
1.98e-06	2.32e-06	2.45e-06	2.82e-06	3.09e-06	2.95e-06
1.98e-06	2.32e-06	2.48e-06	2.82e-06	3.09e-06	2.95e-06
1.98e-06	2.32e-06	2.48e-06	2.82e-06	3.09e-06	2.95e-06
1.98e-06	2.32e-06	2.48e-06	2.82e-06	3.09e-06	2.95e-06
1.98e-06	2.32e-06	2.48e-06	2.82e-06	3.09e-06	2.95e-06
1.98e-06	2.32e-06	2.48e-06	2.82e-06	3.09e-06	2.94e-06
1.98e-06	2.32e-06	2.48e-06	2.82e-06	3.09e-06	2.94e-06
1.98e-06	2.32e-06	2.48e-06	2.82e-06	3.09e-06	2.94e-06
1.98e-06	2.32e-06	2.48e-06	2.82e-06	3.09e-06	2.94e-06
1.98e-06	2.32e-06	2.48e-06	2.82e-06	3.09e-06	2.94e-06
1.98e-06	2.32e-06	2.48e-06	2.82e-06	3.09e-06	2.94e-06
1.98e-06	2.32e-06	2.48e-06	2.82e-06	3.09e-06	2.94e-06
1.98e-06	2.32e-06	2.48e-06	2.82e-06	3.09e-06	2.94e-06
1.98e-06	2.32e-06	2.48e-06	2.82e-06	3.09e-06	2.94e-06
1.98e-06	2.32e-06	2.48e-06	2.82e-06	3.09e-06	2.94e-06
1.98e-06	2.32e-06	2.48e-06	2.82e-06	3.09e-06	2.94e-06
1.98e-06	2.32e-06	2.48e-06	2.82e-06	3.09e-06	2.94e-06
1.98e-06	2.32e-06	2.48e-06	2.82e-06	3.09e-06	2.94e-06
1.98e-06	2.32e-06	2.48e-06	2.82e-06	3.09e-06	2.94e-06
1.98e-06	2.28e-06	2.48e-06	2.82e-06	3.09e-06	2.94e-06
1.98e-06	2.28e-06	2.48e-06	2.82e-06	3.09e-06	2.93e-06
1.98e-06	2.28e-06	2.48e-06	2.82e-06	3.09e-06	2.93e-06
1.98e-06	2.28e-06	2.48e-06	2.82e-06	3.09e-06	2.93e-06
1.98e-06	2.28e-06	2.48e-06	2.82e-06	3.09e-06	2.93e-06
1.98e-06	2.28e-06	2.48e-06	2.82e-06	3.09e-06	2.93e-06
1.98e-06	2.28e-06	2.48e-06	2.82e-06	3.09e-06	2.93e-06
1.98e-06	2.28e-06	2.48e-06	2.82e-06	3.09e-06	2.93e-06
1.98e-06	2.28e-06	2.48e-06	2.82e-06	3.09e-06	2.93e-06
1.98e-06	2.28e-06	2.48e-06	2.82e-06	3.09e-06	2.93e-06
1.98e-06	2.28e-06	2.48e-06	2.82e-06	3.09e-06	2.93e-06
1.98e-06	2.28e-06	2.48e-06	2.82e-06	3.09e-06	2.92e-06
1.98e-06	2.28e-06	2.48e-06	2.82e-06	3.09e-06	2.92e-06
1.98e-06	2.28e-06	2.48e-06	2.82e-06	3.09e-06	2.92e-06
1.98e-06	2.28e-06	2.48e-06	2.82e-06	3.09e-06	2.92e-06
1.98e-06	2.28e-06	2.48e-06	2.82e-06	3.09e-06	2.92e-06
1.98e-06	2.28e-06	2.48e-06	2.82e-06	3.09e-06	2.92e-06
1.98e-06	2.28e-06	2.48e-06	2.82e-06	3.09e-06	2.92e-06
1.98e-06	2.28e-06	2.48e-06	2.82e-06	3.09e-06	2.92e-06
1.98e-06	2.28e-06	2.48e-06	2.82e-06	3.09e-06	2.92e-06
1.98e-06	2.28e-06	2.48e-06	2.82e-06	3.09e-06	2.92e-06
1.98e-06	2.28e-06	2.48e-06	2.82e-06	3.09e-06	2.92e-06
1.98e-06	2.28e-06	2.48e-06	2.82e-06	3.09e-06	2.91e-06
1.98e-06	2.28e-06	2.48e-06	2.82e-06	3.09e-06	2.91e-06
1.98e-06	2.28e-06	2.48e-06	2.82e-06	3.09e-06	2.91e-06
1.98e-06	2.28e-06	2.48e-06	2.82e-06	3.09e-06	2.91e-06
1.98e-06	2.28e-06	2.48e-06	2.82e-06	3.09e-06	2.91e-06
1.98e-06	2.28e-06	2.48e-06	2.82e-06	3.09e-06	2.91e-06
1.98e-06	2.28e-06	2.48e-06	2.82e-06	3.09e-06	2.91e-06
1.98e-06	2.28e-06	2.48e-06	2.82e-06	3.09e-06	2.91e-06
1.98e-06	2.28e-06	2.48e-06	2.82e-06	3.09e-06	2.91e-06
1.98e-06	2.28e-06	2.48e-06	2.82e-06	3.09e-06	2.91e-06
1.98e-06	2.28e-06	2.52e-06	2.82e-06	3.09e-06	2.9e-06
1.98e-06	2.28e-06	2.52e-06	2.82e-06	3.09e-06	2.9e-06
1.98e-06	2.28e-06	2.52e-06	2.82e-06	3.09e-06	2.9e-06
1.98e-06	2.28e-06	2.52e-06	2.82e-06	3.09e-06	2.9e-06
1.98e-06	2.28e-06	2.52e-06	2.82e-06	3.09e-06	2.9e-06
1.98e-06	2.25e-06	2.52e-06	2.82e-06	3.09e-06	2.9e-06
1.98e-06	2.25e-06	2.52e-06	2.82e-06	3.09e-06	2.9e-06
1.98e-06	2.25e-06	2.52e-06	2.82e-06	3.09e-06	2.9e-06
1.98e-06	2.25e-06	2.52e-06	2.82e-06	3.09e-06	2.9e-06
1.98e-06	2.25e-06	2.52e-06	2.82e-06	3.09e-06	2.9e-06
1.98e-06	2.25e-06	2.52e-06	2.85e-06	3.09e-06	2.89e-06
1.98e-06	2.25e-06	2.52e-06	2.85e-06	3.09e-06	2.89e-06
1.98e-06	2.25e-06	2.52e-06	2.85e-06	3.09e-06	2.89e-06
1.98e-06	2.25e-06	2.52e-06	2.85e-06	3.09e-06	2.89e-06
1.98e-06	2.25e-06	2.52e-06	2.85e-06	3.09e-06	2.89e-06
1.98e-06	2.25e-06	2.52e-06	2.85e-06	3.09e-06	2.89e-06
1.98e-06	2.25e-06	2.52e-06	2.85e-06	3.09e-06	2.89e-06
1.98e-06	2.25e-06	2.52e-06	2.85e-06	3.09e-06	2.89e-06
1.98e-06	2.25e-06	2.52e-06	2.85e-06	3.09e-06	2.88e-06
1.98e-06	2.25e-06	2.52e-06	2.85e-06	3.09e-06	2.88e-06
1.98e-06	2.25e-06	2.55e-06	2.85e-06	3.09e-06	2.88e-06
1.98e-06	2.25e-06	2.55e-06	2.85e-06	3.09e-06	2.88e-06
1.98e-06	2.25e-06	2.58e-06	2.85e-06	3.1e-06	2.85e-06
1.98e-06	2.25e-06	2.58e-06	2.85e-06	3.1e-06	2.85e-06
1.98e-06	2.25e-06	2.58e-06	2.85e-06	3.1e-06	2.85e-06
1.98e-06	2.25e-06	2.58e-06	2.85e-06	3.1e-06	2.84e-06
1.98e-06	2.25e-06	2.58e-06	2.85e-06	3.1e-06	2.84e-06
1.98e-06	2.25e-06	2.58e-06	2.85e-06	3.11e-06	2.84e-06
2.01e-06	2.25e-06	2.58e-06	2.85e-06	3.11e-06	2.84e-06
2.01e-06	2.25e-06	2.58e-06	2.85e-06	3.11e-06	2.84e-06
2.01e-06	2.25e-06	2.58e-06	2.85e-06	3.11e-06	2.84e-06
2.01e-06	2.25e-06	2.58e-06	2.85e-06	3.11e-06	2.84e-06
2.01e-06	2.25e-06	2.58e-06	2.85e-06	3.11e-06	2.84e-06
2.01e-06	2.25e-06	2.58e-06	2.85e-06	3.11e-06	2.83e-06
2.01e-06	2.25e-06	2.58e-06	2.85e-06	3.1e-06	2.83e-06
2.01e-06	2.25e-06	2.58e-06	2.85e-06	3.1e-06	2.83e-06
2.01e-06	2.25e-06	2.58e-06	2.89e-06	3.1e-06	2.83e-06
2.01e-06	2.25e-06	2.58e-06	2.89e-06	3.1e-06	2.83e-06
2.01e-06	2.25e-06	2.58e-06	2.89e-06	3.1e-06	2.83e-06
2.01e-06	2.25e-06	2.58e-06	2.89e-06	3.1e-06	2.83e-06
2.01e-06	2.25e-06	2.58e-06	2.89e-06	3.1e-06	2.83e-06
2.01e-06	2.25e-06	2.58e-06	2.89e-06	3.1e-06	2.83e-06
2.01e-06	2.25e-06	2.58e-06	2.89e-06	3.1e-06	2.82e-06
2.01e-06	2.25e-06	2.58e-06	2.89e-06	3.1e-06	2.82e-06
2.01e-06	2.25e-06	2.58e-06	2.89e-06	3.1e-06	2.82e-06
2.01e-06	2.25e-06	2.58e-06	2.89e-06	3.1e-06	2.82e-06
2.01e-06	2.25e-06	2.58e-06	2.89e-06	3.09e-06	2.82e-06
2.01e-06	2.25e-06	2.58e-06	2.89e-06	3.09e-06	2.82e-06
2.01e-06	2.25e-06	2.58e-06	2.89e-06	3.09e-06	2.81e-06
2.01e-06	2.25e-06	2.58e-06	2.89e-06	3.09e-06	2.81e-06
2.01e-06	2.25e-06	2.58e-06	2.89e-06	3.09e-06	2.81e-06
2.01e-06	2.25e-06	2.58e-06	2.89e-06	3.09e-06	2.81e-06
2.01e-06	2.25e-06	2.58e-06	2.92e-06	3.09e-06	2.81e-06
2.01e-06	2.25e-06	2.58e-06	2.92e-06	3.09e-06	2.81e-06
2.01e-06	2.25e-06	2.58e-06	2.92e-06	3.08e-06	2.81e-06
2.01e-06	2.25e-06	2.58e-06	2.92e-06	3.08e-06	2.81e-06
2.01e-06	2.25e-06	2.58e-06	2.92e-06	3.08e-06	2.81e-06
2.01e-06	2.25e-06	2.58e-06	2.92e-06	3.08e-06	2.81e-06
2.01e-06	2.25e-06	2.58e-06	2.92e-06	3.08e-06	2.8e-06
2.05e-06	2.25e-06	2.58e-06	2.92e-06	3.08e-06	2.8e-06
2.05e-06	2.25e-06	2.58e-06	2.92e-06	3.08e-06	2.8e-06
2.05e-06	2.25e-06	2.58e-06	2.92e-06	3.08e-06	2.8e-06
2.05e-06	2.25e-06	2.58e-06	2.92e-06	3.08e-06	2.8e-06
2.05e-06	2.25e-06	2.58e-06	2.92e-06	3.07e-06	2.8e-06
2.05e-06	2.25e-06	2.58e-06	2.92e-06	3.07e-06	2.8e-06
2.05e-06	2.25e-06	2.58e-06	2.92e-06	3.07e-06	2.79e-06
2.05e-06	2.25e-06	2.58e-06	2.92e-06	3.07e-06	2.79e-06
2.05e-06	2.25e-06	2.58e-06	2.92e-06	3.07e-06	2.79e-06
2.05e-06	2.25e-06	2.58e-06	2.92e-06	3.07e-06	2.79e-06
2.05e-06	2.25e-06	2.58e-06	2.92e-06	3.07e-06	2.79e-06
2.05e-06	2.25e-06	2.58e-06	2.95e-06	3.07e-06	2.79e-06
2.05e-06	2.25e-06	2.58e-06	2.95e-06	3.07e-06	2.79e-06
2.05e-06	2.25e-06	2.58e-06	2.95e-06	3.07e-06	2.79e-06
2.05e-06	2.25e-06	2.58e-06	2.95e-06	3.07e-06	2.78e-06
2.05e-06	2.25e-06	2.58e-06	2.95e-06	3.07e-06	2.78e-06
2.05e-06	2.25e-06	2.58e-06	2.95e-06	3.07e-06	2.78e-06
2.05e-06	2.22e-06	2.62e-06	2.95e-06	3.07e-06	2.78e-06
2.05e-06	2.22e-06	2.62e-06	2.95e-06	3.07e-06	2.78e-06
2.05e-06	2.22e-06	2.62e-06	2.95e-06	3.07e-06	2.78e-06
2.05e-06	2.22e-06	2.62e-06	2.95e-06	3.07e-06	2.78e-06
2.08e-06	2.22e-06	2.62e-06	2.95e-06	3.07e-06	2.78e-06
2.08e-06	2.22e-06	2.62e-06	2.95e-06	3.07e-06	2.78e-06
2.08e-06	2.22e-06	2.62e-06	2.95e-06	3.07e-06	2.78e-06
2.08e-06	2.22e-06	2.62e-06	2.95e-06	3.07e-06	2.77e-06
2.08e-06	2.22e-06	2.62e-06	2.95e-06	3.06e-06	2.77e-06
2.08e-06	2.22e-06	2.62e-06	2.95e-06	3.06e-06	2.77e-06
2.08e-06	2.22e-06	2.62e-06	2.95e-06	3.06e-06	2.77e-06
2.08e-06	2.22e-06	2.62e-06	2.95e-06	3.06e-06	2.77e-06
2.08e-06	2.22e-06	2.62e-06	2.95e-06	3.06e-06	2.77e-06
2.08e-06	2.22e-06	2.62e-06	2.95e-06	3.06e-06	2.77e-06
2.08e-06	2.22e-06	2.62e-06	2.95e-06	3.06e-06	2.77e-06
2.08e-06	2.22e-06	2.62e-06	2.99e-06	3.06e-06	2.76e-06
2.08e-06	2.22e-06	2.62e-06	2.99e-06	3.06e-06	2.76e-06
2.08e-06	2.22e-06	2.62e-06	2.99e-06	3.06e-06	2.76e-06
2.08e-06	2.22e-06	2.62e-06	2.99e-06	3.06e-06	2.76e-06
2.08e-06	2.22e-06	2.62e-06	2.99e-06	3.06e-06	2.76e-06
2.08e-06	2.22e-06	2.62e-06	2.99e-06	3.06e-06	2.76e-06
2.08e-06	2.18e-06	2.62e-06	2.99e-06	3.06e-06	2.76e-06
2.11e-06	2.18e-06	2.62e-06	2.99e-06	3.06e-06	2.76e-06
2.11e-06	2.18e-06	2.62e-06	2.99e-06	3.06e-06	2.76e-06
2.11e-06	2.18e-06	2.62e-06	2.99e-06	3.06e-06	2.76e-06
2.11e-06	2.18e-06	2.62e-06	2.99e-06	3.06e-06	2.75e-06
2.11e-06	2.18e-06	2.62e-06	2.99e-06	3.06e-06	2.75e-06
2.11e-06	2.18e-06	2.62e-06	2.99e-06	3.06e-06	2.75e-06
2.11e-06	2.18e-06	2.62e-06	2.99e-06	3.06e-06	2.75e-06
2.11e-06	2.18e-06	2.62e-06	2.99e-06	3.06e-06	2.75e-06
2.11e-06	2.18e-06	2.62e-06	2.99e-06	3.06e-06	2.75e-06
2.11e-06	2.18e-06	2.62e-06	2.99e-06	3.06e-06	2.75e-06
2.11e-06	2.18e-06	2.62e-06	2.99e-06	3.06e-06	2.75e-06
2.11e-06	2.15e-06	2.62e-06	3.02e-06	3.06e-06	2.75e-06
2.11e-06	2.15e-06	2.62e-06	3.02e-06	3.06e-06	2.75e-06
2.11e-06	2.15e-06	2.62e-06	3.02e-06	3.06e-06	2.75e-06
2.11e-06	2.15e-06	2.62e-06	3.02e-06	3.06e-06	2.75e-06
2.11e-06	2.15e-06	2.62e-06	3.02e-06	3.06e-06	2.75e-06
2.15e-06	2.15e-06	2.62e-06	3.02e-06	3.06e-06	2.75e-06
2.15e-06	2.15e-06	2.62e-06	3.02e-06	3.05e-06	2.74e-06
2.15e-06	2.15e-06	2.62e-06	3.02e-06	3.05e-06	2.74e-06
2.15e-06	2.15e-06	2.62e-06	3.02e-06	3.05e-06	2.74e-06
2.15e-06	2.15e-06	2.62e-06	3.02e-06	3.05e-06	2.74e-06
2.15e-06	2.15e-06	2.62e-06	3.02e-06	3.05e-06	2.74e-06
2.15e-06	2.15e-06	2.62e-06	3.02e-06	3.05e-06	2.74e-06
2.15e-06	2.15e-06	2.62e-06	3.02e-06	3.05e-06	2.74e-06
2.22e-06	2.11e-06	2.65e-06	3.09e-06	3.02e-06	2.73e-06
2.22e-06	2.11e-06	2.65e-06	3.12e-06	3.02e-06	2.73e-06
2.22e-06	2.11e-06	2.65e-06	3.12e-06	3.02e-06	2.73e-06
2.22e-06	2.11e-06	2.65e-06	3.12e-06	3.02e-06	2.73e-06
2.25e-06	2.11e-06	2.65e-06	3.12e-06	3.01e-06	2.73e-06
2.25e-06	2.11e-06	2.65e-06	3.12e-06	3.01e-06	2.73e-06
2.25e-06	2.11e-06	2.65e-06	3.12e-06	3.01e-06	2.73e-06
2.25e-06	2.11e-06	2.65e-06	3.12e-06	3.01e-06	2.72e-06
2.25e-06	2.11e-06	2.65e-06	3.12e-06	3.01e-06	2.72e-06
2.25e-06	2.11e-06	2.65e-06	3.12e-06	3.01e-06	2.72e-06
2.25e-06	2.08e-06	2.65e-06	3.12e-06	3.01e-06	2.72e-06
2.25e-06	2.08e-06	2.65e-06	3.12e-06	3e-06	2.72e-06
2.25e-06	2.08e-06	2.65e-06	3.12e-06	3e-06	2.72e-06
2.25e-06	2.08e-06	2.65e-06	3.12e-06	3e-06	2.72e-06
2.25e-06	2.08e-06	2.69e-06	3.12e-06	3e-06	2.72e-06
2.25e-06	2.08e-06	2.69e-06	3.12e-06	3e-06	2.72e-06
2.25e-06	2.08e-06	2.69e-06	3.16e-06	3e-06	2.72e-06
2.25e-06	2.08e-06	2.69e-06	3.16e-06	3e-06	2.71e-06
2.25e-06	2.08e-06	2.69e-06	3.16e-06	2.99e-06	2.71e-06
2.25e-06	2.08e-06	2.69e-06	3.16e-06	2.99e-06	2.71e-06
2.25e-06	2.08e-06	2.69e-06	3.16e-06	2.99e-06	2.71e-06
2.25e-06	2.08e-06	2.69e-06	3.16e-06	2.99e-06	2.71e-06
2.25e-06	2.08e-06	2.69e-06	3.16e-06	2.99e-06	2.71e-06
2.25e-06	2.08e-06	2.69e-06	3.16e-06	2.98e-06	2.71e-06
2.25e-06	2.08e-06	2.69e-06	3.16e-06	2.98e-06	2.71e-06
2.25e-06	2.08e-06	2.69e-06	3.16e-06	2.98e-06	2.71e-06
2.25e-06	2.08e-06	2.69e-06	3.16e-06	2.98e-06	2.71e-06
2.25e-06	2.08e-06	2.69e-06	3.16e-06	2.97e-06	2.71e-06
2.25e-06	2.08e-06	2.69e-06	3.19e-06	2.97e-06	2.71e-06
2.25e-06	2.08e-06	2.69e-06	3.19e-06	2.97e-06	2.7e-06
2.25e-06	2.08e-06	2.69e-06	3.19e-06	2.97e-06	2.7e-06
2.25e-06	2.08e-06	2.69e-06	3.19e-06	2.96e-06	2.7e-06
2.25e-06	2.08e-06	2.72e-06	3.19e-06	2.96e-06	2.7e-06
2.25e-06	2.08e-06	2.72e-06	3.19e-06	2.96e-06	2.7e-06
2.25e-06	2.08e-06	2.72e-06	3.19e-06	2.96e-06	2.7e-06
2.25e-06	2.08e-06	2.72e-06	3.19e-06	2.95e-06	2.7e-06
2.25e-06	2.08e-06	2.72e-06	3.19e-06	2.95e-06	2.69e-06
2.25e-06	2.08e-06	2.72e-06	3.19e-06	2.95e-06	2.69e-06
2.25e-06	2.08e-06	2.72e-06	3.19e-06	2.95e-06	2.69e-06
2.25e-06	2.08e-06	2.72e-06	3.19e-06	2.95e-06	2.69e-06
2.25e-06	2.08e-06	2.72e-06	3.22e-06	2.94e-06	2.69e-06
2.25e-06	2.08e-06	2.72e-06	3.22e-06	2.94e-06	2.69e-06
2.25e-06	2.08e-06	2.72e-06	3.22e-06	2.94e-06	2.69e-06
2.25e-06	2.08e-06	2.72e-06	3.22e-06	2.94e-06	2.69e-06
2.25e-06	2.08e-06	2.72e-06	3.22e-06	2.94e-06	2.69e-06
2.25e-06	2.08e-06	2.72e-06	3.22e-06	2.93e-06	2.69e-06
2.25e-06	2.08e-06	2.72e-06	3.22e-06	2.93e-06	2.69e-06
2.25e-06	2.08e-06	2.72e-06	3.22e-06	2.93e-06	2.68e-06
2.25e-06	2.08e-06	2.72e-06	3.22e-06	2.93e-06	2.68e-06
2.25e-06	2.08e-06	2.72e-06	3.22e-06	2.93e-06	2.68e-06
2.25e-06	2.08e-06	2.72e-06	3.22e-06	2.92e-06	2.68e-06
2.25e-06	2.08e-06	2.72e-06	3.26e-06	2.92e-06	2.68e-06
2.25e-06	2.08e-06	2.72e-06	3.26e-06	2.92e-06	2.68e-06
2.25e-06	2.08e-06	2.72e-06	3.26e-06	2.92e-06	2.68e-06
2.25e-06	2.08e-06	2.75e-06	3.26e-06	2.92e-06	2.68e-06
2.25e-06	2.08e-06	2.75e-06	3.26e-06	2.92e-06	2.68e-06
2.25e-06	2.08e-06	2.75e-06	3.26e-06	2.92e-06	2.68e-06
2.25e-06	2.08e-06	2.75e-06	3.26e-06	2.92e-06	2.68e-06
2.25e-06	2.08e-06	2.75e-06	3.26e-06	2.91e-06	2.68e-06
2.25e-06	2.08e-06	2.75e-06	3.26e-06	2.91e-06	2.68e-06
2.25e-06	2.08e-06	2.75e-06	3.26e-06	2.91e-06	2.68e-06
2.25e-06	2.08e-06	2.75e-06	3.26e-06	2.91e-06	2.67e-06
2.25e-06	2.08e-06	2.75e-06	3.26e-06	2.91e-06	2.67e-06
2.25e-06	2.08e-06	2.75e-06	3.26e-06	2.91e-06	2.67e-06
2.25e-06	2.08e-06	2.75e-06	3.26e-06	2.91e-06	2.67e-06
2.25e-06	2.08e-06	2.75e-06	3.26e-06	2.91e-06	2.67e-06
2.25e-06	2.08e-06	2.75e-06	3.26e-06	2.9e-06	2.67e-06
2.25e-06	2.08e-06	2.75e-06	3.26e-06	2.9e-06	2.67e-06
2.25e-06	2.08e-06	2.75e-06	3.29e-06	2.9e-06	2.67e-06
2.25e-06	2.08e-06	2.75e-06	3.29e-06	2.9e-06	2.66e-06
2.25e-06	2.08e-06	2.75e-06	3.29e-06	2.9e-06	2.66e-06
2.25e-06	2.05e-06	2.75e-06	3.29e-06	2.9e-06	2.66e-06
2.25e-06	2.05e-06	2.75e-06	3.29e-06	2.9e-06	2.66e-06
2.25e-06	2.05e-06	2.75e-06	3.29e-06	2.9e-06	2.66e-06
2.25e-06	2.05e-06	2.75e-06	3.29e-06	2.89e-06	2.66e-06
2.25e-06	2.05e-06	2.75e-06	3.29e-06	2.89e-06	2.66e-06
2.25e-06	2.05e-06	2.75e-06	3.29e-06	2.89e-06	2.66e-06
2.25e-06	2.05e-06	2.75e-06	3.29e-06	2.89e-06	2.65e-06
2.25e-06	2.05e-06	2.75e-06	3.29e-06	2.89e-06	2.65e-06
2.25e-06	2.05e-06	2.75e-06	3.29e-06	2.89e-06	2.65e-06
2.25e-06	2.05e-06	2.79e-06	3.29e-06	2.89e-06	2.65e-06
2.25e-06	2.05e-06	2.79e-06	3.29e-06	2.89e-06	2.65e-06
2.25e-06	2.05e-06	2.79e-06	3.29e-06	2.89e-06	2.65e-06
2.25e-06	2.05e-06	2.79e-06	3.29e-06	2.88e-06	2.65e-06
2.25e-06	2.05e-06	2.79e-06	3.29e-06	2.88e-06	2.65e-06
2.25e-06	2.05e-06	2.79e-06	3.32e-06	2.88e-06	2.65e-06
2.25e-06	2.05e-06	2.79e-06	3.32e-06	2.88e-06	2.65e-06
2.25e-06	2.05e-06	2.79e-06	3.32e-06	2.88e-06	2.65e-06
2.25e-06	2.05e-06	2.79e-06	3.32e-06	2.88e-06	2.65e-06
2.25e-06	2.05e-06	2.79e-06	3.32e-06	2.88e-06	2.64e-06
2.25e-06	2.05e-06	2.79e-06	3.32e-06	2.88e-06	2.64e-06
2.25e-06	2.05e-06	2.79e-06	3.32e-06	2.88e-06	2.64e-06
2.25e-06	2.05e-06	2.79e-06	3.32e-06	2.88e-06	2.64e-06
2.25e-06	2.05e-06	2.79e-06	3.32e-06	2.88e-06	2.64e-06
2.25e-06	2.05e-06	2.79e-06	3.32e-06	2.88e-06	2.64e-06
2.25e-06	2.05e-06	2.79e-06	3.32e-06	2.87e-06	2.64e-06
2.25e-06	2.05e-06	2.79e-06	3.32e-06	2.87e-06	2.64e-06
2.25e-06	2.05e-06	2.79e-06	3.32e-06	2.87e-06	2.64e-06
2.25e-06	2.05e-06	2.79e-06	3.32e-06	2.87e-06	2.64e-06
2.25e-06	2.01e-06	2.79e-06	3.32e-06	2.87e-06	2.64e-06
2.25e-06	2.01e-06	2.82e-06	3.32e-06	2.82e-06	2.62e-06
2.25e-06	2.01e-06	2.82e-06	3.32e-06	2.81e-06	2.62e-06
2.25e-06	2.01e-06	2.82e-06	3.32e-06	2.81e-06	2.62e-06
2.25e-06	2.01e-06	2.82e-06	3.32e-06	2.81e-06	2.62e-06
2.25e-06	2.01e-06	2.82e-06	3.32e-06	2.81e-06	2.62e-06
2.25e-06	2.01e-06	2.82e-06	3.32e-06	2.81e-06	2.62e-06
2.25e-06	2.01e-06	2.82e-06	3.32e-06	2.8e-06	2.62e-06
2.25e-06	2.01e-06	2.82e-06	3.32e-06	2.8e-06	2.62e-06
2.25e-06	2.01e-06	2.82e-06	3.32e-06	2.79e-06	2.62e-06
2.25e-06	1.98e-06	2.82e-06	3.32e-06	2.79e-06	2.62e-06
2.25e-06	1.98e-06	2.82e-06	3.32e-06	2.79e-06	2.62e-06
2.25e-06	1.98e-06	2.82e-06	3.32e-06	2.79e-06	2.62e-06
2.25e-06	1.98e-06	2.82e-06	3.32e-06	2.78e-06	2.62e-06
2.25e-06	1.98e-06	2.82e-06	3.32e-06	2.78e-06	2.62e-06
2.25e-06	1.98e-06	2.82e-06	3.32e-06	2.78e-06	2.62e-06
2.25e-06	1.98e-06	2.82e-06	3.32e-06	2.78e-06	2.62e-06
2.25e-06	1.98e-06	2.82e-06	3.32e-06	2.77e-06	2.62e-06
2.25e-06	1.98e-06	2.85e-06	3.32e-06	2.77e-06	2.62e-06
2.25e-06	1.98e-06	2.85e-06	3.32e-06	2.77e-06	2.62e-06
2.25e-06	1.98e-06	2.85e-06	3.32e-06	2.77e-06	2.62e-06
2.25e-06	1.98e-06	2.85e-06	3.32e-06	2.76e-06	2.62e-06
2.25e-06	1.98e-06	2.85e-06	3.32e-06	2.76e-06	2.63e-06
2.25e-06	1.98e-06	2.85e-06	3.32e-06	2.76e-06	2.63e-06
2.25e-06	1.98e-06	2.85e-06	3.32e-06	2.76e-06	2.63e-06
2.25e-06	1.98e-06	2.85e-06	3.32e-06	2.75e-06	2.63e-06
2.25e-06	1.98e-06	2.85e-06	3.32e-06	2.75e-06	2.63e-06
2.25e-06	1.98e-06	2.85e-06	3.32e-06	2.75e-06	2.63e-06
2.25e-06	1.98e-06	2.85e-06	3.32e-06	2.75e-06	2.63e-06
2.25e-06	1.98e-06	2.85e-06	3.32e-06	2.75e-06	2.63e-06
2.25e-06	1.98e-06	2.85e-06	3.32e-06	2.74e-06	2.63e-06
2.25e-06	1.98e-06	2.85e-06	3.32e-06	2.74e-06	2.63e-06
2.25e-06	1.98e-06	2.85e-06	3.32e-06	2.74e-06	2.63e-06
2.25e-06	1.98e-06	2.85e-06	3.32e-06	2.74e-06	2.63e-06
2.25e-06	1.98e-06	2.85e-06	3.32e-06	2.74e-06	2.63e-06
2.25e-06	1.98e-06	2.85e-06	3.32e-06	2.73e-06	2.63e-06
2.25e-06	1.98e-06	2.85e-06	3.32e-06	2.73e-06	2.63e-06
2.25e-06	1.98e-06	2.85e-06	3.32e-06	2.73e-06	2.63e-06
2.25e-06	1.98e-06	2.85e-06	3.32e-06	2.73e-06	2.63e-06
2.25e-06	1.98e-06	2.85e-06	3.32e-06	2.73e-06	2.63e-06
2.25e-06	1.98e-06	2.89e-06	3.32e-06	2.72e-06	2.63e-06
2.25e-06	1.98e-06	2.89e-06	3.32e-06	2.72e-06	2.63e-06
2.25e-06	1.98e-06	2.89e-06	3.32e-06	2.72e-06	2.63e-06
2.25e-06	1.98e-06	2.89e-06	3.32e-06	2.72e-06	2.63e-06
2.25e-06	1.98e-06	2.89e-06	3.32e-06	2.72e-06	2.63e-06
2.25e-06	1.98e-06	2.89e-06	3.32e-06	2.72e-06	2.63e-06
2.25e-06	1.98e-06	2.89e-06	3.32e-06	2.72e-06	2.63e-06
2.25e-06	1.98e-06	2.89e-06	3.32e-06	2.72e-06	2.63e-06
2.28e-06	1.98e-06	2.89e-06	3.32e-06	2.72e-06	2.63e-06
2.28e-06	1.98e-06	2.89e-06	3.32e-06	2.71e-06	2.63e-06
2.28e-06	2.01e-06	2.89e-06	3.32e-06	2.71e-06	2.63e-06
2.28e-06	2.01e-06	2.89e-06	3.32e-06	2.71e-06	2.63e-06
2.28e-06	2.01e-06	2.89e-06	3.32e-06	2.71e-06	2.63e-06
2.28e-06	2.01e-06	2.89e-06	3.32e-06	2.71e-06	2.63e-06
2.28e-06	2.01e-06	2.89e-06	3.32e-06	2.71e-06	2.63e-06
2.28e-06	2.01e-06	2.89e-06	3.32e-06	2.71e-06	2.63e-06
2.28e-06	2.01e-06	2.89e-06	3.32e-06	2.7e-06	2.63e-06
2.28e-06	2.01e-06	2.89e-06	3.32e-06	2.7e-06	2.63e-06
2.28e-06	2.01e-06	2.89e-06	3.32e-06	2.7e-06	2.63e-06
2.28e-06	2.01e-06	2.89e-06	3.32e-06	2.7e-06	2.64e-06
2.28e-06	2.01e-06	2.89e-06	3.32e-06	2.7e-06	2.64e-06
2.28e-06	2.01e-06	2.89e-06	3.32e-06	2.69e-06	2.64e-06
2.28e-06	2.01e-06	2.89e-06	3.32e-06	2.69e-06	2.64e-06
2.28e-06	2.01e-06	2.89e-06	3.32e-06	2.69e-06	2.64e-06
2.32e-06	2.01e-06	2.89e-06	3.32e-06	2.69e-06	2.64e-06
2.32e-06	2.01e-06	2.89e-06	3.32e-06	2.68e-06	2.64e-06
2.32e-06	2.01e-06	2.89e-06	3.32e-06	2.68e-06	2.64e-06
2.32e-06	2.01e-06	2.89e-06	3.32e-06	2.68e-06	2.64e-06
2.32e-06	2.01e-06	2.89e-06	3.32e-06	2.68e-06	2.64e-06
2.32e-06	2.01e-06	2.92e-06	3.32e-06	2.67e-06	2.64e-06
2.32e-06	2.01e-06	2.92e-06	3.32e-06	2.67e-06	2.64e-06
2.32e-06	2.01e-06	2.92e-06	3.32e-06	2.67e-06	2.64e-06
2.32e-06	2.05e-06	2.92e-06	3.32e-06	2.67e-06	2.64e-06
2.32e-06	2.05e-06	2.92e-06	3.32e-06	2.66e-06	2.65e-06
2.32e-06	2.05e-06	2.92e-06	3.32e-06	2.66e-06	2.65e-06
2.32e-06	2.05e-06	2.92e-06	3.32e-06	2.66e-06	2.65e-06
2.35e-06	2.05e-06	2.92e-06	3.32e-06	2.66e-06	2.65e-06
2.35e-06	2.05e-06	2.92e-06	3.32e-06	2.66e-06	2.65e-06
2.35e-06	2.05e-06	2.92e-06	3.32e-06	2.65e-06	2.65e-06
2.35e-06	2.05e-06	2.92e-06	3.32e-06	2.65e-06	2.65e-06
2.35e-06	2.05e-06	2.92e-06	3.32e-06	2.65e-06	2.65e-06
2.35e-06	2.05e-06	2.92e-06	3.32e-06	2.65e-06	2.65e-06
2.35e-06	2.05e-06	2.92e-06	3.32e-06	2.64e-06	2.65e-06
2.35e-06	2.05e-06	2.92e-06	3.32e-06	2.64e-06	2.65e-06
2.35e-06	2.05e-06	2.92e-06	3.32e-06	2.64e-06	2.65e-06
2.35e-06	2.05e-06	2.92e-06	3.32e-06	2.63e-06	2.66e-06
2.35e-06	2.08e-06	2.92e-06	3.32e-06	2.63e-06	2.66e-06
2.38e-06	2.08e-06	2.92e-06	3.32e-06	2.63e-06	2.66e-06
2.38e-06	2.08e-06	2.92e-06	3.32e-06	2.63e-06	2.66e-06
2.38e-06	2.08e-06	2.92e-06	3.32e-06	2.63e-06	2.66e-06
2.38e-06	2.08e-06	2.92e-06	3.32e-06	2.63e-06	2.66e-06
2.38e-06	2.08e-06	2.92e-06	3.32e-06	2.62e-06	2.66e-06
2.38e-06	2.08e-06	2.92e-06	3.32e-06	2.62e-06	2.66e-06
2.38e-06	2.08e-06	2.92e-06	3.32e-06	2.62e-06	2.66e-06
2.38e-06	2.08e-06	2.92e-06	3.36e-06	2.62e-06	2.66e-06
2.38e-06	2.08e-06	2.92e-06	3.36e-06	2.62e-06	2.66e-06
2.38e-06	2.08e-06	2.92e-06	3.36e-06	2.62e-06	2.66e-06
2.42e-06	2.08e-06	2.92e-06	3.36e-06	2.61e-06	2.67e-06
2.42e-06	2.11e-06	2.92e-06	3.36e-06	2.61e-06	2.67e-06
2.42e-06	2.11e-06	2.92e-06	3.36e-06	2.61e-06	2.67e-06
2.42e-06	2.11e-06	2.95e-06	3.36e-06	2.61e-06	2.67e-06
2.48e-06	2.18e-06	2.99e-06	3.36e-06	2.58e-06	2.64e-06
2.48e-06	2.18e-06	2.99e-06	3.36e-06	2.58e-06	2.64e-06
2.48e-06	2.18e-06	2.99e-06	3.36e-06	2.57e-06	2.64e-06
2.48e-06	2.22e-06	2.99e-06	3.36e-06	2.57e-06	2.64e-06
2.48e-06	2.22e-06	2.99e-06	3.36e-06	2.57e-06	2.64e-06
2.48e-06	2.22e-06	2.99e-06	3.36e-06	2.57e-06	2.64e-06
2.48e-06	2.22e-06	2.99e-06	3.36e-06	2.57e-06	2.63e-06
2.48e-06	2.22e-06	2.99e-06	3.36e-06	2.57e-06	2.63e-06
2.48e-06	2.22e-06	2.99e-06	3.36e-06	2.57e-06	2.63e-06
2.48e-06	2.22e-06	2.99e-06	3.36e-06	2.57e-06	2.63e-06
2.48e-06	2.22e-06	2.99e-06	3.36e-06	2.56e-06	2.63e-06
2.48e-06	2.22e-06	2.99e-06	3.36e-06	2.56e-06	2.63e-06
2.52e-06	2.22e-06	3.02e-06	3.36e-06	2.56e-06	2.62e-06
2.52e-06	2.22e-06	3.02e-06	3.36e-06	2.56e-06	2.62e-06
2.52e-06	2.22e-06	3.02e-06	3.36e-06	2.55e-06	2.62e-06
2.52e-06	2.25e-06	3.02e-06	3.36e-06	2.55e-06	2.62e-06
2.52e-06	2.25e-06	3.02e-06	3.36e-06	2.55e-06	2.62e-06
2.52e-06	2.25e-06	3.02e-06	3.36e-06	2.55e-06	2.62e-06
2.52e-06	2.25e-06	3.02e-06	3.36e-06	2.55e-06	2.62e-06
2.52e-06	2.25e-06	3.02e-06	3.36e-06	2.55e-06	2.62e-06
2.52e-06	2.25e-06	3.02e-06	3.36e-06	2.54e-06	2.61e-06
2.52e-06	2.25e-06	3.02e-06	3.36e-06	2.54e-06	2.61e-06
2.52e-06	2.25e-06	3.02e-06	3.36e-06	2.54e-06	2.61e-06
2.52e-06	2.25e-06	3.02e-06	3.36e-06	2.54e-06	2.61e-06
2.52e-06	2.28e-06	3.02e-06	3.36e-06	2.54e-06	2.6e-06
2.52e-06	2.28e-06	3.05e-06	3.36e-06	2.54e-06	2.6e-06
2.52e-06	2.28e-06	3.05e-06	3.36e-06	2.53e-06	2.6e-06
2.52e-06	2.28e-06	3.05e-06	3.36e-06	2.53e-06	2.6e-06
2.52e-06	2.28e-06	3.05e-06	3.36e-06	2.53e-06	2.6e-06
2.52e-06	2.28e-06	3.05e-06	3.36e-06	2.53e-06	2.59e-06
2.55e-06	2.28e-06	3.05e-06	3.36e-06	2.52e-06	2.59e-06
2.55e-06	2.28e-06	3.05e-06	3.36e-06	2.52e-06	2.59e-06
2.55e-06	2.28e-06	3.05e-06	3.36e-06	2.52e-06	2.59e-06
2.55e-06	2.28e-06	3.05e-06	3.36e-06	2.52e-06	2.59e-06
2.55e-06	2.32e-06	3.05e-06	3.36e-06	2.52e-06	2.58e-06
2.55e-06	2.32e-06	3.05e-06	3.36e-06	2.51e-06	2.58e-06
2.55e-06	2.32e-06	3.05e-06	3.36e-06	2.51e-06	2.58e-06
2.55e-06	2.32e-06	3.05e-06	3.36e-06	2.51e-06	2.58e-06
2.55e-06	2.32e-06	3.05e-06	3.36e-06	2.51e-06	2.58e-06
2.55e-06	2.32e-06	3.05e-06	3.36e-06	2.51e-06	2.57e-06
2.55e-06	2.32e-06	3.05e-06	3.36e-06	2.51e-06	2.57e-06
2.55e-06	2.32e-06	3.05e-06	3.36e-06	2.51e-06	2.57e-06
2.55e-06	2.32e-06	3.09e-06	3.36e-06	2.5e-06	2.57e-06
2.55e-06	2.32e-06	3.09e-06	3.36e-06	2.5e-06	2.57e-06
2.55e-06	2.35e-06	3.09e-06	3.36e-06	2.5e-06	2.57e-06
2.55e-06	2.35e-06	3.09e-06	3.39e-06	2.5e-06	2.56e-06
2.58e-06	2.35e-06	3.09e-06	3.39e-06	2.5e-06	2.56e-06
2.58e-06	2.35e-06	3.09e-06	3.39e-06	2.49e-06	2.56e-06
2.58e-06	2.35e-06	3.09e-06	3.39e-06	2.49e-06	2.56e-06
2.58e-06	2.35e-06	3.09e-06	3.39e-06	2.49e-06	2.55e-06
2.58e-06	2.35e-06	3.09e-06	3.39e-06	2.49e-06	2.55e-06
2.58e-06	2.35e-06	3.09e-06	3.39e-06	2.49e-06	2.55e-06
2.58e-06	2.38e-06	3.09e-06	3.39e-06	2.48e-06	2.54e-06
2.58e-06	2.38e-06	3.09e-06	3.39e-06	2.48e-06	2.54e-06
2.58e-06	2.38e-06	3.09e-06	3.39e-06	2.48e-06	2.54e-06
2.58e-06	2.38e-06	3.09e-06	3.39e-06	2.48e-06	2.54e-06
2.58e-06	2.38e-06	3.12e-06	3.39e-06	2.47e-06	2.54e-06
2.58e-06	2.38e-06	3.12e-06	3.39e-06	2.47e-06	2.53e-06
2.58e-06	2.38e-06	3.12e-06	3.39e-06	2.47e-06	2.53e-06
2.58e-06	2.38e-06	3.12e-06	3.39e-06	2.47e-06	2.53e-06
2.58e-06	2.38e-06	3.12e-06	3.39e-06	2.46e-06	2.53e-06
2.58e-06	2.42e-06	3.12e-06	3.39e-06	2.46e-06	2.53e-06
2.58e-06	2.42e-06	3.12e-06	3.39e-06	2.46e-06	2.52e-06
2.62e-06	2.42e-06	3.12e-06	3.39e-06	2.46e-06	2.52e-06
2.62e-06	2.42e-06	3.12e-06	3.39e-06	2.45e-06	2.52e-06
2.62e-06	2.42e-06	3.12e-06	3.39e-06	2.45e-06	2.52e-06
2.62e-06	2.42e-06	3.12e-06	3.39e-06	2.45e-06	2.52e-06
2.62e-06	2.42e-06	3.16e-06	3.39e-06	2.44e-06	2.51e-06
2.62e-06	2.42e-06	3.16e-06	3.39e-06	2.44e-06	2.51e-06
2.62e-06	2.42e-06	3.16e-06	3.39e-06	2.44e-06	2.51e-06
2.62e-06	2.42e-06	3.16e-06	3.39e-06	2.44e-06	2.5e-06
2.62e-06	2.42e-06	3.16e-06	3.39e-06	2.43e-06	2.5e-06
2.62e-06	2.45e-06	3.16e-06	3.39e-06	2.43e-06	2.5e-06
2.62e-06	2.45e-06	3.16e-06	3.39e-06	2.42e-06	2.5e-06
2.65e-06	2.45e-06	3.16e-06	3.39e-06	2.42e-06	2.49e-06
2.65e-06	2.45e-06	3.16e-06	3.39e-06	2.41e-06	2.49e-06
2.65e-06	2.45e-06	3.19e-06	3.39e-06	2.41e-06	2.49e-06
2.65e-06	2.45e-06	3.19e-06	3.39e-06	2.41e-06	2.49e-06
2.65e-06	2.45e-06	3.19e-06	3.39e-06	2.4e-06	2.49e-06
2.65e-06	2.45e-06	3.19e-06	3.39e-06	2.4e-06	2.48e-06
2.65e-06	2.45e-06	3.19e-06	3.39e-06	2.4e-06	2.48e-06
2.69e-06	2.48e-06	3.19e-06	3.39e-06	2.39e-06	2.48e-06
2.69e-06	2.48e-06	3.19e-06	3.39e-06	2.39e-06	2.47e-06
2.69e-06	2.48e-06	3.19e-06	3.39e-06	2.39e-06	2.47e-06
2.69e-06	2.48e-06	3.19e-06	3.39e-06	2.38e-06	2.47e-06
2.69e-06	2.48e-06	3.19e-06	3.39e-06	2.38e-06	2.47e-06
2.69e-06	2.48e-06	3.19e-06	3.36e-06	2.38e-06	2.46e-06
2.69e-06	2.48e-06	3.19e-06	3.36e-06	2.37e-06	2.46e-06
2.69e-06	2.48e-06	3.19e-06	3.36e-06	2.37e-06	2.45e-06
2.72e-06	2.48e-06	3.22e-06	3.36e-06	2.37e-06	2.45e-06
2.72e-06	2.48e-06	3.22e-06	3.36e-06	2.36e-06	2.45e-06
2.72e-06	2.48e-06	3.22e-06	3.36e-06	2.35e-06	2.44e-06
2.72e-06	2.52e-06	3.22e-06	3.36e-06	2.35e-06	2.44e-06
2.72e-06	2.52e-06	3.22e-06	3.36e-06	2.35e-06	2.44e-06
2.72e-06	2.52e-06	3.22e-06	3.36e-06	2.34e-06	2.44e-06
2.72e-06	2.52e-06	3.22e-06	3.36e-06	2.34e-06	2.44e-06
2.72e-06	2.52e-06	3.22e-06	3.36e-06	2.33e-06	2.43e-06
2.72e-06	2.52e-06	3.22e-06	3.36e-06	2.33e-06	2.43e-06
2.75e-06	2.52e-06	3.22e-06	3.36e-06	2.33e-06	2.43e-06
2.75e-06	2.52e-06	3.22e-06	3.36e-06	2.32e-06	2.43e-06
2.85e-06	2.62e-06	3.32e-06	3.32e-06	2.2e-06	2.35e-06
2.85e-06	2.62e-06	3.32e-06	3.32e-06	2.2e-06	2.35e-06
2.85e-06	2.62e-06	3.32e-06	3.32e-06	2.19e-06	2.34e-06
2.85e-06	2.62e-06	3.32e-06	3.32e-06	2.19e-06	2.34e-06
2.85e-06	2.62e-06	3.32e-06	3.32e-06	2.19e-06	2.34e-06
2.85e-06	2.62e-06	3.36e-06	3.32e-06	2.18e-06	2.34e-06
2.85e-06	2.62e-06	3.36e-06	3.32e-06	2.17e-06	2.34e-06
2.89e-06	2.62e-06	3.36e-06	3.32e-06	2.17e-06	2.33e-06
2.89e-06	2.65e-06	3.36e-06	3.32e-06	2.17e-06	2.33e-06
2.89e-06	2.65e-06	3.36e-06	3.32e-06	2.16e-06	2.33e-06
2.89e-06	2.65e-06	3.36e-06	3.32e-06	2.16e-06	2.33e-06
2.89e-06	2.65e-06	3.36e-06	3.32e-06	2.15e-06	2.32e-06
2.89e-06	2.65e-06	3.36e-06	3.32e-06	2.15e-06	2.32e-06
2.89e-06	2.65e-06	3.36e-06	3.32e-06	2.14e-06	2.32e-06
2.89e-06	2.65e-06	3.36e-06	3.32e-06	2.13e-06	2.32e-06
2.92e-06	2.69e-06	3.39e-06	3.29e-06	2.13e-06	2.32e-06
2.92e-06	2.69e-06	3.39e-06	3.29e-06	2.12e-06	2.31e-06
2.92e-06	2.69e-06	3.39e-06	3.29e-06	2.12e-06	2.31e-06
2.92e-06	2.69e-06	3.39e-06	3.29e-06	2.11e-06	2.31e-06
2.92e-06	2.69e-06	3.39e-06	3.29e-06	2.11e-06	2.31e-06
2.95e-06	2.69e-06	3.39e-06	3.29e-06	2.1e-06	2.3e-06
2.95e-06	2.69e-06	3.39e-06	3.29e-06	2.1e-06	2.3e-06
2.95e-06	2.69e-06	3.39e-06	3.29e-06	2.09e-06	2.3e-06
2.95e-06	2.69e-06	3.39e-06	3.29e-06	2.09e-06	2.3e-06
2.95e-06	2.72e-06	3.42e-06	3.29e-06	2.08e-06	2.3e-06
2.95e-06	2.72e-06	3.42e-06	3.29e-06	2.08e-06	2.3e-06
2.95e-06	2.72e-06	3.42e-06	3.29e-06	2.08e-06	2.29e-06
2.99e-06	2.72e-06	3.42e-06	3.29e-06	2.07e-06	2.29e-06
2.99e-06	2.72e-06	3.42e-06	3.29e-06	2.07e-06	2.29e-06
2.99e-06	2.75e-06	3.42e-06	3.29e-06	2.06e-06	2.29e-06
2.99e-06	2.75e-06	3.42e-06	3.29e-06	2.06e-06	2.29e-06
2.99e-06	2.75e-06	3.42e-06	3.29e-06	2.05e-06	2.28e-06
2.99e-06	2.75e-06	3.42e-06	3.29e-06	2.05e-06	2.28e-06
3.02e-06	2.75e-06	3.46e-06	3.29e-06	2.05e-06	2.28e-06
3.02e-06	2.75e-06	3.46e-06	3.29e-06	2.04e-06	2.28e-06
3.02e-06	2.75e-06	3.46e-06	3.29e-06	2.04e-06	2.28e-06
3.02e-06	2.79e-06	3.46e-06	3.29e-06	2.03e-06	2.27e-06
3.05e-06	2.79e-06	3.46e-06	3.29e-06	2.03e-06	2.27e-06
3.05e-06	2.79e-06	3.46e-06	3.29e-06	2.03e-06	2.27e-06
3.05e-06	2.79e-06	3.46e-06	3.29e-06	2.02e-06	2.27e-06
3.05e-06	2.79e-06	3.46e-06	3.29e-06	2.02e-06	2.27e-06
3.09e-06	2.79e-06	3.49e-06	3.29e-06	2.02e-06	2.27e-06
3.09e-06	2.82e-06	3.49e-06	3.29e-06	2.01e-06	2.26e-06
3.09e-06	2.82e-06	3.49e-06	3.29e-06	2.01e-06	2.26e-06
3.09e-06	2.82e-06	3.49e-06	3.29e-06	2e-06	2.26e-06
3.09e-06	2.82e-06	3.49e-06	3.29e-06	2e-06	2.26e-06
3.12e-06	2.82e-06	3.49e-06	3.29e-06	1.99e-06	2.26e-06
3.12e-06	2.82e-06	3.49e-06	3.29e-06	1.99e-06	2.25e-06
3.12e-06	2.82e-06	3.52e-06	3.29e-06	1.99e-06	2.25e-06
3.12e-06	2.82e-06	3.52e-06	3.29e-06	1.98e-06	2.25e-06
3.12e-06	2.82e-06	3.52e-06	3.29e-06	1.98e-06	2.24e-06
3.16e-06	2.82e-06	3.52e-06	3.29e-06	1.98e-06	2.24e-06
3.16e-06	2.85e-06	3.52e-06	3.29e-06	1.97e-06	2.24e-06
3.16e-06	2.85e-06	3.52e-06	3.29e-06	1.97e-06	2.24e-06
3.16e-06	2.85e-06	3.52e-06	3.29e-06	1.96e-06	2.24e-06
3.16e-06	2.85e-06	3.52e-06	3.29e-06	1.96e-06	2.23e-06
3.19e-06	2.85e-06	3.56e-06	3.29e-06	1.96e-06	2.23e-06
3.19e-06	2.85e-06	3.56e-06	3.29e-06	1.95e-06	2.23e-06
3.19e-06	2.85e-06	3.56e-06	3.29e-06	1.95e-06	2.22e-06
3.19e-06	2.85e-06	3.56e-06	3.29e-06	1.95e-06	2.22e-06
3.19e-06	2.85e-06	3.56e-06	3.29e-06	1.94e-06	2.22e-06
3.19e-06	2.89e-06	3.56e-06	3.29e-06	1.94e-06	2.21e-06
3.22e-06	2.89e-06	3.56e-06	3.29e-06	1.93e-06	2.21e-06
3.22e-06	2.89e-06	3.56e-06	3.32e-06	1.93e-06	2.21e-06
3.22e-06	2.89e-06	3.56e-06	3.32e-06	1.93e-06	2.2e-06
3.22e-06	2.89e-06	3.56e-06	3.32e-06	1.92e-06	2.2e-06
3.22e-06	2.89e-06	3.56e-06	3.32e-06	1.92e-06	2.2e-06
3.22e-06	2.89e-06	3.59e-06	3.32e-06	1.91e-06	2.19e-06
3.26e-06	2.89e-06	3.59e-06	3.32e-06	1.91e-06	2.19e-06
3.26e-06	2.92e-06	3.59e-06	3.32e-06	1.91e-06	2.19e-06
3.26e-06	2.92e-06	3.59e-06	3.32e-06	1.9e-06	2.18e-06
3.26e-06	2.92e-06	3.59e-06	3.32e-06	1.9e-06	2.18e-06
3.26e-06	2.92e-06	3.59e-06	3.32e-06	1.89e-06	2.18e-06
3.26e-06	2.92e-06	3.59e-06	3.32e-06	1.89e-06	2.17e-06
3.29e-06	2.92e-06	3.59e-06	3.32e-06	1.88e-06	2.17e-06
3.29e-06	2.92e-06	3.59e-06	3.32e-06	1.88e-06	2.17e-06
3.29e-06	2.95e-06	3.59e-06	3.32e-06	1.88e-06	2.17e-06
3.29e-06	2.95e-06	3.59e-06	3.32e-06	1.87e-06	2.16e-06
3.29e-06	2.95e-06	3.63e-06	3.32e-06	1.87e-06	2.16e-06
3.29e-06	2.95e-06	3.63e-06	3.32e-06	1.86e-06	2.15e-06
3.32e-06	2.95e-06	3.63e-06	3.32e-06	1.86e-06	2.15e-06
3.32e-06	2.95e-06	3.63e-06	3.32e-06	1.86e-06	2.15e-06
3.32e-06	2.95e-06	3.63e-06	3.32e-06	1.85e-06	2.15e-06
3.32e-06	2.95e-06	3.63e-06	3.32e-06	1.85e-06	2.14e-06
3.32e-06	2.99e-06	3.63e-06	3.32e-06	1.85e-06	2.14e-06
3.32e-06	2.99e-06	3.63e-06	3.32e-06	1.84e-06	2.14e-06
3.32e-06	2.99e-06	3.63e-06	3.32e-06	1.84e-06	2.13e-06
3.36e-06	2.99e-06	3.63e-06	3.36e-06	1.83e-06	2.13e-06
3.36e-06	2.99e-06	3.66e-06	3.36e-06	1.83e-06	2.12e-06
3.36e-06	2.99e-06	3.66e-06	3.36e-06	1.82e-06	2.12e-06
3.36e-06	3.02e-06	3.66e-06	3.36e-06	1.82e-06	2.12e-06
3.36e-06	3.02e-06	3.66e-06	3.36e-06	1.81e-06	2.11e-06
3.39e-06	3.02e-06	3.66e-06	3.36e-06	1.81e-06	2.11e-06
3.39e-06	3.02e-06	3.66e-06	3.36e-06	1.8e-06	2.1e-06
3.39e-06	3.02e-06	3.66e-06	3.36e-06	1.8e-06	2.1e-06
3.39e-06	3.02e-06	3.66e-06	3.36e-06	1.79e-06	2.1e-06
3.39e-06	3.05e-06	3.69e-06	3.36e-06	1.79e-06	2.1e-06
3.42e-06	3.05e-06	3.69e-06	3.36e-06	1.79e-06	2.09e-06
3.42e-06	3.05e-06	3.69e-06	3.36e-06	1.78e-06	2.09e-06
3.42e-06	3.05e-06	3.69e-06	3.36e-06	1.78e-06	2.09e-06
3.59e-06	3.22e-06	3.83e-06	3.39e-06	1.66e-06	2.01e-06
3.59e-06	3.26e-06	3.83e-06	3.42e-06	1.66e-06	2.01e-06
3.59e-06	3.26e-06	3.83e-06	3.42e-06	1.65e-06	2.01e-06
3.59e-06	3.26e-06	3.83e-06	3.42e-06	1.65e-06	2.01e-06
3.59e-06	3.26e-06	3.83e-06	3.42e-06	1.65e-06	2e-06
3.63e-06	3.26e-06	3.83e-06	3.42e-06	1.64e-06	2e-06
3.63e-06	3.26e-06	3.83e-06	3.42e-06	1.64e-06	2e-06
3.63e-06	3.26e-06	3.83e-06	3.42e-06	1.64e-06	2e-06
3.63e-06	3.29e-06	3.83e-06	3.42e-06	1.64e-06	2e-06
3.63e-06	3.29e-06	3.86e-06	3.42e-06	1.63e-06	1.99e-06
3.66e-06	3.29e-06	3.86e-06	3.42e-06	1.63e-06	1.99e-06
3.66e-06	3.29e-06	3.86e-06	3.42e-06	1.63e-06	1.99e-06
3.66e-06	3.29e-06	3.86e-06	3.42e-06	1.62e-06	1.99e-06
3.66e-06	3.29e-06	3.86e-06	3.42e-06	1.62e-06	1.98e-06
3.66e-06	3.32e-06	3.86e-06	3.42e-06	1.62e-06	1.98e-06
3.66e-06	3.32e-06	3.86e-06	3.42e-06	1.62e-06	1.98e-06
3.66e-06	3.32e-06	3.86e-06	3.46e-06	1.61e-06	1.98e-06
3.69e-06	3.32e-06	3.86e-06	3.46e-06	1.61e-06	1.97e-06
3.69e-06	3.32e-06	3.86e-06	3.46e-06	1.61e-06	1.97e-06
3.69e-06	3.32e-06	3.89e-06	3.46e-06	1.61e-06	1.97e-06
3.69e-06	3.32e-06	3.89e-06	3.46e-06	1.6e-06	1.97e-06
3.69e-06	3.32e-06	3.89e-06	3.46e-06	1.6e-06	1.97e-06
3.69e-06	3.36e-06	3.89e-06	3.46e-06	1.6e-06	1.97e-06
3.73e-06	3.36e-06	3.89e-06	3.46e-06	1.6e-06	1.97e-06
3.73e-06	3.36e-06	3.89e-06	3.49e-06	1.59e-06	1.96e-06
3.73e-06	3.36e-06	3.89e-06	3.49e-06	1.59e-06	1.96e-06
3.73e-06	3.36e-06	3.89e-06	3.49e-06	1.59e-06	1.96e-06
3.73e-06	3.36e-06	3.89e-06	3.49e-06	1.58e-06	1.96e-06
3.73e-06	3.39e-06	3.93e-06	3.49e-06	1.58e-06	1.96e-06
3.76e-06	3.39e-06	3.93e-06	3.49e-06	1.58e-06	1.96e-06
3.76e-06	3.39e-06	3.93e-06	3.49e-06	1.58e-06	1.96e-06
3.76e-06	3.39e-06	3.93e-06	3.49e-06	1.57e-06	1.96e-06
3.76e-06	3.39e-06	3.93e-06	3.52e-06	1.57e-06	1.95e-06
3.76e-06	3.39e-06	3.93e-06	3.52e-06	1.57e-06	1.95e-06
3.76e-06	3.39e-06	3.93e-06	3.52e-06	1.57e-06	1.95e-06
3.76e-06	3.39e-06	3.93e-06	3.52e-06	1.56e-06	1.95e-06
3.79e-06	3.42e-06	3.96e-06	3.52e-06	1.56e-06	1.95e-06
3.79e-06	3.42e-06	3.96e-06	3.52e-06	1.56e-06	1.95e-06
3.79e-06	3.42e-06	3.96e-06	3.52e-06	1.56e-06	1.95e-06
3.79e-06	3.42e-06	3.96e-06	3.52e-06	1.55e-06	1.95e-06
3.79e-06	3.42e-06	3.96e-06	3.56e-06	1.55e-06	1.95e-06
3.79e-06	3.42e-06	3.96e-06	3.56e-06	1.55e-06	1.95e-06
3.79e-06	3.42e-06	3.96e-06	3.56e-06	1.55e-06	1.95e-06
3.83e-06	3.42e-06	3.96e-06	3.56e-06	1.54e-06	1.95e-06
3.83e-06	3.42e-06	3.96e-06	3.56e-06	1.54e-06	1.95e-06
3.83e-06	3.46e-06	3.99e-06	3.56e-06	1.53e-06	1.95e-06
3.83e-06	3.46e-06	3.99e-06	3.56e-06	1.53e-06	1.95e-06
3.83e-06	3.46e-06	3.99e-06	3.56e-06	1.52e-06	1.94e-06
3.86e-06	3.46e-06	3.99e-06	3.56e-06	1.52e-06	1.94e-06
3.86e-06	3.46e-06	3.99e-06	3.59e-06	1.52e-06	1.94e-06
3.86e-06	3.46e-06	3.99e-06	3.59e-06	1.51e-06	1.94e-06
3.86e-06	3.46e-06	3.99e-06	3.59e-06	1.51e-06	1.94e-06
3.89e-06	3.46e-06	3.99e-06	3.59e-06	1.51e-06	1.94e-06
3.89e-06	3.46e-06	3.99e-06	3.59e-06	1.51e-06	1.94e-06
3.89e-06	3.46e-06	4.03e-06	3.59e-06	1.5e-06	1.94e-06
3.89e-06	3.46e-06	4.03e-06	3.59e-06	1.5e-06	1.93e-06
3.89e-06	3.49e-06	4.03e-06	3.63e-06	1.5e-06	1.93e-06
3.93e-06	3.49e-06	4.03e-06	3.63e-06	1.49e-06	1.93e-06
3.93e-06	3.49e-06	4.03e-06	3.63e-06	1.49e-06	1.93e-06
3.93e-06	3.49e-06	4.03e-06	3.63e-06	1.49e-06	1.93e-06
3.93e-06	3.49e-06	4.03e-06	3.63e-06	1.49e-06	1.93e-06
3.93e-06	3.49e-06	4.03e-06	3.63e-06	1.48e-06	1.93e-06
3.96e-06	3.49e-06	4.03e-06	3.63e-06	1.48e-06	1.92e-06
3.96e-06	3.49e-06	4.06e-06	3.66e-06	1.48e-06	1.92e-06
3.96e-06	3.52e-06	4.06e-06	3.66e-06	1.48e-06	1.92e-06
3.96e-06	3.52e-06	4.06e-06	3.66e-06	1.47e-06	1.92e-06
3.99e-06	3.52e-06	4.06e-06	3.66e-06	1.47e-06	1.91e-06
3.99e-06	3.52e-06	4.06e-06	3.66e-06	1.47e-06	1.91e-06
3.99e-06	3.52e-06	4.06e-06	3.66e-06	1.46e-06	1.91e-06
3.99e-06	3.52e-06	4.06e-06	3.66e-06	1.46e-06	1.91e-06
3.99e-06	3.56e-06	4.06e-06	3.66e-06	1.46e-06	1.9e-06
4.03e-06	3.56e-06	4.1e-06	3.69e-06	1.46e-06	1.9e-06
4.03e-06	3.56e-06	4.1e-06	3.69e-06	1.45e-06	1.9e-06
4.03e-06	3.56e-06	4.1e-06	3.69e-06	1.45e-06	1.9e-06
4.03e-06	3.56e-06	4.1e-06	3.69e-06	1.45e-06	1.89e-06
4.06e-06	3.59e-06	4.1e-06	3.69e-06	1.45e-06	1.89e-06
4.06e-06	3.59e-06	4.1e-06	3.69e-06	1.45e-06	1.89e-06
4.06e-06	3.59e-06	4.1e-06	3.73e-06	1.44e-06	1.88e-06
4.06e-06	3.59e-06	4.1e-06	3.73e-06	1.44e-06	1.88e-06
4.06e-06	3.59e-06	4.13e-06	3.73e-06	1.44e-06	1.88e-06
4.06e-06	3.63e-06	4.13e-06	3.73e-06	1.44e-06	1.87e-06
4.1e-06	3.63e-06	4.13e-06	3.73e-06	1.44e-06	1.87e-06
4.1e-06	3.63e-06	4.13e-06	3.73e-06	1.43e-06	1.87e-06
4.1e-06	3.63e-06	4.13e-06	3.73e-06	1.43e-06	1.87e-06
4.1e-06	3.63e-06	4.13e-06	3.76e-06	1.43e-06	1.86e-06
4.1e-06	3.63e-06	4.13e-06	3.76e-06	1.43e-06	1.86e-06
4.1e-06	3.66e-06	4.16e-06	3.76e-06	1.43e-06	1.86e-06
4.13e-06	3.66e-06	4.16e-06	3.76e-06	1.43e-06	1.85e-06
4.13e-06	3.66e-06	4.16e-06	3.76e-06	1.43e-06	1.85e-06
4.13e-06	3.66e-06	4.16e-06	3.76e-06	1.42e-06	1.85e-06
4.13e-06	3.66e-06	4.16e-06	3.79e-06	1.42e-06	1.85e-06
4.16e-06	3.69e-06	4.16e-06	3.79e-06	1.42e-06	1.84e-06
4.16e-06	3.69e-06	4.2e-06	3.79e-06	1.42e-06	1.84e-06
4.16e-06	3.69e-06	4.2e-06	3.79e-06	1.42e-06	1.84e-06
4.16e-06	3.69e-06	4.2e-06	3.79e-06	1.41e-06	1.84e-06
4.16e-06	3.69e-06	4.2e-06	3.83e-06	1.41e-06	1.84e-06
4.2e-06	3.69e-06	4.2e-06	3.83e-06	1.41e-06	1.83e-06
4.2e-06	3.73e-06	4.2e-06	3.83e-06	1.41e-06	1.83e-06
4.2e-06	3.73e-06	4.23e-06	3.83e-06	1.4e-06	1.83e-06
4.2e-06	3.73e-06	4.23e-06	3.83e-06	1.4e-06	1.83e-06
4.36e-06	3.89e-06	4.4e-06	3.99e-06	1.35e-06	1.79e-06
4.36e-06	3.89e-06	4.4e-06	3.99e-06	1.35e-06	1.78e-06
4.36e-06	3.93e-06	4.4e-06	4.03e-06	1.35e-06	1.78e-06
4.36e-06	3.93e-06	4.4e-06	4.03e-06	1.35e-06	1.78e-06
4.36e-06	3.93e-06	4.4e-06	4.03e-06	1.35e-06	1.78e-06
4.36e-06	3.93e-06	4.43e-06	4.03e-06	1.34e-06	1.78e-06
4.4e-06	3.93e-06	4.43e-06	4.03e-06	1.34e-06	1.78e-06
4.4e-06	3.93e-06	4.43e-06	4.03e-06	1.34e-06	1.78e-06
4.4e-06	3.96e-06	4.43e-06	4.06e-06	1.34e-06	1.77e-06
4.4e-06	3.96e-06	4.43e-06	4.06e-06	1.33e-06	1.77e-06
4.4e-06	3.96e-06	4.43e-06	4.06e-06	1.33e-06	1.77e-06
4.4e-06	3.96e-06	4.43e-06	4.06e-06	1.33e-06	1.77e-06
4.43e-06	3.96e-06	4.43e-06	4.06e-06	1.32e-06	1.77e-06
4.43e-06	3.96e-06	4.46e-06	4.06e-06	1.32e-06	1.77e-06
4.43e-06	3.96e-06	4.46e-06	4.1e-06	1.32e-06	1.76e-06
4.43e-06	3.99e-06	4.46e-06	4.1e-06	1.32e-06	1.76e-06
4.43e-06	3.99e-06	4.46e-06	4.1e-06	1.32e-06	1.76e-06
4.43e-06	3.99e-06	4.46e-06	4.1e-06	1.31e-06	1.76e-06
4.43e-06	3.99e-06	4.46e-06	4.1e-06	1.31e-06	1.76e-06
4.43e-06	3.99e-06	4.46e-06	4.1e-06	1.31e-06	1.76e-06
4.46e-06	3.99e-06	4.46e-06	4.1e-06	1.31e-06	1.75e-06
4.46e-06	4.03e-06	4.46e-06	4.13e-06	1.31e-06	1.75e-06
4.46e-06	4.03e-06	4.5e-06	4.13e-06	1.3e-06	1.75e-06
4.46e-06	4.03e-06	4.5e-06	4.13e-06	1.3e-06	1.75e-06
4.46e-06	4.03e-06	4.5e-06	4.13e-06	1.3e-06	1.74e-06
4.46e-06	4.03e-06	4.5e-06	4.13e-06	1.3e-06	1.74e-06
4.46e-06	4.03e-06	4.5e-06	4.13e-06	1.29e-06	1.74e-06
4.46e-06	4.03e-06	4.5e-06	4.16e-06	1.29e-06	1.73e-06
4.46e-06	4.06e-06	4.5e-06	4.16e-06	1.29e-06	1.73e-06
4.46e-06	4.06e-06	4.53e-06	4.16e-06	1.29e-06	1.73e-06
4.5e-06	4.06e-06	4.53e-06	4.16e-06	1.28e-06	1.73e-06
4.5e-06	4.06e-06	4.53e-06	4.16e-06	1.28e-06	1.72e-06
4.5e-06	4.06e-06	4.53e-06	4.2e-06	1.28e-06	1.72e-06
4.5e-06	4.06e-06	4.53e-06	4.2e-06	1.28e-06	1.72e-06
4.5e-06	4.1e-06	4.53e-06	4.2e-06	1.28e-06	1.71e-06
4.5e-06	4.1e-06	4.53e-06	4.2e-06	1.28e-06	1.71e-06
4.5e-06	4.1e-06	4.57e-06	4.23e-06	1.27e-06	1.71e-06
4.5e-06	4.1e-06	4.57e-06	4.23e-06	1.27e-06	1.71e-06
4.5e-06	4.1e-06	4.57e-06	4.23e-06	1.27e-06	1.7e-06
4.5e-06	4.13e-06	4.57e-06	4.23e-06	1.27e-06	1.7e-06
4.5e-06	4.13e-06	4.57e-06	4.23e-06	1.26e-06	1.7e-06
4.5e-06	4.13e-06	4.57e-06	4.26e-06	1.26e-06	1.7e-06
4.5e-06	4.13e-06	4.57e-06	4.26e-06	1.26e-06	1.7e-06
4.5e-06	4.13e-06	4.57e-06	4.26e-06	1.26e-06	1.69e-06
4.5e-06	4.13e-06	4.6e-06	4.26e-06	1.25e-06	1.69e-06
4.5e-06	4.16e-06	4.6e-06	4.26e-06	1.25e-06	1.69e-06
4.5e-06	4.16e-06	4.6e-06	4.26e-06	1.25e-06	1.69e-06
4.5e-06	4.16e-06	4.6e-06	4.3e-06	1.25e-06	1.69e-06
4.5e-06	4.16e-06	4.6e-06	4.3e-06	1.24e-06	1.69e-06
4.5e-06	4.16e-06	4.6e-06	4.3e-06	1.24e-06	1.68e-06
4.5e-06	4.2e-06	4.63e-06	4.3e-06	1.23e-06	1.68e-06
4.5e-06	4.2e-06	4.63e-06	4.33e-06	1.23e-06	1.68e-06
4.5e-06	4.2e-06	4.63e-06	4.33e-06	1.23e-06	1.68e-06
4.5e-06	4.2e-06	4.63e-06	4.33e-06	1.23e-06	1.68e-06
4.5e-06	4.2e-06	4.63e-06	4.33e-06	1.22e-06	1.67e-06
4.5e-06	4.2e-06	4.63e-06	4.33e-06	1.22e-06	1.67e-06
4.5e-06	4.23e-06	4.67e-06	4.33e-06	1.22e-06	1.67e-06
4.5e-06	4.23e-06	4.67e-06	4.33e-06	1.21e-06	1.67e-06
4.5e-06	4.23e-06	4.67e-06	4.33e-06	1.21e-06	1.67e-06
4.5e-06	4.23e-06	4.67e-06	4.36e-06	1.21e-06	1.67e-06
4.5e-06	4.23e-06	4.67e-06	4.36e-06	1.2e-06	1.66e-06
4.5e-06	4.26e-06	4.67e-06	4.36e-06	1.2e-06	1.66e-06
4.5e-06	4.26e-06	4.7e-06	4.36e-06	1.2e-06	1.66e-06
4.5e-06	4.26e-06	4.7e-06	4.36e-06	1.19e-06	1.65e-06
4.5e-06	4.26e-06	4.7e-06	4.36e-06	1.19e-06	1.65e-06
4.5e-06	4.26e-06	4.7e-06	4.36e-06	1.18e-06	1.65e-06
4.5e-06	4.3e-06	4.7e-06	4.4e-06	1.18e-06	1.65e-06
4.5e-06	4.3e-06	4.7e-06	4.4e-06	1.18e-06	1.65e-06
4.5e-06	4.3e-06	4.73e-06	4.4e-06	1.18e-06	1.64e-06
4.5e-06	4.3e-06	4.73e-06	4.4e-06	1.17e-06	1.64e-06
4.5e-06	4.3e-06	4.73e-06	4.4e-06	1.17e-06	1.64e-06
4.5e-06	4.3e-06	4.73e-06	4.4e-06	1.17e-06	1.63e-06
4.5e-06	4.33e-06	4.73e-06	4.4e-06	1.16e-06	1.63e-06
4.5e-06	4.33e-06	4.73e-06	4.43e-06	1.16e-06	1.63e-06
4.5e-06	4.33e-06	4.77e-06	4.43e-06	1.16e-06	1.63e-06
4.5e-06	4.33e-06	4.77e-06	4.43e-06	1.16e-06	1.62e-06
4.5e-06	4.33e-06	4.77e-06	4.43e-06	1.15e-06	1.62e-06
4.5e-06	4.36e-06	4.77e-06	4.43e-06	1.15e-06	1.62e-06
4.53e-06	4.36e-06	4.77e-06	4.46e-06	1.15e-06	1.62e-06
4.53e-06	4.36e-06	4.77e-06	4.46e-06	1.14e-06	1.61e-06
4.53e-06	4.36e-06	4.8e-06	4.46e-06	1.14e-06	1.61e-06
4.53e-06	4.36e-06	4.8e-06	4.46e-06	1.14e-06	1.61e-06
4.53e-06	4.36e-06	4.8e-06	4.46e-06	1.14e-06	1.61e-06
4.53e-06	4.4e-06	4.8e-06	4.5e-06	1.13e-06	1.61e-06
4.53e-06	4.4e-06	4.8e-06	4.5e-06	1.13e-06	1.6e-06
4.53e-06	4.4e-06	4.8e-06	4.5e-06	1.13e-06	1.6e-06
4.53e-06	4.4e-06	4.83e-06	4.5e-06	1.13e-06	1.6e-06
4.53e-06	4.4e-06	4.83e-06	4.53e-06	1.12e-06	1.59e-06
4.53e-06	4.4e-06	4.83e-06	4.53e-06	1.12e-06	1.59e-06
4.53e-06	4.43e-06	4.83e-06	4.53e-06	1.12e-06	1.59e-06
4.53e-06	4.43e-06	4.83e-06	4.53e-06	1.11e-06	1.59e-06
4.53e-06	4.43e-06	4.87e-06	4.53e-06	1.11e-06	1.58e-06
4.53e-06	4.43e-06	4.87e-06	4.57e-06	1.11e-06	1.58e-06
4.53e-06	4.43e-06	4.87e-06	4.57e-06	1.11e-06	1.58e-06
4.53e-06	4.43e-06	4.87e-06	4.57e-06	1.11e-06	1.58e-06
4.53e-06	4.43e-06	4.87e-06	4.57e-06	1.1e-06	1.58e-06
4.53e-06	4.46e-06	4.9e-06	4.57e-06	1.1e-06	1.57e-06
4.53e-06	4.46e-06	4.9e-06	4.6e-06	1.1e-06	1.57e-06
4.53e-06	4.46e-06	4.9e-06	4.6e-06	1.09e-06	1.56e-06
4.53e-06	4.46e-06	4.9e-06	4.6e-06	1.09e-06	1.56e-06
4.5e-06	4.6e-06	5.14e-06	4.83e-06	1e-06	1.49e-06
4.5e-06	4.6e-06	5.14e-06	4.83e-06	1e-06	1.49e-06
4.5e-06	4.6e-06	5.14e-06	4.83e-06	1e-06	1.48e-06
4.5e-06	4.6e-06	5.17e-06	4.83e-06	9.97e-07	1.48e-06
4.5e-06	4.6e-06	5.17e-06	4.83e-06	9.97e-07	1.48e-06
4.5e-06	4.6e-06	5.17e-06	4.87e-06	9.94e-07	1.48e-06
4.5e-06	4.63e-06	5.17e-06	4.87e-06	9.94e-07	1.47e-06
4.5e-06	4.63e-06	5.2e-06	4.87e-06	9.9e-07	1.47e-06
4.5e-06	4.63e-06	5.2e-06	4.87e-06	9.9e-07	1.47e-06
4.5e-06	4.63e-06	5.2e-06	4.9e-06	9.87e-07	1.46e-06
4.5e-06	4.63e-06	5.2e-06	4.9e-06	9.87e-07	1.46e-06
4.5e-06	4.63e-06	5.24e-06	4.9e-06	9.87e-07	1.45e-06
4.5e-06	4.63e-06	5.24e-06	4.9e-06	9.84e-07	1.45e-06
4.5e-06	4.63e-06	5.24e-06	4.9e-06	9.84e-07	1.45e-06
4.5e-06	4.67e-06	5.24e-06	4.9e-06	9.8e-07	1.45e-06
4.5e-06	4.67e-06	5.27e-06	4.93e-06	9.77e-07	1.44e-06
4.5e-06	4.67e-06	5.27e-06	4.93e-06	9.77e-07	1.44e-06
4.5e-06	4.67e-06	5.27e-06	4.93e-06	9.74e-07	1.44e-06
4.5e-06	4.67e-06	5.27e-06	4.93e-06	9.74e-07	1.43e-06
4.5e-06	4.7e-06	5.3e-06	4.93e-06	9.7e-07	1.43e-06
4.5e-06	4.7e-06	5.3e-06	4.97e-06	9.7e-07	1.42e-06
4.5e-06	4.7e-06	5.3e-06	4.97e-06	9.7e-07	1.42e-06
4.5e-06	4.7e-06	5.3e-06	4.97e-06	9.67e-07	1.42e-06
4.5e-06	4.7e-06	5.3e-06	4.97e-06	9.63e-07	1.42e-06
4.5e-06	4.7e-06	5.34e-06	4.97e-06	9.6e-07	1.41e-06
4.5e-06	4.7e-06	5.34e-06	5e-06	9.6e-07	1.41e-06
4.5e-06	4.7e-06	5.34e-06	5e-06	9.57e-07	1.41e-06
4.5e-06	4.73e-06	5.37e-06	5e-06	9.57e-07	1.41e-06
4.5e-06	4.73e-06	5.37e-06	5e-06	9.53e-07	1.41e-06
4.5e-06	4.73e-06	5.37e-06	5e-06	9.53e-07	1.4e-06
4.5e-06	4.73e-06	5.37e-06	5.04e-06	9.53e-07	1.4e-06
4.5e-06	4.73e-06	5.37e-06	5.04e-06	9.5e-07	1.4e-06
4.46e-06	4.73e-06	5.4e-06	5.04e-06	9.5e-07	1.4e-06
4.46e-06	4.73e-06	5.4e-06	5.04e-06	9.47e-07	1.39e-06
4.46e-06	4.73e-06	5.4e-06	5.04e-06	9.47e-07	1.39e-06
4.46e-06	4.73e-06	5.4e-06	5.04e-06	9.47e-07	1.39e-06
4.46e-06	4.73e-06	5.44e-06	5.07e-06	9.43e-07	1.39e-06
4.46e-06	4.77e-06	5.44e-06	5.07e-06	9.43e-07	1.38e-06
4.46e-06	4.77e-06	5.44e-06	5.07e-06	9.43e-07	1.38e-06
4.46e-06	4.77e-06	5.44e-06	5.07e-06	9.43e-07	1.38e-06
4.46e-06	4.77e-06	5.47e-06	5.07e-06	9.4e-07	1.37e-06
4.46e-06	4.77e-06	5.47e-06	5.1e-06	9.4e-07	1.37e-06
4.43e-06	4.77e-06	5.47e-06	5.1e-06	9.4e-07	1.37e-06
4.43e-06	4.77e-06	5.47e-06	5.1e-06	9.4e-07	1.37e-06
4.43e-06	4.77e-06	5.47e-06	5.1e-06	9.4e-07	1.36e-06
4.43e-06	4.77e-06	5.47e-06	5.1e-06	9.37e-07	1.36e-06
4.43e-06	4.77e-06	5.51e-06	5.1e-06	9.37e-07	1.36e-06
4.43e-06	4.77e-06	5.51e-06	5.14e-06	9.37e-07	1.35e-06
4.43e-06	4.77e-06	5.51e-06	5.14e-06	9.33e-07	1.35e-06
4.43e-06	4.77e-06	5.51e-06	5.14e-06	9.33e-07	1.34e-06
4.4e-06	4.77e-06	5.51e-06	5.14e-06	9.33e-07	1.34e-06
4.4e-06	4.77e-06	5.51e-06	5.14e-06	9.33e-07	1.34e-06
4.4e-06	4.77e-06	5.54e-06	5.14e-06	9.3e-07	1.33e-06
4.4e-06	4.77e-06	5.54e-06	5.17e-06	9.3e-07	1.33e-06
4.4e-06	4.8e-06	5.54e-06	5.17e-06	9.3e-07	1.32e-06
4.36e-06	4.8e-06	5.54e-06	5.17e-06	9.3e-07	1.32e-06
4.36e-06	4.8e-06	5.54e-06	5.17e-06	9.3e-07	1.32e-06
4.36e-06	4.8e-06	5.54e-06	5.17e-06	9.27e-07	1.31e-06
4.36e-06	4.8e-06	5.57e-06	5.17e-06	9.27e-07	1.3e-06
4.36e-06	4.8e-06	5.57e-06	5.2e-06	9.27e-07	1.3e-06
4.36e-06	4.8e-06	5.57e-06	5.2e-06	9.27e-07	1.3e-06
4.36e-06	4.8e-06	5.57e-06	5.2e-06	9.27e-07	1.29e-06
4.33e-06	4.8e-06	5.57e-06	5.2e-06	9.23e-07	1.29e-06
4.33e-06	4.8e-06	5.57e-06	5.2e-06	9.23e-07	1.29e-06
4.33e-06	4.8e-06	5.61e-06	5.24e-06	9.23e-07	1.28e-06
4.33e-06	4.8e-06	5.61e-06	5.24e-06	9.23e-07	1.28e-06
4.33e-06	4.8e-06	5.61e-06	5.24e-06	9.23e-07	1.28e-06
4.33e-06	4.8e-06	5.61e-06	5.24e-06	9.23e-07	1.27e-06
4.33e-06	4.8e-06	5.61e-06	5.24e-06	9.23e-07	1.27e-06
4.33e-06	4.8e-06	5.61e-06	5.24e-06	9.23e-07	1.27e-06
4.3e-06	4.8e-06	5.64e-06	5.27e-06	9.23e-07	1.26e-06
4.3e-06	4.8e-06	5.64e-06	5.27e-06	9.23e-07	1.26e-06
4.3e-06	4.8e-06	5.64e-06	5.27e-06	9.23e-07	1.26e-06
4.3e-06	4.8e-06	5.64e-06	5.27e-06	9.23e-07	1.25e-06
4.3e-06	4.8e-06	5.64e-06	5.27e-06	9.23e-07	1.25e-06
4.3e-06	4.8e-06	5.64e-06	5.27e-06	9.23e-07	1.24e-06
4.3e-06	4.8e-06	5.64e-06	5.3e-06	9.23e-07	1.24e-06
4.26e-06	4.8e-06	5.67e-06	5.3e-06	9.2e-07	1.24e-06
4.26e-06	4.8e-06	5.67e-06	5.3e-06	9.2e-07	1.23e-06
4.26e-06	4.8e-06	5.67e-06	5.3e-06	9.2e-07	1.23e-06
4.26e-06	4.8e-06	5.67e-06	5.3e-06	9.2e-07	1.23e-06
4.26e-06	4.8e-06	5.67e-06	5.34e-06	9.2e-07	1.22e-06
4.26e-06	4.8e-06	5.67e-06	5.34e-06	9.16e-07	1.21e-06
4.23e-06	4.8e-06	5.67e-06	5.34e-06	9.16e-07	1.21e-06
4.23e-06	4.8e-06	5.71e-06	5.34e-06	9.13e-07	1.2e-06
4.23e-06	4.8e-06	5.71e-06	5.34e-06	9.13e-07	1.2e-06
4.23e-06	4.8e-06	5.71e-06	5.37e-06	9.1e-07	1.2e-06
4.23e-06	4.8e-06	5.71e-06	5.37e-06	9.1e-07	1.19e-06
4.23e-06	4.8e-06	5.71e-06	5.37e-06	9.06e-07	1.18e-06
4.23e-06	4.8e-06	5.71e-06	5.37e-06	9.06e-07	1.17e-06
4.23e-06	4.8e-06	5.71e-06	5.37e-06	9.06e-07	1.17e-06
4.23e-06	4.77e-06	5.74e-06	5.4e-06	9.03e-07	1.17e-06
4.2e-06	4.77e-06	5.74e-06	5.4e-06	9.03e-07	1.16e-06
4.2e-06	4.77e-06	5.74e-06	5.4e-06	9e-07	1.15e-06
4.2e-06	4.77e-06	5.74e-06	5.4e-06	9e-07	1.15e-06
4.2e-06	4.77e-06	5.74e-06	5.4e-06	9e-07	1.14e-06
4.2e-06	4.77e-06	5.77e-06	5.4e-06	8.96e-07	1.13e-06
4.2e-06	4.77e-06	5.77e-06	5.4e-06	8.96e-07	1.12e-06
4.2e-06	4.77e-06	5.77e-06	5.4e-06	8.96e-07	1.11e-06
4.2e-06	4.77e-06	5.77e-06	5.44e-06	8.93e-07	1.11e-06
4.1e-06	4.73e-06	5.91e-06	5.54e-06	8.53e-07	9.4e-07
4.06e-06	4.73e-06	5.91e-06	5.54e-06	8.53e-07	9.33e-07
4.06e-06	4.73e-06	5.94e-06	5.54e-06	8.53e-07	9.3e-07
4.06e-06	4.73e-06	5.94e-06	5.57e-06	8.53e-07	9.23e-07
4.06e-06	4.73e-06	5.94e-06	5.57e-06	8.53e-07	9.13e-07
4.06e-06	4.73e-06	5.94e-06	5.57e-06	8.53e-07	9.06e-07
4.06e-06	4.73e-06	5.94e-06	5.57e-06	8.53e-07	9.03e-07
4.03e-06	4.73e-06	5.94e-06	5.57e-06	8.53e-07	8.96e-07
4.03e-06	4.73e-06	5.94e-06	5.57e-06	8.56e-07	8.93e-07
4.03e-06	4.73e-06	5.94e-06	5.57e-06	8.56e-07	8.86e-07
4.03e-06	4.73e-06	5.94e-06	5.61e-06	8.56e-07	8.76e-07
4.03e-06	4.73e-06	5.94e-06	5.61e-06	8.56e-07	8.69e-07
4.03e-06	4.73e-06	5.98e-06	5.61e-06	8.56e-07	8.66e-07
3.99e-06	4.73e-06	5.98e-06	5.61e-06	8.56e-07	8.59e-07
3.99e-06	4.73e-06	5.98e-06	5.61e-06	8.59e-07	8.53e-07
3.99e-06	4.73e-06	5.98e-06	5.61e-06	8.59e-07	8.49e-07
3.99e-06	4.73e-06	5.98e-06	5.61e-06	8.59e-07	8.43e-07
3.99e-06	4.73e-06	5.98e-06	5.61e-06	8.59e-07	8.36e-07
3.99e-06	4.73e-06	5.98e-06	5.61e-06	8.59e-07	8.33e-07
3.99e-06	4.73e-06	5.98e-06	5.64e-06	8.59e-07	8.29e-07
3.96e-06	4.73e-06	5.98e-06	5.64e-06	8.63e-07	8.26e-07
3.96e-06	4.73e-06	5.98e-06	5.64e-06	8.63e-07	8.19e-07
3.96e-06	4.73e-06	5.98e-06	5.64e-06	8.63e-07	8.16e-07
3.96e-06	4.7e-06	5.98e-06	5.64e-06	8.63e-07	8.09e-07
3.96e-06	4.7e-06	5.98e-06	5.64e-06	8.63e-07	8.06e-07
3.96e-06	4.7e-06	5.98e-06	5.64e-06	8.66e-07	8.02e-07
3.93e-06	4.7e-06	5.98e-06	5.64e-06	8.66e-07	7.99e-07
3.93e-06	4.7e-06	5.98e-06	5.64e-06	8.66e-07	7.89e-07
3.93e-06	4.7e-06	5.98e-06	5.64e-06	8.66e-07	7.86e-07
3.93e-06	4.7e-06	5.98e-06	5.67e-06	8.69e-07	7.79e-07
3.93e-06	4.7e-06	5.98e-06	5.67e-06	8.69e-07	7.75e-07
3.93e-06	4.7e-06	5.98e-06	5.67e-06	8.69e-07	7.72e-07
3.89e-06	4.7e-06	5.98e-06	5.67e-06	8.69e-07	7.69e-07
3.89e-06	4.7e-06	6.01e-06	5.67e-06	8.69e-07	7.62e-07
3.89e-06	4.7e-06	6.01e-06	5.67e-06	8.69e-07	7.55e-07
3.89e-06	4.7e-06	6.01e-06	5.67e-06	8.69e-07	7.52e-07
3.89e-06	4.7e-06	6.01e-06	5.67e-06	8.69e-07	7.49e-07
3.86e-06	4.7e-06	6.01e-06	5.67e-06	8.69e-07	7.45e-07
3.86e-06	4.7e-06	6.01e-06	5.67e-06	8.73e-07	7.42e-07
3.86e-06	4.7e-06	6.01e-06	5.71e-06	8.73e-07	7.35e-07
3.86e-06	4.7e-06	6.01e-06	5.71e-06	8.73e-07	7.28e-07
3.83e-06	4.7e-06	6.01e-06	5.71e-06	8.73e-07	7.25e-07
3.83e-06	4.7e-06	6.01e-06	5.71e-06	8.73e-07	7.22e-07
3.83e-06	4.7e-06	6.01e-06	5.71e-06	8.73e-07	7.18e-07
3.83e-06	4.7e-06	6.01e-06	5.71e-06	8.73e-07	7.15e-07
3.83e-06	4.7e-06	6.01e-06	5.71e-06	8.73e-07	7.12e-07
3.79e-06	4.7e-06	6.01e-06	5.71e-06	8.73e-07	7.08e-07
3.79e-06	4.7e-06	6.01e-06	5.71e-06	8.73e-07	7.05e-07
3.79e-06	4.7e-06	6.01e-06	5.71e-06	8.73e-07	7.02e-07
3.79e-06	4.7e-06	6.01e-06	5.71e-06	8.73e-07	6.95e-07
3.79e-06	4.7e-06	6.01e-06	5.71e-06	8.73e-07	6.92e-07
3.79e-06	4.7e-06	6.01e-06	5.71e-06	8.73e-07	6.88e-07
3.79e-06	4.7e-06	6.01e-06	5.71e-06	8.73e-07	6.85e-07
3.76e-06	4.7e-06	6.01e-06	5.71e-06	8.73e-07	6.78e-07
3.76e-06	4.7e-06	6.01e-06	5.71e-06	8.73e-07	6.75e-07
3.76e-06	4.7e-06	6.01e-06	5.71e-06	8.73e-07	6.71e-07
3.76e-06	4.7e-06	6.01e-06	5.71e-06	8.73e-07	6.71e-07
3.76e-06	4.7e-06	6.01e-06	5.71e-06	8.73e-07	6.65e-07
3.73e-06	4.7e-06	6.01e-06	5.74e-06	8.73e-07	6.58e-07
3.73e-06	4.7e-06	6.01e-06	5.74e-06	8.73e-07	6.55e-07
3.73e-06	4.7e-06	6.01e-06	5.74e-06	8.69e-07	6.48e-07
3.73e-06	4.7e-06	6.01e-06	5.74e-06	8.69e-07	6.45e-07
3.73e-06	4.7e-06	6.01e-06	5.74e-06	8.69e-07	6.41e-07
3.73e-06	4.7e-06	6.01e-06	5.74e-06	8.69e-07	6.34e-07
3.73e-06	4.7e-06	6.01e-06	5.74e-06	8.69e-07	6.31e-07
3.69e-06	4.7e-06	6.01e-06	5.74e-06	8.69e-07	6.28e-07
3.69e-06	4.7e-06	6.01e-06	5.74e-06	8.69e-07	6.24e-07
3.69e-06	4.7e-06	5.98e-06	5.74e-06	8.66e-07	6.24e-07
3.69e-06	4.7e-06	5.98e-06	5.74e-06	8.66e-07	6.18e-07
3.69e-06	4.7e-06	5.98e-06	5.74e-06	8.66e-07	6.18e-07
3.69e-06	4.7e-06	5.98e-06	5.74e-06	8.66e-07	6.14e-07
3.66e-06	4.7e-06	5.98e-06	5.74e-06	8.66e-07	6.11e-07
3.66e-06	4.7e-06	5.98e-06	5.74e-06	8.66e-07	6.11e-07
3.66e-06	4.7e-06	5.98e-06	5.74e-06	8.66e-07	6.08e-07
3.66e-06	4.7e-06	5.98e-06	5.74e-06	8.66e-07	6.04e-07
3.66e-06	4.7e-06	5.98e-06	5.74e-06	8.66e-07	5.98e-07
3.66e-06	4.7e-06	5.98e-06	5.74e-06	8.63e-07	5.98e-07
3.66e-06	4.7e-06	5.98e-06	5.74e-06	8.66e-07	5.94e-07
3.63e-06	4.7e-06	5.98e-06	5.74e-06	8.66e-07	5.91e-07
3.63e-06	4.7e-06	5.98e-06	5.74e-06	8.66e-07	5.87e-07
3.63e-06	4.7e-06	5.98e-06	5.74e-06	8.66e-07	5.87e-07
3.63e-06	4.7e-06	5.98e-06	5.74e-06	8.66e-07	5.84e-07
3.63e-06	4.7e-06	5.98e-06	5.77e-06	8.66e-07	5.81e-07
3.63e-06	4.7e-06	5.98e-06	5.77e-06	8.66e-07	5.81e-07
3.63e-06	4.7e-06	5.94e-06	5.77e-06	8.66e-07	5.77e-07
3.63e-06	4.7e-06	5.94e-06	5.77e-06	8.69e-07	5.74e-07
3.59e-06	4.7e-06	5.94e-06	5.77e-06	8.73e-07	5.71e-07
3.59e-06	4.7e-06	5.94e-06	5.77e-06	8.73e-07	5.67e-07
3.59e-06	4.7e-06	5.94e-06	5.77e-06	8.73e-07	5.64e-07
3.59e-06	4.7e-06	5.94e-06	5.77e-06	8.76e-07	5.64e-07
3.59e-06	4.7e-06	5.94e-06	5.77e-06	8.76e-07	5.61e-07
3.59e-06	4.7e-06	5.94e-06	5.77e-06	8.76e-07	5.57e-07
3.59e-06	4.7e-06	5.94e-06	5.77e-06	8.8e-07	5.57e-07
3.59e-06	4.7e-06	5.94e-06	5.77e-06	8.8e-07	5.51e-07
3.56e-06	4.7e-06	5.94e-06	5.77e-06	8.83e-07	5.51e-07
3.56e-06	4.7e-06	5.94e-06	5.77e-06	8.83e-07	5.47e-07
3.56e-06	4.7e-06	5.94e-06	5.77e-06	8.86e-07	5.4e-07
3.56e-06	4.7e-06	5.94e-06	5.77e-06	8.86e-07	5.4e-07
3.56e-06	4.7e-06	5.91e-06	5.77e-06	8.9e-07	5.37e-07
3.56e-06	4.67e-06	5.91e-06	5.77e-06	8.9e-07	5.34e-07
3.49e-06	4.63e-06	5.77e-06	5.74e-06	9.37e-07	4.53e-07
3.49e-06	4.6e-06	5.74e-06	5.74e-06	9.37e-07	4.53e-07
3.49e-06	4.6e-06	5.74e-06	5.74e-06	9.4e-07	4.46e-07
3.49e-06	4.6e-06	5.74e-06	5.74e-06	9.4e-07	4.43e-07
3.49e-06	4.6e-06	5.74e-06	5.74e-06	9.43e-07	4.4e-07
3.49e-06	4.6e-06	5.74e-06	5.74e-06	9.43e-07	4.36e-07
3.49e-06	4.6e-06	5.71e-06	5.74e-06	9.47e-07	4.33e-07
3.49e-06	4.6e-06	5.71e-06	5.71e-06	9.5e-07	4.3e-07
3.49e-06	4.6e-06	5.71e-06	5.71e-06	9.5e-07	4.26e-07
3.49e-06	4.6e-06	5.71e-06	5.71e-06	9.53e-07	4.23e-07
3.49e-06	4.6e-06	5.71e-06	5.71e-06	9.57e-07	4.2e-07
3.49e-06	4.6e-06	5.67e-06	5.71e-06	9.57e-07	4.16e-07
3.49e-06	4.6e-06	5.67e-06	5.71e-06	9.6e-07	4.13e-07
3.49e-06	4.6e-06	5.67e-06	5.71e-06	9.63e-07	4.06e-07
3.52e-06	4.6e-06	5.67e-06	5.71e-06	9.63e-07	4.03e-07
3.52e-06	4.6e-06	5.67e-06	5.71e-06	9.67e-07	3.99e-07
3.52e-06	4.6e-06	5.64e-06	5.71e-06	9.7e-07	3.96e-07
3.52e-06	4.6e-06	5.64e-06	5.71e-06	9.7e-07	3.93e-07
3.52e-06	4.6e-06	5.64e-06	5.71e-06	9.74e-07	3.89e-07
3.52e-06	4.6e-06	5.64e-06	5.71e-06	9.77e-07	3.86e-07
3.52e-06	4.6e-06	5.64e-06	5.71e-06	9.8e-07	3.83e-07
3.52e-06	4.57e-06	5.61e-06	5.71e-06	9.8e-07	3.76e-07
3.52e-06	4.57e-06	5.61e-06	5.67e-06	9.84e-07	3.73e-07
3.52e-06	4.57e-06	5.61e-06	5.67e-06	9.87e-07	3.69e-07
3.56e-06	4.57e-06	5.61e-06	5.67e-06	9.9e-07	3.63e-07
3.56e-06	4.57e-06	5.57e-06	5.67e-06	9.94e-07	3.59e-07
3.56e-06	4.57e-06	5.57e-06	5.67e-06	9.94e-07	3.56e-07
3.56e-06	4.57e-06	5.57e-06	5.67e-06	9.97e-07	3.49e-07
3.56e-06	4.57e-06	5.57e-06	5.67e-06	1e-06	3.46e-07
3.56e-06	4.57e-06	5.54e-06	5.67e-06	1e-06	3.42e-07
3.59e-06	4.57e-06	5.54e-06	5.67e-06	1.01e-06	3.36e-07
3.59e-06	4.57e-06	5.54e-06	5.67e-06	1.01e-06	3.32e-07
3.59e-06	4.57e-06	5.54e-06	5.67e-06	1.01e-06	3.29e-07
3.59e-06	4.57e-06	5.51e-06	5.67e-06	1.01e-06	3.26e-07
3.63e-06	4.57e-06	5.51e-06	5.67e-06	1.01e-06	3.19e-07
3.63e-06	4.57e-06	5.51e-06	5.64e-06	1.02e-06	3.16e-07
3.63e-06	4.57e-06	5.51e-06	5.64e-06	1.02e-06	3.12e-07
3.63e-06	4.57e-06	5.51e-06	5.64e-06	1.02e-06	3.09e-07
3.63e-06	4.57e-06	5.47e-06	5.64e-06	1.03e-06	3.05e-07
3.63e-06	4.57e-06	5.47e-06	5.64e-06	1.03e-06	3.02e-07
3.66e-06	4.57e-06	5.47e-06	5.64e-06	1.03e-06	2.95e-07
3.66e-06	4.57e-06	5.44e-06	5.64e-06	1.04e-06	2.92e-07
3.66e-06	4.57e-06	5.44e-06	5.64e-06	1.04e-06	2.89e-07
3.66e-06	4.57e-06	5.44e-06	5.64e-06	1.04e-06	2.85e-07
3.66e-06	4.57e-06	5.44e-06	5.64e-06	1.05e-06	2.82e-07
3.69e-06	4.57e-06	5.44e-06	5.61e-06	1.05e-06	2.79e-07
3.69e-06	4.57e-06	5.4e-06	5.61e-06	1.05e-06	2.75e-07
3.69e-06	4.57e-06	5.4e-06	5.61e-06	1.06e-06	2.75e-07
3.69e-06	4.57e-06	5.4e-06	5.61e-06	1.06e-06	2.72e-07
3.69e-06	4.57e-06	5.4e-06	5.61e-06	1.06e-06	2.69e-07
3.73e-06	4.57e-06	5.37e-06	5.61e-06	1.06e-06	2.69e-07
3.73e-06	4.6e-06	5.37e-06	5.61e-06	1.06e-06	2.65e-07
3.73e-06	4.6e-06	5.37e-06	5.61e-06	1.07e-06	2.62e-07
3.73e-06	4.6e-06	5.34e-06	5.61e-06	1.07e-06	2.62e-07
3.76e-06	4.6e-06	5.34e-06	5.57e-06	1.07e-06	2.58e-07
3.76e-06	4.6e-06	5.34e-06	5.57e-06	1.07e-06	2.58e-07
3.76e-06	4.6e-06	5.3e-06	5.57e-06	1.08e-06	2.55e-07
3.79e-06	4.6e-06	5.3e-06	5.57e-06	1.08e-06	2.55e-07
3.79e-06	4.6e-06	5.3e-06	5.57e-06	1.08e-06	2.52e-07
3.79e-06	4.63e-06	5.27e-06	5.57e-06	1.09e-06	2.52e-07
3.83e-06	4.63e-06	5.27e-06	5.57e-06	1.09e-06	2.52e-07
3.83e-06	4.63e-06	5.27e-06	5.57e-06	1.09e-06	2.48e-07
3.83e-06	4.63e-06	5.27e-06	5.54e-06	1.1e-06	2.48e-07
3.83e-06	4.63e-06	5.24e-06	5.54e-06	1.1e-06	2.48e-07
3.86e-06	4.63e-06	5.24e-06	5.54e-06	1.1e-06	2.48e-07
3.86e-06	4.63e-06	5.24e-06	5.54e-06	1.1e-06	2.48e-07
3.86e-06	4.67e-06	5.2e-06	5.54e-06	1.11e-06	2.48e-07
3.89e-06	4.67e-06	5.2e-06	5.54e-06	1.11e-06	2.48e-07
3.89e-06	4.67e-06	5.2e-06	5.54e-06	1.11e-06	2.45e-07
3.89e-06	4.67e-06	5.2e-06	5.54e-06	1.11e-06	2.45e-07
3.89e-06	4.67e-06	5.17e-06	5.51e-06	1.12e-06	2.45e-07
3.93e-06	4.7e-06	5.17e-06	5.51e-06	1.12e-06	2.45e-07
3.93e-06	4.7e-06	5.17e-06	5.51e-06	1.12e-06	2.45e-07
3.93e-06	4.7e-06	5.17e-06	5.51e-06	1.13e-06	2.45e-07
3.96e-06	4.7e-06	5.14e-06	5.51e-06	1.13e-06	2.45e-07
3.96e-06	4.73e-06	5.14e-06	5.51e-06	1.13e-06	2.45e-07
3.96e-06	4.73e-06	5.14e-06	5.51e-06	1.14e-06	2.45e-07
3.99e-06	4.73e-06	5.14e-06	5.51e-06	1.14e-06	2.48e-07
3.99e-06	4.73e-06	5.14e-06	5.47e-06	1.14e-06	2.48e-07
3.99e-06	4.77e-06	5.1e-06	5.47e-06	1.15e-06	2.48e-07
3.99e-06	4.77e-06	5.1e-06	5.47e-06	1.15e-06	2.52e-07
4.03e-06	4.77e-06	5.1e-06	5.47e-06	1.15e-06	2.52e-07
4.03e-06	4.77e-06	5.1e-06	5.47e-06	1.15e-06	2.52e-07
4.03e-06	4.8e-06	5.07e-06	5.47e-06	1.15e-06	2.55e-07
4.06e-06	4.8e-06	5.07e-06	5.44e-06	1.16e-06	2.55e-07
4.06e-06	4.8e-06	5.07e-06	5.44e-06	1.16e-06	2.55e-07
4.06e-06	4.83e-06	5.07e-06	5.44e-06	1.16e-06	2.58e-07
4.1e-06	4.83e-06	5.07e-06	5.44e-06	1.16e-06	2.62e-07
4.1e-06	4.83e-06	5.04e-06	5.44e-06	1.17e-06	2.65e-07
4.13e-06	4.83e-06	5.04e-06	5.44e-06	1.17e-06	2.65e-07
4.13e-06	4.83e-06	5.04e-06	5.4e-06	1.17e-06	2.69e-07
4.13e-06	4.87e-06	5.04e-06	5.4e-06	1.17e-06	2.72e-07
4.16e-06	4.87e-06	5.04e-06	5.4e-06	1.18e-06	2.75e-07
4.16e-06	4.87e-06	5e-06	5.4e-06	1.18e-06	2.79e-07
4.16e-06	4.87e-06	5e-06	5.4e-06	1.18e-06	2.82e-07
4.2e-06	4.9e-06	5e-06	5.4e-06	1.18e-06	2.82e-07
4.2e-06	4.9e-06	5e-06	5.4e-06	1.18e-06	2.85e-07
4.2e-06	4.9e-06	5e-06	5.37e-06	1.19e-06	2.89e-07
4.23e-06	4.93e-06	4.97e-06	5.37e-06	1.19e-06	2.92e-07
4.23e-06	4.93e-06	4.97e-06	5.37e-06	1.2e-06	2.92e-07
4.63e-06	5.27e-06	4.77e-06	5.24e-06	1.24e-06	4.03e-07
4.67e-06	5.27e-06	4.73e-06	5.24e-06	1.24e-06	4.1e-07
4.67e-06	5.3e-06	4.73e-06	5.2e-06	1.25e-06	4.13e-07
4.7e-06	5.3e-06	4.73e-06	5.2e-06	1.25e-06	4.16e-07
4.7e-06	5.34e-06	4.73e-06	5.2e-06	1.25e-06	4.23e-07
4.73e-06	5.34e-06	4.7e-06	5.2e-06	1.25e-06	4.26e-07
4.73e-06	5.37e-06	4.7e-06	5.2e-06	1.25e-06	4.33e-07
4.77e-06	5.4e-06	4.7e-06	5.2e-06	1.26e-06	4.36e-07
4.77e-06	5.4e-06	4.7e-06	5.2e-06	1.26e-06	4.4e-07
4.77e-06	5.44e-06	4.7e-06	5.2e-06	1.26e-06	4.46e-07
4.8e-06	5.47e-06	4.67e-06	5.2e-06	1.27e-06	4.5e-07
4.8e-06	5.51e-06	4.67e-06	5.2e-06	1.27e-06	4.53e-07
4.83e-06	5.51e-06	4.67e-06	5.2e-06	1.27e-06	4.57e-07
4.83e-06	5.54e-06	4.67e-06	5.2e-06	1.27e-06	4.63e-07
4.83e-06	5.54e-06	4.63e-06	5.17e-06	1.27e-06	4.67e-07
4.87e-06	5.57e-06	4.63e-06	5.17e-06	1.28e-06	4.73e-07
4.87e-06	5.57e-06	4.63e-06	5.17e-06	1.28e-06	4.77e-07
4.9e-06	5.61e-06	4.63e-06	5.17e-06	1.28e-06	4.8e-07
4.93e-06	5.64e-06	4.6e-06	5.17e-06	1.28e-06	4.83e-07
4.93e-06	5.67e-06	4.6e-06	5.17e-06	1.29e-06	4.87e-07
4.97e-06	5.67e-06	4.6e-06	5.17e-06	1.29e-06	4.93e-07
4.97e-06	5.71e-06	4.6e-06	5.17e-06	1.29e-06	4.97e-07
5e-06	5.71e-06	4.6e-06	5.17e-06	1.3e-06	5e-07
5e-06	5.74e-06	4.57e-06	5.17e-06	1.3e-06	5.04e-07
5.04e-06	5.74e-06	4.57e-06	5.17e-06	1.3e-06	5.1e-07
5.04e-06	5.77e-06	4.57e-06	5.17e-06	1.3e-06	5.14e-07
5.04e-06	5.81e-06	4.57e-06	5.17e-06	1.31e-06	5.17e-07
5.07e-06	5.81e-06	4.57e-06	5.17e-06	1.31e-06	5.2e-07
5.07e-06	5.81e-06	4.57e-06	5.17e-06	1.32e-06	5.24e-07
5.1e-06	5.84e-06	4.53e-06	5.17e-06	1.32e-06	5.27e-07
5.1e-06	5.87e-06	4.53e-06	5.17e-06	1.32e-06	5.3e-07
5.14e-06	5.87e-06	4.53e-06	5.17e-06	1.32e-06	5.34e-07
5.14e-06	5.91e-06	4.53e-06	5.17e-06	1.33e-06	5.37e-07
5.17e-06	5.94e-06	4.53e-06	5.17e-06	1.33e-06	5.4e-07
5.2e-06	5.94e-06	4.5e-06	5.17e-06	1.33e-06	5.44e-07
5.2e-06	5.98e-06	4.5e-06	5.17e-06	1.34e-06	5.47e-07
5.2e-06	5.98e-06	4.5e-06	5.17e-06	1.34e-06	5.51e-07
5.24e-06	6.01e-06	4.5e-06	5.17e-06	1.34e-06	5.54e-07
5.24e-06	6.01e-06	4.5e-06	5.17e-06	1.35e-06	5.57e-07
5.27e-06	6.04e-06	4.5e-06	5.17e-06	1.35e-06	5.61e-07
5.27e-06	6.04e-06	4.46e-06	5.17e-06	1.36e-06	5.64e-07
5.3e-06	6.08e-06	4.46e-06	5.17e-06	1.36e-06	5.67e-07
5.34e-06	6.11e-06	4.46e-06	5.17e-06	1.37e-06	5.71e-07
5.34e-06	6.11e-06	4.46e-06	5.17e-06	1.37e-06	5.74e-07
5.34e-06	6.11e-06	4.46e-06	5.17e-06	1.37e-06	5.77e-07
5.37e-06	6.14e-06	4.46e-06	5.17e-06	1.38e-06	5.84e-07
5.37e-06	6.14e-06	4.43e-06	5.17e-06	1.38e-06	5.91e-07
5.4e-06	6.18e-06	4.43e-06	5.17e-06	1.39e-06	5.94e-07
5.44e-06	6.21e-06	4.43e-06	5.2e-06	1.39e-06	5.98e-07
5.44e-06	6.24e-06	4.43e-06	5.2e-06	1.4e-06	6.01e-07
5.47e-06	6.24e-06	4.43e-06	5.2e-06	1.4e-06	6.01e-07
5.47e-06	6.28e-06	4.4e-06	5.2e-06	1.4e-06	6.04e-07
5.51e-06	6.28e-06	4.4e-06	5.2e-06	1.41e-06	6.08e-07
5.51e-06	6.31e-06	4.4e-06	5.2e-06	1.41e-06	6.11e-07
5.54e-06	6.34e-06	4.4e-06	5.2e-06	1.42e-06	6.14e-07
5.54e-06	6.38e-06	4.4e-06	5.2e-06	1.42e-06	6.18e-07
5.57e-06	6.38e-06	4.4e-06	5.2e-06	1.42e-06	6.21e-07
5.57e-06	6.41e-06	4.36e-06	5.2e-06	1.43e-06	6.24e-07
5.61e-06	6.41e-06	4.36e-06	5.2e-06	1.44e-06	6.31e-07
5.61e-06	6.45e-06	4.36e-06	5.2e-06	1.44e-06	6.31e-07
5.64e-06	6.45e-06	4.36e-06	5.24e-06	1.45e-06	6.34e-07
5.67e-06	6.48e-06	4.36e-06	5.24e-06	1.46e-06	6.38e-07
5.67e-06	6.51e-06	4.36e-06	5.24e-06	1.46e-06	6.41e-07
5.71e-06	6.55e-06	4.36e-06	5.24e-06	1.46e-06	6.45e-07
5.74e-06	6.55e-06	4.33e-06	5.24e-06	1.47e-06	6.48e-07
5.77e-06	6.58e-06	4.33e-06	5.24e-06	1.47e-06	6.51e-07
5.81e-06	6.61e-06	4.33e-06	5.27e-06	1.48e-06	6.58e-07
5.81e-06	6.61e-06	4.33e-06	5.27e-06	1.48e-06	6.61e-07
5.84e-06	6.65e-06	4.33e-06	5.27e-06	1.49e-06	6.65e-07
5.84e-06	6.65e-06	4.33e-06	5.27e-06	1.49e-06	6.68e-07
5.87e-06	6.68e-06	4.33e-06	5.27e-06	1.5e-06	6.71e-07
5.87e-06	6.71e-06	4.33e-06	5.27e-06	1.5e-06	6.75e-07
5.91e-06	6.75e-06	4.3e-06	5.3e-06	1.51e-06	6.81e-07
5.91e-06	6.75e-06	4.3e-06	5.3e-06	1.51e-06	6.85e-07
5.94e-06	6.78e-06	4.3e-06	5.3e-06	1.52e-06	6.88e-07
5.98e-06	6.81e-06	4.3e-06	5.3e-06	1.52e-06	6.95e-07
5.98e-06	6.81e-06	4.3e-06	5.3e-06	1.52e-06	7.02e-07
6.01e-06	6.85e-06	4.3e-06	5.34e-06	1.53e-06	7.05e-07
6.01e-06	6.88e-06	4.3e-06	5.34e-06	1.53e-06	7.08e-07
6.04e-06	6.88e-06	4.26e-06	5.34e-06	1.54e-06	7.15e-07
6.08e-06	6.95e-06	4.26e-06	5.37e-06	1.54e-06	7.18e-07
6.08e-06	6.95e-06	4.26e-06	5.37e-06	1.54e-06	7.22e-07
6.11e-06	6.98e-06	4.26e-06	5.37e-06	1.54e-06	7.25e-07
6.11e-06	6.98e-06	4.26e-06	5.37e-06	1.55e-06	7.28e-07
6.14e-06	7.02e-06	4.26e-06	5.4e-06	1.56e-06	7.32e-07
6.18e-06	7.05e-06	4.26e-06	5.4e-06	1.56e-06	7.39e-07
6.18e-06	7.05e-06	4.26e-06	5.4e-06	1.56e-06	7.42e-07
6.21e-06	7.08e-06	4.26e-06	5.44e-06	1.57e-06	7.45e-07
6.21e-06	7.08e-06	4.26e-06	5.44e-06	1.57e-06	7.49e-07
6.24e-06	7.12e-06	4.26e-06	5.44e-06	1.58e-06	7.52e-07
6.24e-06	7.15e-06	4.23e-06	5.44e-06	1.58e-06	7.62e-07
6.28e-06	7.18e-06	4.23e-06	5.44e-06	1.58e-06	7.69e-07
6.31e-06	7.22e-06	4.23e-06	5.47e-06	1.59e-06	7.72e-07
6.34e-06	7.22e-06	4.23e-06	5.47e-06	1.59e-06	7.75e-07
6.38e-06	7.25e-06	4.23e-06	5.51e-06	1.59e-06	7.82e-07
6.38e-06	7.28e-06	4.23e-06	5.51e-06	1.6e-06	7.86e-07
6.41e-06	7.32e-06	4.23e-06	5.51e-06	1.6e-06	7.89e-07
6.45e-06	7.32e-06	4.23e-06	5.51e-06	1.6e-06	7.96e-07
6.45e-06	7.35e-06	4.23e-06	5.54e-06	1.61e-06	7.99e-07
6.48e-06	7.39e-06	4.23e-06	5.54e-06	1.61e-06	8.02e-07
7.08e-06	8.06e-06	4.16e-06	5.77e-06	1.64e-06	9.5e-07
7.12e-06	8.09e-06	4.16e-06	5.77e-06	1.64e-06	9.57e-07
7.15e-06	8.12e-06	4.16e-06	5.77e-06	1.64e-06	9.6e-07
7.18e-06	8.12e-06	4.16e-06	5.77e-06	1.64e-06	9.67e-07
7.18e-06	8.19e-06	4.16e-06	5.81e-06	1.64e-06	9.7e-07
7.22e-06	8.19e-06	4.16e-06	5.81e-06	1.65e-06	9.74e-07
7.25e-06	8.22e-06	4.16e-06	5.81e-06	1.65e-06	9.8e-07
7.28e-06	8.26e-06	4.2e-06	5.81e-06	1.65e-06	9.84e-07
7.28e-06	8.29e-06	4.2e-06	5.81e-06	1.65e-06	9.87e-07
7.32e-06	8.33e-06	4.2e-06	5.84e-06	1.65e-06	9.94e-07
7.35e-06	8.36e-06	4.2e-06	5.84e-06	1.66e-06	9.97e-07
7.35e-06	8.36e-06	4.2e-06	5.84e-06	1.66e-06	1e-06
7.39e-06	8.39e-06	4.2e-06	5.84e-06	1.67e-06	1.01e-06
7.42e-06	8.43e-06	4.2e-06	5.87e-06	1.67e-06	1.01e-06
7.42e-06	8.43e-06	4.2e-06	5.87e-06	1.67e-06	1.02e-06
7.45e-06	8.46e-06	4.2e-06	5.87e-06	1.68e-06	1.02e-06
7.49e-06	8.49e-06	4.2e-06	5.91e-06	1.68e-06	1.03e-06
7.52e-06	8.49e-06	4.2e-06	5.91e-06	1.68e-06	1.04e-06
7.52e-06	8.53e-06	4.2e-06	5.91e-06	1.69e-06	1.05e-06
7.55e-06	8.56e-06	4.2e-06	5.91e-06	1.69e-06	1.06e-06
7.59e-06	8.56e-06	4.2e-06	5.91e-06	1.69e-06	1.06e-06
7.59e-06	8.59e-06	4.23e-06	5.94e-06	1.7e-06	1.07e-06
7.62e-06	8.63e-06	4.23e-06	5.94e-06	1.7e-06	1.08e-06
7.65e-06	8.66e-06	4.23e-06	5.94e-06	1.7e-06	1.08e-06
7.65e-06	8.66e-06	4.23e-06	5.94e-06	1.71e-06	1.09e-06
7.69e-06	8.69e-06	4.23e-06	5.98e-06	1.71e-06	1.09e-06
7.72e-06	8.73e-06	4.23e-06	5.98e-06	1.71e-06	1.1e-06
7.75e-06	8.73e-06	4.23e-06	5.98e-06	1.72e-06	1.11e-06
7.75e-06	8.76e-06	4.23e-06	6.01e-06	1.72e-06	1.12e-06
7.79e-06	8.8e-06	4.26e-06	6.01e-06	1.72e-06	1.13e-06
7.82e-06	8.8e-06	4.26e-06	6.01e-06	1.73e-06	1.13e-06
7.86e-06	8.83e-06	4.26e-06	6.01e-06	1.73e-06	1.14e-06
7.89e-06	8.86e-06	4.26e-06	6.04e-06	1.74e-06	1.15e-06
7.89e-06	8.9e-06	4.26e-06	6.04e-06	1.74e-06	1.16e-06
7.92e-06	8.9e-06	4.3e-06	6.04e-06	1.74e-06	1.16e-06
7.92e-06	8.93e-06	4.3e-06	6.08e-06	1.74e-06	1.17e-06
7.96e-06	8.96e-06	4.3e-06	6.08e-06	1.75e-06	1.18e-06
7.99e-06	8.96e-06	4.3e-06	6.08e-06	1.75e-06	1.18e-06
8.02e-06	9e-06	4.3e-06	6.11e-06	1.75e-06	1.19e-06
8.02e-06	9.03e-06	4.3e-06	6.11e-06	1.75e-06	1.21e-06
8.06e-06	9.03e-06	4.33e-06	6.11e-06	1.76e-06	1.21e-06
8.09e-06	9.06e-06	4.33e-06	6.14e-06	1.76e-06	1.22e-06
8.09e-06	9.1e-06	4.33e-06	6.14e-06	1.76e-06	1.22e-06
8.12e-06	9.13e-06	4.33e-06	6.14e-06	1.77e-06	1.23e-06
8.12e-06	9.13e-06	4.33e-06	6.18e-06	1.77e-06	1.24e-06
8.16e-06	9.16e-06	4.33e-06	6.18e-06	1.77e-06	1.25e-06
8.22e-06	9.16e-06	4.36e-06	6.18e-06	1.78e-06	1.26e-06
8.22e-06	9.2e-06	4.36e-06	6.21e-06	1.78e-06	1.27e-06
8.26e-06	9.23e-06	4.36e-06	6.21e-06	1.79e-06	1.28e-06
8.29e-06	9.23e-06	4.36e-06	6.21e-06	1.79e-06	1.28e-06
8.29e-06	9.27e-06	4.36e-06	6.21e-06	1.8e-06	1.29e-06
8.33e-06	9.27e-06	4.4e-06	6.24e-06	1.8e-06	1.29e-06
8.36e-06	9.3e-06	4.4e-06	6.24e-06	1.8e-06	1.3e-06
8.39e-06	9.33e-06	4.4e-06	6.24e-06	1.81e-06	1.31e-06
8.43e-06	9.33e-06	4.4e-06	6.28e-06	1.81e-06	1.32e-06
8.43e-06	9.37e-06	4.4e-06	6.28e-06	1.82e-06	1.33e-06
8.46e-06	9.4e-06	4.43e-06	6.28e-06	1.82e-06	1.34e-06
8.46e-06	9.4e-06	4.43e-06	6.31e-06	1.83e-06	1.35e-06
8.49e-06	9.43e-06	4.43e-06	6.31e-06	1.83e-06	1.35e-06
8.53e-06	9.43e-06	4.46e-06	6.31e-06	1.83e-06	1.36e-06
8.56e-06	9.47e-06	4.46e-06	6.31e-06	1.84e-06	1.37e-06
8.56e-06	9.5e-06	4.46e-06	6.34e-06	1.84e-06	1.38e-06
8.59e-06	9.53e-06	4.46e-06	6.34e-06	1.85e-06	1.38e-06
8.59e-06	9.53e-06	4.46e-06	6.34e-06	1.85e-06	1.39e-06
8.63e-06	9.57e-06	4.5e-06	6.38e-06	1.86e-06	1.4e-06
8.66e-06	9.6e-06	4.5e-06	6.38e-06	1.86e-06	1.4e-06
8.69e-06	9.63e-06	4.5e-06	6.38e-06	1.87e-06	1.41e-06
8.69e-06	9.63e-06	4.53e-06	6.41e-06	1.87e-06	1.41e-06
8.73e-06	9.67e-06	4.53e-06	6.41e-06	1.87e-06	1.42e-06
8.76e-06	9.7e-06	4.53e-06	6.41e-06	1.87e-06	1.43e-06
8.76e-06	9.74e-06	4.53e-06	6.45e-06	1.88e-06	1.43e-06
8.8e-06	9.77e-06	4.57e-06	6.45e-06	1.88e-06	1.44e-06
8.8e-06	9.77e-06	4.57e-06	6.48e-06	1.89e-06	1.45e-06
8.83e-06	9.8e-06	4.57e-06	6.48e-06	1.89e-06	1.45e-06
8.86e-06	9.84e-06	4.57e-06	6.48e-06	1.89e-06	1.46e-06
8.86e-06	9.87e-06	4.6e-06	6.51e-06	1.89e-06	1.47e-06
8.9e-06	9.87e-06	4.6e-06	6.51e-06	1.9e-06	1.47e-06
8.9e-06	9.9e-06	4.6e-06	6.51e-06	1.9e-06	1.48e-06
8.93e-06	9.94e-06	4.6e-06	6.55e-06	1.9e-06	1.49e-06
8.96e-06	9.94e-06	4.63e-06	6.55e-06	1.91e-06	1.49e-06
9e-06	9.97e-06	4.63e-06	6.55e-06	1.91e-06	1.51e-06
9.03e-06	1e-05	4.63e-06	6.58e-06	1.91e-06	1.52e-06
9.03e-06	1e-05	4.63e-06	6.58e-06	1.91e-06	1.52e-06
9.06e-06	1e-05	4.63e-06	6.58e-06	1.92e-06	1.54e-06
9.06e-06	1.01e-05	4.67e-06	6.61e-06	1.92e-06	1.55e-06
9.1e-06	1.01e-05	4.67e-06	6.61e-06	1.92e-06	1.56e-06
9.13e-06	1.01e-05	4.67e-06	6.65e-06	1.93e-06	1.56e-06
9.16e-06	1.01e-05	4.67e-06	6.65e-06	1.93e-06	1.57e-06
9.16e-06	1.02e-05	4.7e-06	6.65e-06	1.93e-06	1.58e-06
9.2e-06	1.02e-05	4.7e-06	6.65e-06	1.93e-06	1.58e-06
9.2e-06	1.02e-05	4.7e-06	6.68e-06	1.94e-06	1.59e-06
9.27e-06	1.02e-05	4.7e-06	6.68e-06	1.94e-06	1.6e-06
9.27e-06	1.03e-05	4.7e-06	6.71e-06	1.95e-06	1.6e-06
9.3e-06	1.03e-05	4.73e-06	6.71e-06	1.95e-06	1.61e-06
9.3e-06	1.03e-05	4.73e-06	6.71e-06	1.95e-06	1.62e-06
9.33e-06	1.03e-05	4.73e-06	6.75e-06	1.95e-06	1.63e-06
9.33e-06	1.04e-05	4.73e-06	6.75e-06	1.96e-06	1.63e-06
9.37e-06	1.04e-05	4.77e-06	6.75e-06	1.96e-06	1.64e-06
9.4e-06	1.04e-05	4.77e-06	6.78e-06	1.96e-06	1.65e-06
9.4e-06	1.04e-05	4.77e-06	6.78e-06	1.96e-06	1.66e-06
1.01e-05	1.11e-05	5.1e-06	7.15e-06	2.04e-06	1.84e-06
1.01e-05	1.11e-05	5.1e-06	7.18e-06	2.04e-06	1.85e-06
1.01e-05	1.11e-05	5.1e-06	7.22e-06	2.04e-06	1.86e-06
1.01e-05	1.11e-05	5.14e-06	7.22e-06	2.05e-06	1.87e-06
1.01e-05	1.12e-05	5.14e-06	7.22e-06	2.05e-06	1.88e-06
1.02e-05	1.12e-05	5.17e-06	7.25e-06	2.05e-06	1.88e-06
1.02e-05	1.12e-05	5.17e-06	7.25e-06	2.06e-06	1.89e-06
1.02e-05	1.12e-05	5.17e-06	7.28e-06	2.06e-06	1.9e-06
1.03e-05	1.13e-05	5.2e-06	7.28e-06	2.06e-06	1.91e-06
1.03e-05	1.13e-05	5.2e-06	7.32e-06	2.06e-06	1.91e-06
1.03e-05	1.13e-05	5.2e-06	7.32e-06	2.07e-06	1.92e-06
1.03e-05	1.13e-05	5.24e-06	7.35e-06	2.07e-06	1.92e-06
1.04e-05	1.13e-05	5.24e-06	7.35e-06	2.08e-06	1.94e-06
1.04e-05	1.14e-05	5.27e-06	7.39e-06	2.08e-06	1.94e-06
1.04e-05	1.14e-05	5.27e-06	7.42e-06	2.08e-06	1.95e-06
1.05e-05	1.14e-05	5.27e-06	7.42e-06	2.08e-06	1.95e-06
1.05e-05	1.14e-05	5.3e-06	7.45e-06	2.09e-06	1.96e-06
1.05e-05	1.15e-05	5.3e-06	7.49e-06	2.09e-06	1.97e-06
1.05e-05	1.15e-05	5.3e-06	7.49e-06	2.09e-06	1.98e-06
1.06e-05	1.15e-05	5.34e-06	7.52e-06	2.09e-06	1.99e-06
1.06e-05	1.15e-05	5.34e-06	7.52e-06	2.09e-06	1.99e-06
1.06e-05	1.15e-05	5.34e-06	7.55e-06	2.1e-06	2e-06
1.07e-05	1.16e-05	5.37e-06	7.59e-06	2.1e-06	2e-06
1.07e-05	1.16e-05	5.37e-06	7.59e-06	2.1e-06	2.01e-06
1.07e-05	1.16e-05	5.4e-06	7.62e-06	2.11e-06	2.02e-06
1.08e-05	1.17e-05	5.4e-06	7.62e-06	2.11e-06	2.04e-06
1.08e-05	1.17e-05	5.4e-06	7.65e-06	2.11e-06	2.05e-06
1.08e-05	1.17e-05	5.44e-06	7.69e-06	2.12e-06	2.05e-06
1.09e-05	1.17e-05	5.44e-06	7.69e-06	2.12e-06	2.06e-06
1.09e-05	1.17e-05	5.44e-06	7.72e-06	2.12e-06	2.07e-06
1.09e-05	1.18e-05	5.47e-06	7.75e-06	2.13e-06	2.07e-06
1.1e-05	1.18e-05	5.47e-06	7.75e-06	2.13e-06	2.08e-06
1.1e-05	1.18e-05	5.51e-06	7.79e-06	2.14e-06	2.09e-06
1.1e-05	1.18e-05	5.51e-06	7.79e-06	2.14e-06	2.1e-06
1.1e-05	1.19e-05	5.51e-06	7.82e-06	2.14e-06	2.11e-06
1.11e-05	1.19e-05	5.54e-06	7.82e-06	2.14e-06	2.11e-06
1.11e-05	1.2e-05	5.57e-06	7.86e-06	2.15e-06	2.12e-06
1.11e-05	1.2e-05	5.57e-06	7.89e-06	2.15e-06	2.13e-06
1.12e-05	1.2e-05	5.57e-06	7.89e-06	2.15e-06	2.14e-06
1.12e-05	1.2e-05	5.61e-06	7.92e-06	2.16e-06	2.14e-06
1.12e-05	1.2e-05	5.61e-06	7.96e-06	2.17e-06	2.15e-06
1.12e-05	1.21e-05	5.64e-06	7.96e-06	2.17e-06	2.15e-06
1.13e-05	1.21e-05	5.67e-06	7.99e-06	2.17e-06	2.16e-06
1.13e-05	1.21e-05	5.67e-06	8.02e-06	2.18e-06	2.16e-06
1.13e-05	1.22e-05	5.67e-06	8.02e-06	2.18e-06	2.17e-06
1.14e-05	1.22e-05	5.71e-06	8.06e-06	2.19e-06	2.17e-06
1.14e-05	1.22e-05	5.71e-06	8.06e-06	2.2e-06	2.18e-06
1.14e-05	1.22e-05	5.74e-06	8.09e-06	2.2e-06	2.19e-06
1.14e-05	1.23e-05	5.77e-06	8.09e-06	2.21e-06	2.19e-06
1.15e-05	1.23e-05	5.81e-06	8.12e-06	2.21e-06	2.2e-06
1.15e-05	1.23e-05	5.81e-06	8.16e-06	2.22e-06	2.2e-06
1.15e-05	1.23e-05	5.84e-06	8.16e-06	2.22e-06	2.21e-06
1.15e-05	1.24e-05	5.84e-06	8.19e-06	2.23e-06	2.21e-06
1.16e-05	1.24e-05	5.87e-06	8.19e-06	2.23e-06	2.22e-06
1.16e-05	1.24e-05	5.87e-06	8.22e-06	2.24e-06	2.22e-06
1.17e-05	1.24e-05	5.91e-06	8.22e-06	2.25e-06	2.23e-06
1.17e-05	1.24e-05	5.91e-06	8.26e-06	2.25e-06	2.23e-06
1.17e-05	1.25e-05	5.94e-06	8.29e-06	2.26e-06	2.24e-06
1.18e-05	1.25e-05	5.94e-06	8.29e-06	2.26e-06	2.24e-06
1.18e-05	1.25e-05	5.98e-06	8.33e-06	2.27e-06	2.25e-06
1.18e-05	1.26e-05	5.98e-06	8.36e-06	2.27e-06	2.25e-06
1.18e-05	1.26e-05	6.01e-06	8.36e-06	2.28e-06	2.26e-06
1.19e-05	1.26e-05	6.01e-06	8.39e-06	2.28e-06	2.26e-06
1.19e-05	1.26e-05	6.04e-06	8.43e-06	2.29e-06	2.27e-06
1.2e-05	1.27e-05	6.08e-06	8.43e-06	2.29e-06	2.27e-06
1.2e-05	1.27e-05	6.08e-06	8.46e-06	2.3e-06	2.28e-06
1.2e-05	1.27e-05	6.11e-06	8.46e-06	2.3e-06	2.29e-06
1.2e-05	1.27e-05	6.11e-06	8.49e-06	2.31e-06	2.29e-06
1.21e-05	1.28e-05	6.14e-06	8.49e-06	2.32e-06	2.3e-06
1.21e-05	1.28e-05	6.14e-06	8.53e-06	2.32e-06	2.3e-06
1.21e-05	1.28e-05	6.18e-06	8.53e-06	2.33e-06	2.31e-06
1.21e-05	1.29e-05	6.18e-06	8.56e-06	2.33e-06	2.32e-06
1.22e-05	1.29e-05	6.21e-06	8.59e-06	2.34e-06	2.32e-06
1.22e-05	1.29e-05	6.24e-06	8.59e-06	2.35e-06	2.33e-06
1.22e-05	1.29e-05	6.28e-06	8.63e-06	2.36e-06	2.33e-06
1.23e-05	1.3e-05	6.28e-06	8.63e-06	2.36e-06	2.34e-06
1.23e-05	1.3e-05	6.31e-06	8.66e-06	2.37e-06	2.35e-06
1.23e-05	1.3e-05	6.31e-06	8.69e-06	2.38e-06	2.36e-06
1.23e-05	1.3e-05	6.34e-06	8.69e-06	2.39e-06	2.37e-06
1.24e-05	1.3e-05	6.34e-06	8.73e-06	2.39e-06	2.37e-06
1.24e-05	1.31e-05	6.38e-06	8.73e-06	2.4e-06	2.38e-06
1.24e-05	1.31e-05	6.41e-06	8.76e-06	2.41e-06	2.39e-06
1.24e-05	1.31e-05	6.45e-06	8.76e-06	2.42e-06	2.39e-06
1.25e-05	1.31e-05	6.45e-06	8.8e-06	2.42e-06	2.4e-06
1.25e-05	1.32e-05	6.48e-06	8.83e-06	2.43e-06	2.41e-06
1.25e-05	1.32e-05	6.51e-06	8.83e-06	2.43e-06	2.41e-06
1.26e-05	1.32e-05	6.55e-06	8.86e-06	2.44e-06	2.42e-06
1.26e-05	1.33e-05	6.55e-06	8.86e-06	2.44e-06	2.42e-06
1.26e-05	1.33e-05	6.58e-06	8.9e-06	2.45e-06	2.43e-06
1.26e-05	1.33e-05	6.61e-06	8.9e-06	2.46e-06	2.43e-06
1.27e-05	1.33e-05	6.61e-06	8.93e-06	2.46e-06	2.44e-06
1.27e-05	1.33e-05	6.65e-06	8.96e-06	2.47e-06	2.44e-06
1.28e-05	1.34e-05	6.65e-06	9e-06	2.47e-06	2.45e-06
1.28e-05	1.34e-05	6.68e-06	9e-06	2.47e-06	2.45e-06
1.28e-05	1.34e-05	6.68e-06	9.06e-06	2.48e-06	2.46e-06
1.29e-05	1.34e-05	6.75e-06	9.1e-06	2.49e-06	2.46e-06
1.29e-05	1.35e-05	6.75e-06	9.1e-06	2.49e-06	2.47e-06
1.29e-05	1.35e-05	6.78e-06	9.13e-06	2.5e-06	2.47e-06
1.3e-05	1.36e-05	6.78e-06	9.13e-06	2.5e-06	2.48e-06
1.3e-05	1.36e-05	6.81e-06	9.16e-06	2.5e-06	2.49e-06
1.38e-05	1.44e-05	7.45e-06	9.84e-06	2.66e-06	2.68e-06
1.39e-05	1.44e-05	7.45e-06	9.84e-06	2.66e-06	2.68e-06
1.39e-05	1.44e-05	7.49e-06	9.87e-06	2.67e-06	2.69e-06
1.39e-05	1.45e-05	7.55e-06	9.87e-06	2.68e-06	2.7e-06
1.39e-05	1.45e-05	7.55e-06	9.94e-06	2.68e-06	2.71e-06
1.4e-05	1.45e-05	7.59e-06	9.94e-06	2.68e-06	2.72e-06
1.4e-05	1.45e-05	7.59e-06	9.97e-06	2.69e-06	2.72e-06
1.4e-05	1.46e-05	7.62e-06	1e-05	2.7e-06	2.73e-06
1.4e-05	1.46e-05	7.65e-06	1e-05	2.7e-06	2.74e-06
1.41e-05	1.46e-05	7.65e-06	1e-05	2.71e-06	2.74e-06
1.41e-05	1.46e-05	7.69e-06	1.01e-05	2.71e-06	2.75e-06
1.41e-05	1.47e-05	7.69e-06	1.01e-05	2.72e-06	2.75e-06
1.41e-05	1.47e-05	7.72e-06	1.01e-05	2.72e-06	2.76e-06
1.42e-05	1.47e-05	7.75e-06	1.02e-05	2.73e-06	2.77e-06
1.42e-05	1.47e-05	7.79e-06	1.02e-05	2.73e-06	2.77e-06
1.42e-05	1.48e-05	7.79e-06	1.02e-05	2.74e-06	2.78e-06
1.42e-05	1.48e-05	7.82e-06	1.02e-05	2.74e-06	2.78e-06
1.43e-05	1.48e-05	7.82e-06	1.02e-05	2.75e-06	2.79e-06
1.43e-05	1.49e-05	7.86e-06	1.03e-05	2.76e-06	2.8e-06
1.43e-05	1.49e-05	7.86e-06	1.03e-05	2.76e-06	2.81e-06
1.43e-05	1.49e-05	7.89e-06	1.03e-05	2.77e-06	2.81e-06
1.44e-05	1.49e-05	7.92e-06	1.03e-05	2.78e-06	2.82e-06
1.44e-05	1.5e-05	7.92e-06	1.04e-05	2.78e-06	2.83e-06
1.44e-05	1.5e-05	7.96e-06	1.04e-05	2.79e-06	2.84e-06
1.44e-05	1.5e-05	7.96e-06	1.04e-05	2.79e-06	2.84e-06
1.44e-05	1.5e-05	7.99e-06	1.04e-05	2.8e-06	2.85e-06
1.45e-05	1.51e-05	7.99e-06	1.05e-05	2.8e-06	2.86e-06
1.45e-05	1.51e-05	8.02e-06	1.05e-05	2.81e-06	2.86e-06
1.45e-05	1.51e-05	8.06e-06	1.05e-05	2.81e-06	2.87e-06
1.45e-05	1.51e-05	8.06e-06	1.05e-05	2.81e-06	2.87e-06
1.46e-05	1.51e-05	8.09e-06	1.06e-05	2.82e-06	2.89e-06
1.46e-05	1.52e-05	8.12e-06	1.06e-05	2.82e-06	2.89e-06
1.46e-05	1.52e-05	8.12e-06	1.06e-05	2.82e-06	2.9e-06
1.46e-05	1.52e-05	8.16e-06	1.06e-05	2.83e-06	2.91e-06
1.46e-05	1.52e-05	8.16e-06	1.07e-05	2.83e-06	2.91e-06
1.47e-05	1.52e-05	8.19e-06	1.07e-05	2.84e-06	2.92e-06
1.47e-05	1.53e-05	8.22e-06	1.07e-05	2.84e-06	2.92e-06
1.47e-05	1.53e-05	8.26e-06	1.07e-05	2.84e-06	2.93e-06
1.47e-05	1.53e-05	8.26e-06	1.07e-05	2.85e-06	2.94e-06
1.48e-05	1.53e-05	8.29e-06	1.08e-05	2.85e-06	2.95e-06
1.48e-05	1.53e-05	8.33e-06	1.08e-05	2.85e-06	2.95e-06
1.48e-05	1.54e-05	8.33e-06	1.08e-05	2.86e-06	2.96e-06
1.48e-05	1.54e-05	8.36e-06	1.08e-05	2.86e-06	2.96e-06
1.49e-05	1.54e-05	8.36e-06	1.08e-05	2.86e-06	2.98e-06
1.49e-05	1.55e-05	8.39e-06	1.09e-05	2.86e-06	2.98e-06
1.5e-05	1.55e-05	8.39e-06	1.09e-05	2.87e-06	2.99e-06
1.5e-05	1.55e-05	8.43e-06	1.09e-05	2.87e-06	2.99e-06
1.5e-05	1.55e-05	8.46e-06	1.09e-05	2.87e-06	3e-06
1.5e-05	1.56e-05	8.46e-06	1.09e-05	2.88e-06	3e-06
1.51e-05	1.56e-05	8.49e-06	1.1e-05	2.88e-06	3.01e-06
1.51e-05	1.56e-05	8.49e-06	1.1e-05	2.88e-06	3.02e-06
1.51e-05	1.56e-05	8.53e-06	1.1e-05	2.89e-06	3.02e-06
1.51e-05	1.56e-05	8.53e-06	1.1e-05	2.89e-06	3.03e-06
1.51e-05	1.56e-05	8.56e-06	1.1e-05	2.89e-06	3.03e-06
1.51e-05	1.57e-05	8.59e-06	1.11e-05	2.89e-06	3.04e-06
1.52e-05	1.57e-05	8.59e-06	1.11e-05	2.9e-06	3.05e-06
1.52e-05	1.57e-05	8.63e-06	1.11e-05	2.9e-06	3.05e-06
1.52e-05	1.57e-05	8.63e-06	1.11e-05	2.9e-06	3.06e-06
1.52e-05	1.57e-05	8.66e-06	1.12e-05	2.91e-06	3.07e-06
1.53e-05	1.58e-05	8.69e-06	1.12e-05	2.91e-06	3.07e-06
1.53e-05	1.58e-05	8.69e-06	1.12e-05	2.91e-06	3.08e-06
1.53e-05	1.58e-05	8.73e-06	1.12e-05	2.91e-06	3.09e-06
1.53e-05	1.58e-05	8.76e-06	1.12e-05	2.92e-06	3.09e-06
1.53e-05	1.59e-05	8.76e-06	1.13e-05	2.92e-06	3.1e-06
1.54e-05	1.59e-05	8.8e-06	1.13e-05	2.92e-06	3.1e-06
1.54e-05	1.59e-05	8.83e-06	1.13e-05	2.92e-06	3.11e-06
1.54e-05	1.59e-05	8.83e-06	1.13e-05	2.93e-06	3.11e-06
1.54e-05	1.6e-05	8.86e-06	1.13e-05	2.93e-06	3.12e-06
1.54e-05	1.6e-05	8.86e-06	1.14e-05	2.93e-06	3.12e-06
1.55e-05	1.6e-05	8.9e-06	1.14e-05	2.93e-06	3.13e-06
1.55e-05	1.6e-05	8.9e-06	1.14e-05	2.93e-06	3.14e-06
1.55e-05	1.6e-05	8.93e-06	1.14e-05	2.93e-06	3.14e-06
1.55e-05	1.61e-05	8.93e-06	1.14e-05	2.93e-06	3.15e-06
1.55e-05	1.61e-05	8.96e-06	1.14e-05	2.94e-06	3.15e-06
1.55e-05	1.61e-05	9e-06	1.15e-05	2.94e-06	3.16e-06
1.56e-05	1.61e-05	9.03e-06	1.15e-05	2.94e-06	3.17e-06
1.56e-05	1.61e-05	9.03e-06	1.15e-05	2.94e-06	3.17e-06
1.56e-05	1.62e-05	9.06e-06	1.15e-05	2.94e-06	3.18e-06
1.56e-05	1.62e-05	9.06e-06	1.16e-05	2.94e-06	3.18e-06
1.56e-05	1.62e-05	9.1e-06	1.16e-05	2.94e-06	3.19e-06
1.57e-05	1.62e-05	9.1e-06	1.16e-05	2.94e-06	3.19e-06
1.57e-05	1.62e-05	9.13e-06	1.16e-05	2.95e-06	3.2e-06
1.57e-05	1.63e-05	9.16e-06	1.16e-05	2.95e-06	3.2e-06
1.57e-05	1.63e-05	9.2e-06	1.17e-05	2.95e-06	3.21e-06
1.58e-05	1.63e-05	9.2e-06	1.17e-05	2.95e-06	3.22e-06
1.58e-05	1.63e-05	9.23e-06	1.17e-05	2.95e-06	3.22e-06
1.58e-05	1.63e-05	9.23e-06	1.17e-05	2.96e-06	3.23e-06
1.58e-05	1.64e-05	9.27e-06	1.18e-05	2.96e-06	3.23e-06
1.59e-05	1.64e-05	9.27e-06	1.18e-05	2.96e-06	3.23e-06
1.59e-05	1.64e-05	9.3e-06	1.18e-05	2.96e-06	3.24e-06
1.59e-05	1.64e-05	9.3e-06	1.18e-05	2.96e-06	3.24e-06
1.59e-05	1.64e-05	9.33e-06	1.18e-05	2.97e-06	3.25e-06
1.59e-05	1.65e-05	9.33e-06	1.19e-05	2.97e-06	3.25e-06
1.6e-05	1.65e-05	9.37e-06	1.19e-05	2.97e-06	3.26e-06
1.6e-05	1.65e-05	9.37e-06	1.19e-05	2.97e-06	3.26e-06
[truncated: 4,005 more rows]

## Sheet: Table S4 - Figure 5 Data
Each column of data is 6000X1 and should be reshaped into a 100x60 matrix (100 data points at each of 60 steps) and then averaged to create a 1x60 Matrix. The averaged data was then averaged with the averaged REPEAT data.
The data was recorded as amplitude (V) and must be squared to match intensity (V^2) data reported.
LED in 0.25% milk suspension
LED to ultrasound distance
10 mm	10 mm REPEAT	12 mm	12 mm REPEAT	14 mm	14 mm REPEAT	16 mm	16 mm REPEAT
Fig. 5 (A)	Fig. 5 (A)	Fig. 5 (B)	Fig. 5 (B)	Fig. 5 (C)	Fig. 5 (C)	Fig. 5 (D)	Fig. 5 (D)
AOM (V)	AOM (V)	AOM (V)	AOM (V)	AOM (V)	AOM (V)	AOM (V)	AOM (V)
2.38e-06	2.48e-06	2.72e-06	2.89e-06	2.05e-06	2.92e-06	2.42e-06	3.42e-06
2.38e-06	2.48e-06	2.72e-06	2.89e-06	2.05e-06	2.92e-06	2.42e-06	3.42e-06
2.38e-06	2.48e-06	2.72e-06	2.89e-06	2.05e-06	2.92e-06	2.42e-06	3.42e-06
2.38e-06	2.48e-06	2.72e-06	2.89e-06	2.05e-06	2.92e-06	2.42e-06	3.42e-06
2.38e-06	2.48e-06	2.72e-06	2.89e-06	2.05e-06	2.92e-06	2.42e-06	3.42e-06
2.38e-06	2.48e-06	2.72e-06	2.89e-06	2.05e-06	2.95e-06	2.42e-06	3.42e-06
2.38e-06	2.48e-06	2.72e-06	2.89e-06	2.05e-06	2.95e-06	2.42e-06	3.42e-06
2.38e-06	2.48e-06	2.72e-06	2.89e-06	2.05e-06	2.95e-06	2.42e-06	3.42e-06
2.38e-06	2.48e-06	2.72e-06	2.89e-06	2.05e-06	2.95e-06	2.42e-06	3.42e-06
2.38e-06	2.48e-06	2.72e-06	2.85e-06	2.05e-06	2.95e-06	2.42e-06	3.42e-06
2.38e-06	2.48e-06	2.72e-06	2.85e-06	2.05e-06	2.95e-06	2.42e-06	3.39e-06
2.38e-06	2.48e-06	2.72e-06	2.85e-06	2.05e-06	2.95e-06	2.42e-06	3.39e-06
2.38e-06	2.48e-06	2.72e-06	2.85e-06	2.05e-06	2.95e-06	2.42e-06	3.39e-06
2.38e-06	2.48e-06	2.72e-06	2.85e-06	2.05e-06	2.95e-06	2.42e-06	3.39e-06
2.38e-06	2.48e-06	2.72e-06	2.85e-06	2.05e-06	2.95e-06	2.42e-06	3.39e-06
2.38e-06	2.48e-06	2.72e-06	2.85e-06	2.08e-06	2.95e-06	2.42e-06	3.39e-06
2.38e-06	2.48e-06	2.72e-06	2.85e-06	2.08e-06	2.95e-06	2.42e-06	3.39e-06
2.38e-06	2.48e-06	2.72e-06	2.85e-06	2.08e-06	2.95e-06	2.42e-06	3.39e-06
2.38e-06	2.48e-06	2.72e-06	2.85e-06	2.08e-06	2.95e-06	2.42e-06	3.39e-06
2.38e-06	2.48e-06	2.72e-06	2.85e-06	2.08e-06	2.95e-06	2.42e-06	3.39e-06
2.38e-06	2.48e-06	2.72e-06	2.85e-06	2.08e-06	2.95e-06	2.42e-06	3.39e-06
2.38e-06	2.48e-06	2.72e-06	2.85e-06	2.08e-06	2.95e-06	2.42e-06	3.39e-06
2.38e-06	2.48e-06	2.72e-06	2.85e-06	2.08e-06	2.95e-06	2.42e-06	3.39e-06
2.38e-06	2.48e-06	2.72e-06	2.82e-06	2.08e-06	2.95e-06	2.42e-06	3.39e-06
2.38e-06	2.48e-06	2.72e-06	2.82e-06	2.08e-06	2.95e-06	2.42e-06	3.39e-06
2.38e-06	2.48e-06	2.72e-06	2.82e-06	2.08e-06	2.95e-06	2.42e-06	3.39e-06
2.38e-06	2.48e-06	2.72e-06	2.82e-06	2.08e-06	2.95e-06	2.42e-06	3.39e-06
2.38e-06	2.48e-06	2.72e-06	2.82e-06	2.08e-06	2.95e-06	2.42e-06	3.36e-06
2.38e-06	2.48e-06	2.72e-06	2.82e-06	2.08e-06	2.95e-06	2.42e-06	3.36e-06
2.38e-06	2.48e-06	2.72e-06	2.82e-06	2.08e-06	2.95e-06	2.38e-06	3.36e-06
2.38e-06	2.48e-06	2.72e-06	2.82e-06	2.08e-06	2.95e-06	2.38e-06	3.36e-06
2.38e-06	2.48e-06	2.72e-06	2.82e-06	2.08e-06	2.95e-06	2.38e-06	3.36e-06
2.38e-06	2.48e-06	2.72e-06	2.82e-06	2.08e-06	2.95e-06	2.38e-06	3.36e-06
2.38e-06	2.48e-06	2.72e-06	2.82e-06	2.08e-06	2.95e-06	2.38e-06	3.36e-06
2.38e-06	2.48e-06	2.72e-06	2.82e-06	2.11e-06	2.95e-06	2.38e-06	3.36e-06
2.38e-06	2.48e-06	2.72e-06	2.82e-06	2.11e-06	2.95e-06	2.38e-06	3.36e-06
2.38e-06	2.48e-06	2.72e-06	2.82e-06	2.11e-06	2.95e-06	2.38e-06	3.36e-06
2.38e-06	2.48e-06	2.72e-06	2.82e-06	2.11e-06	2.95e-06	2.38e-06	3.36e-06
2.38e-06	2.48e-06	2.72e-06	2.82e-06	2.11e-06	2.95e-06	2.38e-06	3.36e-06
2.38e-06	2.48e-06	2.72e-06	2.82e-06	2.11e-06	2.95e-06	2.38e-06	3.36e-06
2.42e-06	2.48e-06	2.72e-06	2.79e-06	2.11e-06	2.95e-06	2.38e-06	3.36e-06
2.42e-06	2.48e-06	2.72e-06	2.79e-06	2.11e-06	2.95e-06	2.38e-06	3.36e-06
2.42e-06	2.48e-06	2.72e-06	2.79e-06	2.11e-06	2.95e-06	2.38e-06	3.36e-06
2.42e-06	2.48e-06	2.72e-06	2.79e-06	2.11e-06	2.95e-06	2.38e-06	3.36e-06
2.42e-06	2.48e-06	2.72e-06	2.79e-06	2.11e-06	2.95e-06	2.38e-06	3.36e-06
2.42e-06	2.48e-06	2.72e-06	2.79e-06	2.11e-06	2.95e-06	2.38e-06	3.36e-06
2.42e-06	2.48e-06	2.72e-06	2.79e-06	2.11e-06	2.95e-06	2.38e-06	3.32e-06
2.42e-06	2.48e-06	2.72e-06	2.79e-06	2.11e-06	2.95e-06	2.38e-06	3.32e-06
2.42e-06	2.48e-06	2.72e-06	2.79e-06	2.11e-06	2.95e-06	2.38e-06	3.32e-06
2.42e-06	2.48e-06	2.72e-06	2.79e-06	2.11e-06	2.95e-06	2.38e-06	3.32e-06
2.42e-06	2.48e-06	2.72e-06	2.79e-06	2.11e-06	2.95e-06	2.38e-06	3.32e-06
2.42e-06	2.48e-06	2.72e-06	2.79e-06	2.11e-06	2.95e-06	2.38e-06	3.32e-06
2.42e-06	2.48e-06	2.72e-06	2.79e-06	2.15e-06	2.95e-06	2.38e-06	3.32e-06
2.42e-06	2.48e-06	2.72e-06	2.79e-06	2.15e-06	2.95e-06	2.38e-06	3.32e-06
2.42e-06	2.48e-06	2.72e-06	2.79e-06	2.15e-06	2.95e-06	2.38e-06	3.32e-06
2.42e-06	2.48e-06	2.72e-06	2.79e-06	2.15e-06	2.95e-06	2.38e-06	3.32e-06
2.42e-06	2.48e-06	2.72e-06	2.79e-06	2.15e-06	2.95e-06	2.38e-06	3.32e-06
2.42e-06	2.48e-06	2.72e-06	2.79e-06	2.15e-06	2.95e-06	2.38e-06	3.32e-06
2.45e-06	2.48e-06	2.72e-06	2.79e-06	2.15e-06	2.95e-06	2.38e-06	3.32e-06
2.45e-06	2.48e-06	2.72e-06	2.79e-06	2.15e-06	2.95e-06	2.38e-06	3.32e-06
2.45e-06	2.48e-06	2.72e-06	2.79e-06	2.15e-06	2.95e-06	2.38e-06	3.32e-06
2.45e-06	2.48e-06	2.72e-06	2.79e-06	2.15e-06	2.95e-06	2.38e-06	3.32e-06
2.45e-06	2.48e-06	2.72e-06	2.79e-06	2.15e-06	2.95e-06	2.38e-06	3.32e-06
2.45e-06	2.48e-06	2.72e-06	2.79e-06	2.15e-06	2.95e-06	2.38e-06	3.32e-06
2.45e-06	2.48e-06	2.72e-06	2.79e-06	2.15e-06	2.95e-06	2.38e-06	3.32e-06
2.45e-06	2.48e-06	2.72e-06	2.79e-06	2.15e-06	2.95e-06	2.38e-06	3.32e-06
2.45e-06	2.48e-06	2.72e-06	2.79e-06	2.15e-06	2.95e-06	2.38e-06	3.32e-06
2.45e-06	2.48e-06	2.72e-06	2.79e-06	2.15e-06	2.95e-06	2.38e-06	3.32e-06
2.45e-06	2.48e-06	2.72e-06	2.79e-06	2.15e-06	2.95e-06	2.38e-06	3.32e-06
2.45e-06	2.48e-06	2.72e-06	2.79e-06	2.15e-06	2.95e-06	2.38e-06	3.29e-06
2.45e-06	2.48e-06	2.72e-06	2.79e-06	2.15e-06	2.95e-06	2.38e-06	3.29e-06
2.45e-06	2.48e-06	2.72e-06	2.79e-06	2.15e-06	2.95e-06	2.38e-06	3.29e-06
2.45e-06	2.48e-06	2.72e-06	2.79e-06	2.15e-06	2.95e-06	2.38e-06	3.29e-06
2.45e-06	2.48e-06	2.72e-06	2.79e-06	2.15e-06	2.95e-06	2.38e-06	3.29e-06
2.45e-06	2.48e-06	2.72e-06	2.79e-06	2.15e-06	2.95e-06	2.38e-06	3.29e-06
2.45e-06	2.48e-06	2.72e-06	2.79e-06	2.15e-06	2.95e-06	2.38e-06	3.29e-06
2.45e-06	2.48e-06	2.72e-06	2.79e-06	2.15e-06	2.95e-06	2.38e-06	3.29e-06
2.48e-06	2.48e-06	2.72e-06	2.79e-06	2.15e-06	2.95e-06	2.38e-06	3.29e-06
2.48e-06	2.48e-06	2.72e-06	2.79e-06	2.18e-06	2.95e-06	2.38e-06	3.29e-06
2.48e-06	2.48e-06	2.72e-06	2.79e-06	2.18e-06	2.95e-06	2.38e-06	3.29e-06
2.48e-06	2.48e-06	2.72e-06	2.79e-06	2.18e-06	2.95e-06	2.38e-06	3.29e-06
2.48e-06	2.48e-06	2.72e-06	2.79e-06	2.18e-06	2.95e-06	2.38e-06	3.29e-06
2.48e-06	2.48e-06	2.72e-06	2.79e-06	2.18e-06	2.95e-06	2.38e-06	3.29e-06
2.48e-06	2.48e-06	2.72e-06	2.79e-06	2.18e-06	2.95e-06	2.38e-06	3.29e-06
2.48e-06	2.48e-06	2.72e-06	2.79e-06	2.18e-06	2.95e-06	2.38e-06	3.29e-06
2.48e-06	2.48e-06	2.72e-06	2.79e-06	2.18e-06	2.95e-06	2.38e-06	3.29e-06
2.48e-06	2.48e-06	2.72e-06	2.79e-06	2.18e-06	2.95e-06	2.38e-06	3.29e-06
2.48e-06	2.48e-06	2.72e-06	2.79e-06	2.18e-06	2.95e-06	2.38e-06	3.29e-06
2.48e-06	2.48e-06	2.72e-06	2.79e-06	2.18e-06	2.92e-06	2.38e-06	3.29e-06
2.48e-06	2.48e-06	2.72e-06	2.79e-06	2.18e-06	2.92e-06	2.38e-06	3.29e-06
2.48e-06	2.48e-06	2.72e-06	2.79e-06	2.18e-06	2.92e-06	2.38e-06	3.29e-06
2.48e-06	2.48e-06	2.72e-06	2.79e-06	2.18e-06	2.92e-06	2.38e-06	3.29e-06
2.48e-06	2.48e-06	2.72e-06	2.75e-06	2.18e-06	2.92e-06	2.38e-06	3.26e-06
2.48e-06	2.48e-06	2.72e-06	2.75e-06	2.18e-06	2.92e-06	2.38e-06	3.26e-06
2.48e-06	2.48e-06	2.72e-06	2.75e-06	2.18e-06	2.92e-06	2.38e-06	3.26e-06
2.48e-06	2.48e-06	2.72e-06	2.75e-06	2.18e-06	2.92e-06	2.38e-06	3.26e-06
2.48e-06	2.48e-06	2.72e-06	2.75e-06	2.18e-06	2.92e-06	2.38e-06	3.26e-06
2.48e-06	2.48e-06	2.72e-06	2.75e-06	2.18e-06	2.92e-06	2.38e-06	3.26e-06
2.48e-06	2.48e-06	2.72e-06	2.75e-06	2.18e-06	2.92e-06	2.38e-06	3.26e-06
2.48e-06	2.48e-06	2.72e-06	2.75e-06	2.18e-06	2.92e-06	2.38e-06	3.26e-06
2.48e-06	2.48e-06	2.72e-06	2.75e-06	2.22e-06	2.92e-06	2.38e-06	3.22e-06
2.48e-06	2.48e-06	2.72e-06	2.75e-06	2.22e-06	2.92e-06	2.38e-06	3.22e-06
2.48e-06	2.48e-06	2.72e-06	2.75e-06	2.22e-06	2.92e-06	2.38e-06	3.22e-06
2.48e-06	2.48e-06	2.72e-06	2.75e-06	2.22e-06	2.92e-06	2.38e-06	3.22e-06
2.48e-06	2.48e-06	2.72e-06	2.75e-06	2.22e-06	2.92e-06	2.38e-06	3.22e-06
2.48e-06	2.48e-06	2.72e-06	2.75e-06	2.22e-06	2.92e-06	2.38e-06	3.22e-06
2.48e-06	2.48e-06	2.72e-06	2.75e-06	2.22e-06	2.92e-06	2.38e-06	3.22e-06
2.48e-06	2.48e-06	2.72e-06	2.75e-06	2.22e-06	2.92e-06	2.38e-06	3.22e-06
2.48e-06	2.48e-06	2.72e-06	2.75e-06	2.22e-06	2.92e-06	2.38e-06	3.22e-06
2.48e-06	2.48e-06	2.72e-06	2.75e-06	2.22e-06	2.92e-06	2.38e-06	3.22e-06
2.48e-06	2.48e-06	2.72e-06	2.75e-06	2.22e-06	2.92e-06	2.38e-06	3.22e-06
2.48e-06	2.48e-06	2.72e-06	2.75e-06	2.22e-06	2.92e-06	2.38e-06	3.22e-06
2.48e-06	2.48e-06	2.72e-06	2.75e-06	2.22e-06	2.92e-06	2.38e-06	3.22e-06
2.48e-06	2.48e-06	2.72e-06	2.75e-06	2.22e-06	2.92e-06	2.38e-06	3.22e-06
2.48e-06	2.48e-06	2.72e-06	2.75e-06	2.22e-06	2.92e-06	2.38e-06	3.22e-06
2.48e-06	2.48e-06	2.72e-06	2.75e-06	2.22e-06	2.92e-06	2.38e-06	3.22e-06
2.48e-06	2.48e-06	2.72e-06	2.75e-06	2.22e-06	2.92e-06	2.38e-06	3.22e-06
2.48e-06	2.48e-06	2.72e-06	2.75e-06	2.22e-06	2.92e-06	2.38e-06	3.22e-06
2.48e-06	2.48e-06	2.72e-06	2.75e-06	2.22e-06	2.92e-06	2.38e-06	3.22e-06
2.52e-06	2.48e-06	2.72e-06	2.75e-06	2.22e-06	2.92e-06	2.38e-06	3.22e-06
2.52e-06	2.48e-06	2.72e-06	2.75e-06	2.22e-06	2.92e-06	2.38e-06	3.22e-06
2.52e-06	2.48e-06	2.72e-06	2.75e-06	2.22e-06	2.92e-06	2.38e-06	3.22e-06
2.52e-06	2.48e-06	2.72e-06	2.75e-06	2.22e-06	2.92e-06	2.38e-06	3.22e-06
2.52e-06	2.48e-06	2.72e-06	2.75e-06	2.22e-06	2.92e-06	2.38e-06	3.22e-06
2.52e-06	2.48e-06	2.72e-06	2.75e-06	2.22e-06	2.92e-06	2.38e-06	3.22e-06
2.52e-06	2.48e-06	2.72e-06	2.75e-06	2.22e-06	2.92e-06	2.38e-06	3.22e-06
2.52e-06	2.48e-06	2.72e-06	2.75e-06	2.22e-06	2.89e-06	2.38e-06	3.22e-06
2.52e-06	2.48e-06	2.72e-06	2.75e-06	2.22e-06	2.89e-06	2.38e-06	3.22e-06
2.52e-06	2.48e-06	2.72e-06	2.75e-06	2.22e-06	2.89e-06	2.38e-06	3.22e-06
2.52e-06	2.48e-06	2.72e-06	2.75e-06	2.22e-06	2.89e-06	2.38e-06	3.22e-06
2.52e-06	2.48e-06	2.72e-06	2.75e-06	2.22e-06	2.89e-06	2.38e-06	3.22e-06
2.52e-06	2.48e-06	2.72e-06	2.75e-06	2.22e-06	2.89e-06	2.38e-06	3.22e-06
2.52e-06	2.48e-06	2.72e-06	2.75e-06	2.22e-06	2.89e-06	2.38e-06	3.22e-06
2.52e-06	2.48e-06	2.72e-06	2.75e-06	2.22e-06	2.89e-06	2.38e-06	3.22e-06
2.52e-06	2.48e-06	2.72e-06	2.75e-06	2.22e-06	2.89e-06	2.38e-06	3.22e-06
2.52e-06	2.48e-06	2.72e-06	2.75e-06	2.22e-06	2.89e-06	2.38e-06	3.22e-06
2.52e-06	2.48e-06	2.72e-06	2.75e-06	2.22e-06	2.89e-06	2.38e-06	3.22e-06
2.52e-06	2.48e-06	2.72e-06	2.75e-06	2.22e-06	2.89e-06	2.38e-06	3.22e-06
2.52e-06	2.48e-06	2.72e-06	2.75e-06	2.22e-06	2.89e-06	2.38e-06	3.22e-06
2.52e-06	2.48e-06	2.72e-06	2.72e-06	2.22e-06	2.89e-06	2.38e-06	3.22e-06
2.52e-06	2.48e-06	2.72e-06	2.72e-06	2.22e-06	2.89e-06	2.42e-06	3.22e-06
2.52e-06	2.48e-06	2.72e-06	2.72e-06	2.22e-06	2.89e-06	2.42e-06	3.22e-06
2.52e-06	2.48e-06	2.75e-06	2.72e-06	2.22e-06	2.89e-06	2.42e-06	3.22e-06
2.52e-06	2.48e-06	2.75e-06	2.72e-06	2.22e-06	2.89e-06	2.42e-06	3.22e-06
2.52e-06	2.48e-06	2.75e-06	2.72e-06	2.22e-06	2.89e-06	2.42e-06	3.22e-06
2.52e-06	2.48e-06	2.75e-06	2.72e-06	2.22e-06	2.89e-06	2.42e-06	3.22e-06
2.52e-06	2.48e-06	2.75e-06	2.72e-06	2.22e-06	2.89e-06	2.42e-06	3.22e-06
2.52e-06	2.48e-06	2.75e-06	2.72e-06	2.22e-06	2.89e-06	2.42e-06	3.22e-06
2.52e-06	2.48e-06	2.75e-06	2.72e-06	2.22e-06	2.89e-06	2.42e-06	3.22e-06
2.55e-06	2.48e-06	2.75e-06	2.72e-06	2.22e-06	2.89e-06	2.42e-06	3.22e-06
2.55e-06	2.48e-06	2.75e-06	2.72e-06	2.22e-06	2.92e-06	2.42e-06	3.22e-06
2.55e-06	2.48e-06	2.75e-06	2.72e-06	2.22e-06	2.92e-06	2.42e-06	3.22e-06
2.55e-06	2.48e-06	2.75e-06	2.72e-06	2.22e-06	2.92e-06	2.42e-06	3.22e-06
2.55e-06	2.48e-06	2.75e-06	2.72e-06	2.22e-06	2.92e-06	2.42e-06	3.22e-06
2.55e-06	2.48e-06	2.75e-06	2.72e-06	2.22e-06	2.92e-06	2.42e-06	3.22e-06
2.55e-06	2.48e-06	2.75e-06	2.72e-06	2.22e-06	2.92e-06	2.42e-06	3.22e-06
2.55e-06	2.48e-06	2.75e-06	2.72e-06	2.22e-06	2.92e-06	2.42e-06	3.19e-06
2.55e-06	2.48e-06	2.75e-06	2.72e-06	2.22e-06	2.92e-06	2.42e-06	3.19e-06
2.55e-06	2.48e-06	2.75e-06	2.72e-06	2.22e-06	2.92e-06	2.42e-06	3.19e-06
2.55e-06	2.48e-06	2.75e-06	2.72e-06	2.22e-06	2.92e-06	2.42e-06	3.19e-06
2.55e-06	2.48e-06	2.75e-06	2.72e-06	2.22e-06	2.92e-06	2.42e-06	3.19e-06
2.55e-06	2.48e-06	2.75e-06	2.72e-06	2.22e-06	2.92e-06	2.42e-06	3.19e-06
2.55e-06	2.48e-06	2.75e-06	2.72e-06	2.25e-06	2.92e-06	2.42e-06	3.19e-06
2.55e-06	2.48e-06	2.75e-06	2.72e-06	2.25e-06	2.92e-06	2.42e-06	3.19e-06
2.55e-06	2.48e-06	2.75e-06	2.72e-06	2.25e-06	2.92e-06	2.42e-06	3.19e-06
2.55e-06	2.48e-06	2.75e-06	2.72e-06	2.25e-06	2.92e-06	2.42e-06	3.19e-06
2.55e-06	2.48e-06	2.75e-06	2.72e-06	2.25e-06	2.92e-06	2.42e-06	3.19e-06
2.55e-06	2.48e-06	2.75e-06	2.72e-06	2.25e-06	2.92e-06	2.42e-06	3.19e-06
2.55e-06	2.48e-06	2.75e-06	2.72e-06	2.25e-06	2.92e-06	2.42e-06	3.19e-06
2.55e-06	2.48e-06	2.75e-06	2.72e-06	2.25e-06	2.92e-06	2.42e-06	3.19e-06
2.55e-06	2.48e-06	2.75e-06	2.72e-06	2.25e-06	2.92e-06	2.42e-06	3.19e-06
2.55e-06	2.48e-06	2.75e-06	2.72e-06	2.25e-06	2.92e-06	2.42e-06	3.19e-06
2.55e-06	2.48e-06	2.75e-06	2.72e-06	2.25e-06	2.92e-06	2.42e-06	3.19e-06
2.55e-06	2.48e-06	2.75e-06	2.72e-06	2.25e-06	2.92e-06	2.42e-06	3.19e-06
2.55e-06	2.48e-06	2.75e-06	2.72e-06	2.25e-06	2.92e-06	2.42e-06	3.19e-06
2.55e-06	2.48e-06	2.79e-06	2.72e-06	2.25e-06	2.92e-06	2.42e-06	3.19e-06
2.55e-06	2.48e-06	2.79e-06	2.72e-06	2.25e-06	2.92e-06	2.42e-06	3.19e-06
2.55e-06	2.48e-06	2.79e-06	2.72e-06	2.25e-06	2.92e-06	2.42e-06	3.19e-06
2.58e-06	2.48e-06	2.79e-06	2.72e-06	2.25e-06	2.92e-06	2.42e-06	3.19e-06
2.58e-06	2.48e-06	2.79e-06	2.72e-06	2.25e-06	2.92e-06	2.42e-06	3.19e-06
2.58e-06	2.48e-06	2.79e-06	2.72e-06	2.25e-06	2.92e-06	2.42e-06	3.19e-06
2.58e-06	2.48e-06	2.79e-06	2.72e-06	2.25e-06	2.92e-06	2.42e-06	3.19e-06
2.58e-06	2.48e-06	2.79e-06	2.72e-06	2.25e-06	2.92e-06	2.42e-06	3.19e-06
2.58e-06	2.48e-06	2.79e-06	2.72e-06	2.25e-06	2.92e-06	2.42e-06	3.19e-06
2.58e-06	2.48e-06	2.79e-06	2.72e-06	2.25e-06	2.92e-06	2.42e-06	3.19e-06
2.58e-06	2.48e-06	2.79e-06	2.72e-06	2.25e-06	2.92e-06	2.42e-06	3.19e-06
2.58e-06	2.48e-06	2.79e-06	2.72e-06	2.25e-06	2.92e-06	2.42e-06	3.19e-06
2.58e-06	2.48e-06	2.79e-06	2.72e-06	2.25e-06	2.92e-06	2.42e-06	3.19e-06
2.58e-06	2.48e-06	2.79e-06	2.72e-06	2.25e-06	2.92e-06	2.42e-06	3.19e-06
2.58e-06	2.48e-06	2.79e-06	2.72e-06	2.25e-06	2.92e-06	2.42e-06	3.19e-06
2.58e-06	2.48e-06	2.79e-06	2.72e-06	2.25e-06	2.92e-06	2.42e-06	3.19e-06
2.58e-06	2.48e-06	2.79e-06	2.72e-06	2.25e-06	2.92e-06	2.42e-06	3.19e-06
2.58e-06	2.48e-06	2.79e-06	2.72e-06	2.25e-06	2.92e-06	2.42e-06	3.19e-06
2.58e-06	2.48e-06	2.79e-06	2.72e-06	2.25e-06	2.92e-06	2.42e-06	3.19e-06
2.58e-06	2.48e-06	2.79e-06	2.72e-06	2.25e-06	2.92e-06	2.42e-06	3.19e-06
2.58e-06	2.45e-06	2.79e-06	2.72e-06	2.25e-06	2.92e-06	2.42e-06	3.19e-06
2.58e-06	2.45e-06	2.79e-06	2.72e-06	2.25e-06	2.92e-06	2.42e-06	3.19e-06
2.58e-06	2.45e-06	2.79e-06	2.72e-06	2.25e-06	2.92e-06	2.42e-06	3.19e-06
2.58e-06	2.45e-06	2.79e-06	2.72e-06	2.25e-06	2.92e-06	2.42e-06	3.19e-06
2.58e-06	2.45e-06	2.79e-06	2.72e-06	2.25e-06	2.92e-06	2.42e-06	3.19e-06
2.62e-06	2.45e-06	2.82e-06	2.69e-06	2.28e-06	2.92e-06	2.45e-06	3.16e-06
2.62e-06	2.45e-06	2.82e-06	2.69e-06	2.28e-06	2.92e-06	2.45e-06	3.16e-06
2.62e-06	2.45e-06	2.82e-06	2.69e-06	2.28e-06	2.92e-06	2.45e-06	3.16e-06
2.62e-06	2.45e-06	2.82e-06	2.69e-06	2.28e-06	2.92e-06	2.45e-06	3.16e-06
2.62e-06	2.45e-06	2.82e-06	2.69e-06	2.28e-06	2.92e-06	2.48e-06	3.16e-06
2.62e-06	2.45e-06	2.82e-06	2.69e-06	2.28e-06	2.92e-06	2.48e-06	3.16e-06
2.62e-06	2.45e-06	2.82e-06	2.69e-06	2.28e-06	2.92e-06	2.48e-06	3.16e-06
2.62e-06	2.45e-06	2.82e-06	2.69e-06	2.28e-06	2.92e-06	2.48e-06	3.16e-06
2.62e-06	2.42e-06	2.82e-06	2.69e-06	2.28e-06	2.92e-06	2.48e-06	3.16e-06
2.62e-06	2.42e-06	2.82e-06	2.69e-06	2.28e-06	2.92e-06	2.48e-06	3.16e-06
2.62e-06	2.42e-06	2.82e-06	2.69e-06	2.28e-06	2.92e-06	2.48e-06	3.16e-06
2.62e-06	2.42e-06	2.82e-06	2.69e-06	2.28e-06	2.92e-06	2.48e-06	3.16e-06
2.62e-06	2.42e-06	2.82e-06	2.69e-06	2.28e-06	2.92e-06	2.48e-06	3.16e-06
2.62e-06	2.42e-06	2.82e-06	2.69e-06	2.28e-06	2.92e-06	2.48e-06	3.16e-06
2.62e-06	2.42e-06	2.82e-06	2.69e-06	2.28e-06	2.92e-06	2.48e-06	3.16e-06
2.62e-06	2.42e-06	2.82e-06	2.69e-06	2.28e-06	2.92e-06	2.48e-06	3.16e-06
2.62e-06	2.42e-06	2.82e-06	2.69e-06	2.28e-06	2.92e-06	2.48e-06	3.16e-06
2.62e-06	2.42e-06	2.82e-06	2.69e-06	2.28e-06	2.92e-06	2.48e-06	3.16e-06
2.65e-06	2.42e-06	2.82e-06	2.69e-06	2.28e-06	2.92e-06	2.48e-06	3.16e-06
2.65e-06	2.42e-06	2.82e-06	2.69e-06	2.28e-06	2.92e-06	2.48e-06	3.16e-06
2.65e-06	2.42e-06	2.82e-06	2.69e-06	2.28e-06	2.92e-06	2.48e-06	3.12e-06
2.65e-06	2.42e-06	2.82e-06	2.69e-06	2.28e-06	2.92e-06	2.48e-06	3.12e-06
2.65e-06	2.42e-06	2.82e-06	2.69e-06	2.28e-06	2.92e-06	2.48e-06	3.12e-06
2.65e-06	2.42e-06	2.82e-06	2.69e-06	2.28e-06	2.92e-06	2.48e-06	3.12e-06
2.65e-06	2.42e-06	2.82e-06	2.69e-06	2.28e-06	2.92e-06	2.48e-06	3.12e-06
2.65e-06	2.42e-06	2.82e-06	2.69e-06	2.32e-06	2.92e-06	2.52e-06	3.12e-06
2.65e-06	2.42e-06	2.82e-06	2.69e-06	2.32e-06	2.92e-06	2.52e-06	3.12e-06
2.65e-06	2.42e-06	2.82e-06	2.69e-06	2.32e-06	2.92e-06	2.52e-06	3.12e-06
2.65e-06	2.42e-06	2.82e-06	2.69e-06	2.32e-06	2.92e-06	2.52e-06	3.12e-06
2.65e-06	2.42e-06	2.82e-06	2.69e-06	2.32e-06	2.92e-06	2.52e-06	3.12e-06
2.65e-06	2.42e-06	2.82e-06	2.69e-06	2.32e-06	2.92e-06	2.52e-06	3.12e-06
2.65e-06	2.42e-06	2.82e-06	2.69e-06	2.32e-06	2.92e-06	2.52e-06	3.12e-06
2.65e-06	2.42e-06	2.82e-06	2.69e-06	2.32e-06	2.95e-06	2.52e-06	3.12e-06
2.69e-06	2.42e-06	2.82e-06	2.69e-06	2.32e-06	2.95e-06	2.52e-06	3.12e-06
2.69e-06	2.42e-06	2.82e-06	2.69e-06	2.32e-06	2.95e-06	2.52e-06	3.12e-06
2.69e-06	2.42e-06	2.82e-06	2.69e-06	2.32e-06	2.95e-06	2.52e-06	3.12e-06
2.69e-06	2.42e-06	2.82e-06	2.69e-06	2.32e-06	2.95e-06	2.52e-06	3.12e-06
2.69e-06	2.42e-06	2.82e-06	2.69e-06	2.32e-06	2.95e-06	2.52e-06	3.12e-06
2.69e-06	2.42e-06	2.82e-06	2.69e-06	2.32e-06	2.95e-06	2.52e-06	3.12e-06
2.69e-06	2.42e-06	2.82e-06	2.69e-06	2.32e-06	2.95e-06	2.52e-06	3.12e-06
2.69e-06	2.42e-06	2.82e-06	2.69e-06	2.32e-06	2.95e-06	2.52e-06	3.12e-06
2.69e-06	2.42e-06	2.82e-06	2.69e-06	2.32e-06	2.95e-06	2.52e-06	3.12e-06
2.69e-06	2.42e-06	2.82e-06	2.69e-06	2.32e-06	2.95e-06	2.52e-06	3.12e-06
2.69e-06	2.42e-06	2.82e-06	2.69e-06	2.32e-06	2.95e-06	2.55e-06	3.12e-06
2.69e-06	2.42e-06	2.82e-06	2.69e-06	2.32e-06	2.95e-06	2.55e-06	3.12e-06
2.69e-06	2.42e-06	2.82e-06	2.69e-06	2.32e-06	2.95e-06	2.55e-06	3.12e-06
2.69e-06	2.42e-06	2.82e-06	2.69e-06	2.32e-06	2.95e-06	2.55e-06	3.12e-06
2.69e-06	2.42e-06	2.82e-06	2.69e-06	2.32e-06	2.95e-06	2.55e-06	3.12e-06
2.69e-06	2.42e-06	2.82e-06	2.69e-06	2.35e-06	2.95e-06	2.55e-06	3.12e-06
2.69e-06	2.42e-06	2.82e-06	2.69e-06	2.35e-06	2.95e-06	2.55e-06	3.12e-06
2.69e-06	2.42e-06	2.82e-06	2.69e-06	2.35e-06	2.95e-06	2.55e-06	3.12e-06
2.69e-06	2.42e-06	2.82e-06	2.69e-06	2.35e-06	2.95e-06	2.55e-06	3.12e-06
2.69e-06	2.42e-06	2.82e-06	2.69e-06	2.35e-06	2.95e-06	2.55e-06	3.12e-06
2.69e-06	2.42e-06	2.82e-06	2.69e-06	2.35e-06	2.95e-06	2.55e-06	3.12e-06
2.69e-06	2.42e-06	2.85e-06	2.69e-06	2.35e-06	2.92e-06	2.55e-06	3.12e-06
2.69e-06	2.38e-06	2.85e-06	2.69e-06	2.35e-06	2.92e-06	2.55e-06	3.12e-06
2.69e-06	2.38e-06	2.85e-06	2.69e-06	2.35e-06	2.92e-06	2.55e-06	3.12e-06
2.69e-06	2.38e-06	2.85e-06	2.69e-06	2.35e-06	2.92e-06	2.55e-06	3.12e-06
2.69e-06	2.38e-06	2.85e-06	2.69e-06	2.35e-06	2.92e-06	2.55e-06	3.09e-06
2.69e-06	2.38e-06	2.85e-06	2.69e-06	2.35e-06	2.92e-06	2.55e-06	3.09e-06
2.69e-06	2.38e-06	2.85e-06	2.69e-06	2.35e-06	2.92e-06	2.55e-06	3.09e-06
2.69e-06	2.38e-06	2.85e-06	2.69e-06	2.35e-06	2.92e-06	2.55e-06	3.09e-06
2.69e-06	2.38e-06	2.85e-06	2.69e-06	2.35e-06	2.92e-06	2.55e-06	3.09e-06
2.69e-06	2.38e-06	2.85e-06	2.69e-06	2.35e-06	2.92e-06	2.55e-06	3.09e-06
2.69e-06	2.38e-06	2.85e-06	2.69e-06	2.35e-06	2.92e-06	2.55e-06	3.09e-06
2.69e-06	2.38e-06	2.85e-06	2.69e-06	2.35e-06	2.92e-06	2.55e-06	3.09e-06
2.69e-06	2.38e-06	2.85e-06	2.69e-06	2.35e-06	2.92e-06	2.55e-06	3.09e-06
2.69e-06	2.38e-06	2.85e-06	2.69e-06	2.35e-06	2.92e-06	2.55e-06	3.09e-06
2.69e-06	2.38e-06	2.85e-06	2.69e-06	2.35e-06	2.92e-06	2.55e-06	3.09e-06
2.69e-06	2.38e-06	2.85e-06	2.69e-06	2.35e-06	2.92e-06	2.55e-06	3.09e-06
2.72e-06	2.38e-06	2.85e-06	2.69e-06	2.35e-06	2.92e-06	2.55e-06	3.09e-06
2.72e-06	2.38e-06	2.85e-06	2.69e-06	2.35e-06	2.92e-06	2.55e-06	3.09e-06
2.72e-06	2.38e-06	2.85e-06	2.69e-06	2.35e-06	2.92e-06	2.58e-06	3.09e-06
2.72e-06	2.38e-06	2.85e-06	2.69e-06	2.35e-06	2.92e-06	2.58e-06	3.09e-06
2.72e-06	2.38e-06	2.85e-06	2.69e-06	2.35e-06	2.92e-06	2.58e-06	3.09e-06
2.72e-06	2.38e-06	2.85e-06	2.69e-06	2.35e-06	2.92e-06	2.58e-06	3.09e-06
2.72e-06	2.38e-06	2.85e-06	2.69e-06	2.35e-06	2.92e-06	2.58e-06	3.09e-06
2.72e-06	2.38e-06	2.85e-06	2.69e-06	2.35e-06	2.92e-06	2.58e-06	3.09e-06
2.72e-06	2.38e-06	2.85e-06	2.69e-06	2.35e-06	2.92e-06	2.58e-06	3.09e-06
2.72e-06	2.38e-06	2.85e-06	2.69e-06	2.35e-06	2.92e-06	2.58e-06	3.09e-06
2.72e-06	2.38e-06	2.85e-06	2.69e-06	2.35e-06	2.92e-06	2.58e-06	3.09e-06
2.72e-06	2.38e-06	2.85e-06	2.69e-06	2.35e-06	2.92e-06	2.58e-06	3.09e-06
2.72e-06	2.38e-06	2.85e-06	2.69e-06	2.35e-06	2.92e-06	2.58e-06	3.09e-06
2.72e-06	2.38e-06	2.85e-06	2.69e-06	2.35e-06	2.92e-06	2.58e-06	3.05e-06
2.72e-06	2.35e-06	2.85e-06	2.69e-06	2.35e-06	2.92e-06	2.58e-06	3.05e-06
2.72e-06	2.35e-06	2.85e-06	2.69e-06	2.35e-06	2.92e-06	2.58e-06	3.05e-06
2.72e-06	2.35e-06	2.85e-06	2.69e-06	2.38e-06	2.92e-06	2.58e-06	3.05e-06
2.72e-06	2.35e-06	2.85e-06	2.69e-06	2.38e-06	2.92e-06	2.58e-06	3.05e-06
2.72e-06	2.35e-06	2.85e-06	2.69e-06	2.38e-06	2.92e-06	2.58e-06	3.05e-06
2.72e-06	2.35e-06	2.85e-06	2.69e-06	2.38e-06	2.92e-06	2.58e-06	3.05e-06
2.72e-06	2.35e-06	2.85e-06	2.69e-06	2.38e-06	2.92e-06	2.58e-06	3.05e-06
2.72e-06	2.35e-06	2.85e-06	2.69e-06	2.38e-06	2.92e-06	2.58e-06	3.05e-06
2.72e-06	2.35e-06	2.85e-06	2.69e-06	2.38e-06	2.92e-06	2.58e-06	3.05e-06
2.72e-06	2.35e-06	2.85e-06	2.69e-06	2.38e-06	2.92e-06	2.58e-06	3.05e-06
2.72e-06	2.35e-06	2.85e-06	2.69e-06	2.38e-06	2.92e-06	2.58e-06	3.05e-06
2.72e-06	2.35e-06	2.85e-06	2.69e-06	2.38e-06	2.92e-06	2.58e-06	3.05e-06
2.72e-06	2.35e-06	2.85e-06	2.69e-06	2.38e-06	2.92e-06	2.58e-06	3.05e-06
2.72e-06	2.35e-06	2.85e-06	2.69e-06	2.38e-06	2.92e-06	2.58e-06	3.05e-06
2.72e-06	2.35e-06	2.85e-06	2.69e-06	2.38e-06	2.92e-06	2.58e-06	3.05e-06
2.72e-06	2.35e-06	2.85e-06	2.69e-06	2.38e-06	2.92e-06	2.58e-06	3.05e-06
2.75e-06	2.32e-06	2.82e-06	2.65e-06	2.42e-06	2.95e-06	2.62e-06	3.02e-06
2.75e-06	2.32e-06	2.82e-06	2.65e-06	2.42e-06	2.95e-06	2.62e-06	3.02e-06
2.75e-06	2.32e-06	2.82e-06	2.65e-06	2.42e-06	2.95e-06	2.62e-06	3.02e-06
2.75e-06	2.32e-06	2.82e-06	2.65e-06	2.42e-06	2.95e-06	2.65e-06	3.02e-06
2.75e-06	2.32e-06	2.82e-06	2.65e-06	2.42e-06	2.95e-06	2.65e-06	3.02e-06
2.75e-06	2.32e-06	2.82e-06	2.65e-06	2.42e-06	2.95e-06	2.65e-06	2.99e-06
2.75e-06	2.32e-06	2.82e-06	2.65e-06	2.42e-06	2.95e-06	2.65e-06	2.99e-06
2.75e-06	2.32e-06	2.82e-06	2.65e-06	2.42e-06	2.95e-06	2.65e-06	2.99e-06
2.75e-06	2.32e-06	2.82e-06	2.65e-06	2.42e-06	2.95e-06	2.65e-06	2.99e-06
2.75e-06	2.32e-06	2.82e-06	2.65e-06	2.42e-06	2.95e-06	2.65e-06	2.99e-06
2.75e-06	2.32e-06	2.82e-06	2.65e-06	2.42e-06	2.95e-06	2.65e-06	2.99e-06
2.75e-06	2.32e-06	2.82e-06	2.65e-06	2.42e-06	2.95e-06	2.65e-06	2.99e-06
2.75e-06	2.32e-06	2.82e-06	2.65e-06	2.42e-06	2.95e-06	2.65e-06	2.99e-06
2.75e-06	2.32e-06	2.82e-06	2.65e-06	2.42e-06	2.95e-06	2.65e-06	2.99e-06
2.75e-06	2.32e-06	2.82e-06	2.65e-06	2.42e-06	2.95e-06	2.65e-06	2.99e-06
2.75e-06	2.32e-06	2.82e-06	2.65e-06	2.42e-06	2.95e-06	2.65e-06	2.99e-06
2.75e-06	2.32e-06	2.82e-06	2.65e-06	2.42e-06	2.95e-06	2.65e-06	2.99e-06
2.75e-06	2.32e-06	2.82e-06	2.65e-06	2.42e-06	2.95e-06	2.65e-06	2.99e-06
2.75e-06	2.32e-06	2.82e-06	2.65e-06	2.42e-06	2.95e-06	2.65e-06	2.99e-06
2.75e-06	2.32e-06	2.82e-06	2.65e-06	2.42e-06	2.95e-06	2.65e-06	2.99e-06
2.75e-06	2.32e-06	2.82e-06	2.65e-06	2.42e-06	2.95e-06	2.65e-06	2.99e-06
2.75e-06	2.32e-06	2.82e-06	2.65e-06	2.42e-06	2.95e-06	2.65e-06	2.99e-06
2.75e-06	2.32e-06	2.82e-06	2.65e-06	2.42e-06	2.95e-06	2.69e-06	2.99e-06
2.75e-06	2.32e-06	2.82e-06	2.65e-06	2.42e-06	2.95e-06	2.69e-06	2.99e-06
2.75e-06	2.32e-06	2.82e-06	2.65e-06	2.42e-06	2.95e-06	2.69e-06	2.99e-06
2.75e-06	2.32e-06	2.82e-06	2.65e-06	2.42e-06	2.95e-06	2.69e-06	2.99e-06
2.75e-06	2.32e-06	2.82e-06	2.65e-06	2.42e-06	2.95e-06	2.69e-06	2.99e-06
2.75e-06	2.32e-06	2.79e-06	2.65e-06	2.42e-06	2.95e-06	2.69e-06	2.99e-06
2.75e-06	2.32e-06	2.79e-06	2.65e-06	2.42e-06	2.95e-06	2.69e-06	2.99e-06
2.75e-06	2.32e-06	2.79e-06	2.65e-06	2.42e-06	2.95e-06	2.69e-06	2.99e-06
2.75e-06	2.32e-06	2.79e-06	2.65e-06	2.42e-06	2.95e-06	2.69e-06	2.99e-06
2.75e-06	2.32e-06	2.79e-06	2.65e-06	2.42e-06	2.95e-06	2.69e-06	2.95e-06
2.75e-06	2.32e-06	2.79e-06	2.65e-06	2.42e-06	2.95e-06	2.69e-06	2.95e-06
2.75e-06	2.32e-06	2.79e-06	2.65e-06	2.42e-06	2.95e-06	2.69e-06	2.95e-06
2.75e-06	2.32e-06	2.79e-06	2.65e-06	2.42e-06	2.95e-06	2.69e-06	2.95e-06
2.75e-06	2.32e-06	2.79e-06	2.65e-06	2.42e-06	2.95e-06	2.69e-06	2.95e-06
2.75e-06	2.28e-06	2.79e-06	2.65e-06	2.42e-06	2.95e-06	2.69e-06	2.95e-06
2.75e-06	2.28e-06	2.79e-06	2.65e-06	2.42e-06	2.95e-06	2.72e-06	2.95e-06
2.75e-06	2.28e-06	2.79e-06	2.65e-06	2.42e-06	2.95e-06	2.72e-06	2.95e-06
2.75e-06	2.28e-06	2.79e-06	2.65e-06	2.42e-06	2.95e-06	2.72e-06	2.95e-06
2.75e-06	2.28e-06	2.79e-06	2.65e-06	2.42e-06	2.95e-06	2.72e-06	2.95e-06
2.75e-06	2.28e-06	2.79e-06	2.65e-06	2.42e-06	2.95e-06	2.72e-06	2.95e-06
2.75e-06	2.28e-06	2.79e-06	2.65e-06	2.42e-06	2.95e-06	2.72e-06	2.95e-06
2.75e-06	2.28e-06	2.79e-06	2.65e-06	2.42e-06	2.95e-06	2.72e-06	2.95e-06
2.75e-06	2.28e-06	2.79e-06	2.65e-06	2.42e-06	2.95e-06	2.72e-06	2.95e-06
2.75e-06	2.28e-06	2.79e-06	2.65e-06	2.42e-06	2.95e-06	2.72e-06	2.95e-06
2.75e-06	2.28e-06	2.79e-06	2.65e-06	2.42e-06	2.95e-06	2.72e-06	2.95e-06
2.75e-06	2.28e-06	2.79e-06	2.65e-06	2.42e-06	2.95e-06	2.75e-06	2.95e-06
2.75e-06	2.32e-06	2.79e-06	2.65e-06	2.42e-06	2.95e-06	2.75e-06	2.95e-06
2.75e-06	2.32e-06	2.79e-06	2.65e-06	2.42e-06	2.95e-06	2.75e-06	2.95e-06
2.75e-06	2.32e-06	2.79e-06	2.65e-06	2.42e-06	2.95e-06	2.75e-06	2.95e-06
2.75e-06	2.32e-06	2.79e-06	2.65e-06	2.42e-06	2.95e-06	2.75e-06	2.95e-06
2.75e-06	2.32e-06	2.79e-06	2.65e-06	2.42e-06	2.95e-06	2.75e-06	2.95e-06
2.75e-06	2.32e-06	2.79e-06	2.65e-06	2.42e-06	2.95e-06	2.75e-06	2.95e-06
2.75e-06	2.32e-06	2.79e-06	2.65e-06	2.42e-06	2.95e-06	2.75e-06	2.95e-06
2.75e-06	2.32e-06	2.79e-06	2.65e-06	2.42e-06	2.95e-06	2.75e-06	2.92e-06
2.75e-06	2.32e-06	2.79e-06	2.65e-06	2.42e-06	2.95e-06	2.75e-06	2.92e-06
2.75e-06	2.32e-06	2.79e-06	2.65e-06	2.42e-06	2.95e-06	2.79e-06	2.92e-06
2.75e-06	2.32e-06	2.79e-06	2.65e-06	2.42e-06	2.95e-06	2.79e-06	2.92e-06
2.75e-06	2.32e-06	2.79e-06	2.65e-06	2.42e-06	2.95e-06	2.79e-06	2.92e-06
2.72e-06	2.32e-06	2.79e-06	2.65e-06	2.42e-06	2.95e-06	2.79e-06	2.92e-06
2.72e-06	2.32e-06	2.79e-06	2.65e-06	2.42e-06	2.95e-06	2.79e-06	2.92e-06
2.72e-06	2.32e-06	2.79e-06	2.65e-06	2.42e-06	2.95e-06	2.79e-06	2.92e-06
2.72e-06	2.32e-06	2.79e-06	2.65e-06	2.42e-06	2.95e-06	2.79e-06	2.92e-06
2.72e-06	2.32e-06	2.79e-06	2.65e-06	2.42e-06	2.95e-06	2.79e-06	2.92e-06
2.72e-06	2.32e-06	2.79e-06	2.65e-06	2.42e-06	2.95e-06	2.79e-06	2.92e-06
2.72e-06	2.32e-06	2.79e-06	2.65e-06	2.42e-06	2.95e-06	2.79e-06	2.92e-06
2.72e-06	2.32e-06	2.79e-06	2.65e-06	2.42e-06	2.95e-06	2.79e-06	2.92e-06
2.72e-06	2.32e-06	2.79e-06	2.65e-06	2.42e-06	2.95e-06	2.82e-06	2.92e-06
2.72e-06	2.32e-06	2.79e-06	2.65e-06	2.42e-06	2.95e-06	2.82e-06	2.92e-06
2.72e-06	2.32e-06	2.79e-06	2.65e-06	2.42e-06	2.95e-06	2.82e-06	2.92e-06
2.72e-06	2.32e-06	2.79e-06	2.65e-06	2.42e-06	2.95e-06	2.82e-06	2.92e-06
2.72e-06	2.32e-06	2.79e-06	2.65e-06	2.42e-06	2.95e-06	2.82e-06	2.92e-06
2.72e-06	2.32e-06	2.79e-06	2.65e-06	2.42e-06	2.95e-06	2.82e-06	2.92e-06
2.72e-06	2.32e-06	2.79e-06	2.65e-06	2.42e-06	2.95e-06	2.82e-06	2.92e-06
2.72e-06	2.32e-06	2.75e-06	2.65e-06	2.42e-06	2.95e-06	2.82e-06	2.92e-06
2.72e-06	2.32e-06	2.75e-06	2.65e-06	2.42e-06	2.95e-06	2.82e-06	2.92e-06
2.72e-06	2.32e-06	2.75e-06	2.65e-06	2.42e-06	2.95e-06	2.82e-06	2.92e-06
2.72e-06	2.32e-06	2.75e-06	2.65e-06	2.42e-06	2.95e-06	2.82e-06	2.92e-06
2.72e-06	2.32e-06	2.75e-06	2.65e-06	2.42e-06	2.95e-06	2.85e-06	2.92e-06
2.72e-06	2.32e-06	2.75e-06	2.65e-06	2.42e-06	2.95e-06	2.85e-06	2.92e-06
2.72e-06	2.32e-06	2.75e-06	2.65e-06	2.42e-06	2.95e-06	2.85e-06	2.92e-06
2.72e-06	2.32e-06	2.75e-06	2.65e-06	2.42e-06	2.95e-06	2.85e-06	2.92e-06
2.72e-06	2.32e-06	2.75e-06	2.65e-06	2.42e-06	2.95e-06	2.85e-06	2.92e-06
2.72e-06	2.32e-06	2.75e-06	2.65e-06	2.42e-06	2.95e-06	2.85e-06	2.89e-06
2.72e-06	2.32e-06	2.75e-06	2.65e-06	2.42e-06	2.95e-06	2.85e-06	2.89e-06
2.72e-06	2.32e-06	2.75e-06	2.65e-06	2.42e-06	2.95e-06	2.85e-06	2.89e-06
2.72e-06	2.32e-06	2.75e-06	2.65e-06	2.42e-06	2.95e-06	2.85e-06	2.89e-06
2.72e-06	2.32e-06	2.75e-06	2.65e-06	2.42e-06	2.95e-06	2.85e-06	2.89e-06
2.72e-06	2.32e-06	2.75e-06	2.65e-06	2.42e-06	2.95e-06	2.85e-06	2.89e-06
2.72e-06	2.32e-06	2.75e-06	2.65e-06	2.42e-06	2.95e-06	2.85e-06	2.89e-06
2.72e-06	2.32e-06	2.75e-06	2.65e-06	2.42e-06	2.95e-06	2.85e-06	2.89e-06
2.72e-06	2.32e-06	2.75e-06	2.65e-06	2.42e-06	2.95e-06	2.85e-06	2.89e-06
2.72e-06	2.32e-06	2.75e-06	2.65e-06	2.42e-06	2.95e-06	2.85e-06	2.89e-06
2.72e-06	2.32e-06	2.75e-06	2.62e-06	2.38e-06	2.95e-06	2.85e-06	2.89e-06
2.72e-06	2.32e-06	2.75e-06	2.62e-06	2.38e-06	2.95e-06	2.85e-06	2.89e-06
2.72e-06	2.35e-06	2.75e-06	2.62e-06	2.38e-06	2.92e-06	2.89e-06	2.89e-06
2.72e-06	2.35e-06	2.75e-06	2.62e-06	2.38e-06	2.92e-06	2.89e-06	2.89e-06
2.72e-06	2.35e-06	2.75e-06	2.62e-06	2.38e-06	2.92e-06	2.89e-06	2.89e-06
2.72e-06	2.35e-06	2.75e-06	2.62e-06	2.38e-06	2.92e-06	2.89e-06	2.89e-06
2.69e-06	2.38e-06	2.75e-06	2.62e-06	2.35e-06	2.92e-06	2.92e-06	2.85e-06
2.69e-06	2.38e-06	2.75e-06	2.62e-06	2.35e-06	2.92e-06	2.92e-06	2.85e-06
2.69e-06	2.38e-06	2.75e-06	2.62e-06	2.35e-06	2.92e-06	2.92e-06	2.85e-06
2.69e-06	2.38e-06	2.75e-06	2.62e-06	2.35e-06	2.92e-06	2.92e-06	2.85e-06
2.69e-06	2.38e-06	2.75e-06	2.62e-06	2.35e-06	2.92e-06	2.92e-06	2.85e-06
2.69e-06	2.38e-06	2.75e-06	2.62e-06	2.35e-06	2.92e-06	2.92e-06	2.85e-06
2.69e-06	2.38e-06	2.75e-06	2.62e-06	2.35e-06	2.92e-06	2.92e-06	2.85e-06
2.69e-06	2.38e-06	2.75e-06	2.62e-06	2.35e-06	2.92e-06	2.92e-06	2.85e-06
2.69e-06	2.38e-06	2.75e-06	2.62e-06	2.35e-06	2.92e-06	2.92e-06	2.85e-06
2.69e-06	2.38e-06	2.75e-06	2.62e-06	2.35e-06	2.92e-06	2.92e-06	2.85e-06
2.69e-06	2.38e-06	2.75e-06	2.62e-06	2.35e-06	2.92e-06	2.92e-06	2.85e-06
2.69e-06	2.38e-06	2.75e-06	2.62e-06	2.35e-06	2.89e-06	2.92e-06	2.85e-06
2.69e-06	2.38e-06	2.75e-06	2.62e-06	2.35e-06	2.89e-06	2.92e-06	2.85e-06
2.69e-06	2.38e-06	2.75e-06	2.62e-06	2.35e-06	2.89e-06	2.92e-06	2.85e-06
2.69e-06	2.38e-06	2.75e-06	2.62e-06	2.35e-06	2.89e-06	2.92e-06	2.85e-06
2.69e-06	2.38e-06	2.75e-06	2.62e-06	2.35e-06	2.89e-06	2.92e-06	2.85e-06
2.69e-06	2.38e-06	2.75e-06	2.62e-06	2.35e-06	2.89e-06	2.92e-06	2.85e-06
2.69e-06	2.38e-06	2.75e-06	2.62e-06	2.35e-06	2.89e-06	2.92e-06	2.85e-06
2.69e-06	2.38e-06	2.75e-06	2.62e-06	2.35e-06	2.89e-06	2.92e-06	2.85e-06
2.69e-06	2.38e-06	2.75e-06	2.62e-06	2.35e-06	2.89e-06	2.92e-06	2.85e-06
2.69e-06	2.38e-06	2.75e-06	2.62e-06	2.35e-06	2.89e-06	2.92e-06	2.85e-06
2.69e-06	2.38e-06	2.75e-06	2.62e-06	2.35e-06	2.89e-06	2.92e-06	2.85e-06
2.69e-06	2.38e-06	2.75e-06	2.62e-06	2.35e-06	2.89e-06	2.92e-06	2.85e-06
2.69e-06	2.38e-06	2.75e-06	2.62e-06	2.35e-06	2.89e-06	2.92e-06	2.85e-06
2.69e-06	2.38e-06	2.75e-06	2.62e-06	2.35e-06	2.89e-06	2.92e-06	2.85e-06
2.69e-06	2.38e-06	2.75e-06	2.62e-06	2.35e-06	2.89e-06	2.92e-06	2.85e-06
2.69e-06	2.38e-06	2.75e-06	2.62e-06	2.35e-06	2.89e-06	2.92e-06	2.85e-06
2.69e-06	2.38e-06	2.75e-06	2.62e-06	2.35e-06	2.89e-06	2.92e-06	2.85e-06
2.69e-06	2.38e-06	2.75e-06	2.62e-06	2.35e-06	2.89e-06	2.92e-06	2.85e-06
2.69e-06	2.38e-06	2.75e-06	2.62e-06	2.35e-06	2.89e-06	2.92e-06	2.85e-06
2.69e-06	2.38e-06	2.75e-06	2.62e-06	2.35e-06	2.89e-06	2.92e-06	2.85e-06
2.69e-06	2.38e-06	2.75e-06	2.62e-06	2.35e-06	2.89e-06	2.92e-06	2.82e-06
2.69e-06	2.38e-06	2.75e-06	2.62e-06	2.35e-06	2.89e-06	2.92e-06	2.82e-06
2.69e-06	2.38e-06	2.75e-06	2.62e-06	2.35e-06	2.89e-06	2.92e-06	2.82e-06
2.69e-06	2.38e-06	2.75e-06	2.62e-06	2.35e-06	2.89e-06	2.92e-06	2.82e-06
2.69e-06	2.38e-06	2.75e-06	2.62e-06	2.35e-06	2.89e-06	2.92e-06	2.82e-06
2.69e-06	2.38e-06	2.75e-06	2.62e-06	2.35e-06	2.89e-06	2.92e-06	2.82e-06
2.69e-06	2.38e-06	2.75e-06	2.62e-06	2.35e-06	2.89e-06	2.92e-06	2.82e-06
2.69e-06	2.38e-06	2.75e-06	2.62e-06	2.32e-06	2.89e-06	2.92e-06	2.82e-06
2.69e-06	2.38e-06	2.75e-06	2.62e-06	2.32e-06	2.89e-06	2.92e-06	2.82e-06
2.69e-06	2.38e-06	2.75e-06	2.62e-06	2.32e-06	2.89e-06	2.92e-06	2.82e-06
2.69e-06	2.42e-06	2.75e-06	2.62e-06	2.32e-06	2.89e-06	2.92e-06	2.82e-06
2.65e-06	2.42e-06	2.75e-06	2.62e-06	2.32e-06	2.85e-06	2.92e-06	2.82e-06
2.65e-06	2.42e-06	2.75e-06	2.62e-06	2.32e-06	2.85e-06	2.92e-06	2.82e-06
2.65e-06	2.42e-06	2.75e-06	2.62e-06	2.32e-06	2.85e-06	2.92e-06	2.82e-06
2.65e-06	2.42e-06	2.75e-06	2.62e-06	2.32e-06	2.85e-06	2.92e-06	2.82e-06
2.65e-06	2.42e-06	2.75e-06	2.62e-06	2.32e-06	2.85e-06	2.92e-06	2.82e-06
2.65e-06	2.42e-06	2.75e-06	2.62e-06	2.32e-06	2.85e-06	2.92e-06	2.82e-06
2.65e-06	2.42e-06	2.75e-06	2.62e-06	2.32e-06	2.85e-06	2.92e-06	2.82e-06
2.65e-06	2.42e-06	2.75e-06	2.62e-06	2.32e-06	2.85e-06	2.92e-06	2.82e-06
2.65e-06	2.42e-06	2.75e-06	2.62e-06	2.32e-06	2.85e-06	2.92e-06	2.82e-06
2.65e-06	2.42e-06	2.75e-06	2.62e-06	2.32e-06	2.85e-06	2.92e-06	2.82e-06
2.65e-06	2.42e-06	2.75e-06	2.62e-06	2.32e-06	2.85e-06	2.92e-06	2.82e-06
2.65e-06	2.42e-06	2.75e-06	2.62e-06	2.32e-06	2.85e-06	2.92e-06	2.82e-06
2.65e-06	2.42e-06	2.75e-06	2.62e-06	2.32e-06	2.85e-06	2.92e-06	2.82e-06
2.65e-06	2.42e-06	2.75e-06	2.62e-06	2.32e-06	2.85e-06	2.92e-06	2.82e-06
2.65e-06	2.42e-06	2.75e-06	2.62e-06	2.32e-06	2.85e-06	2.92e-06	2.82e-06
2.65e-06	2.42e-06	2.75e-06	2.62e-06	2.32e-06	2.85e-06	2.92e-06	2.82e-06
2.65e-06	2.42e-06	2.75e-06	2.62e-06	2.32e-06	2.85e-06	2.92e-06	2.82e-06
2.65e-06	2.42e-06	2.75e-06	2.62e-06	2.32e-06	2.85e-06	2.92e-06	2.79e-06
2.65e-06	2.42e-06	2.75e-06	2.62e-06	2.32e-06	2.85e-06	2.92e-06	2.79e-06
2.65e-06	2.42e-06	2.75e-06	2.62e-06	2.32e-06	2.85e-06	2.92e-06	2.79e-06
2.65e-06	2.42e-06	2.75e-06	2.62e-06	2.32e-06	2.85e-06	2.92e-06	2.79e-06
2.65e-06	2.42e-06	2.75e-06	2.62e-06	2.32e-06	2.85e-06	2.92e-06	2.79e-06
2.65e-06	2.45e-06	2.75e-06	2.62e-06	2.32e-06	2.85e-06	2.92e-06	2.79e-06
2.65e-06	2.45e-06	2.75e-06	2.62e-06	2.32e-06	2.85e-06	2.92e-06	2.79e-06
2.65e-06	2.45e-06	2.75e-06	2.62e-06	2.32e-06	2.85e-06	2.92e-06	2.79e-06
2.65e-06	2.45e-06	2.75e-06	2.62e-06	2.32e-06	2.85e-06	2.92e-06	2.79e-06
2.65e-06	2.45e-06	2.75e-06	2.62e-06	2.32e-06	2.85e-06	2.92e-06	2.79e-06
2.65e-06	2.45e-06	2.75e-06	2.62e-06	2.32e-06	2.85e-06	2.92e-06	2.79e-06
2.65e-06	2.45e-06	2.75e-06	2.62e-06	2.32e-06	2.85e-06	2.92e-06	2.79e-06
2.65e-06	2.45e-06	2.75e-06	2.62e-06	2.32e-06	2.85e-06	2.92e-06	2.79e-06
2.62e-06	2.45e-06	2.75e-06	2.62e-06	2.32e-06	2.85e-06	2.92e-06	2.79e-06
2.62e-06	2.45e-06	2.75e-06	2.62e-06	2.32e-06	2.85e-06	2.92e-06	2.79e-06
2.62e-06	2.45e-06	2.75e-06	2.62e-06	2.32e-06	2.85e-06	2.92e-06	2.79e-06
2.62e-06	2.45e-06	2.75e-06	2.62e-06	2.32e-06	2.85e-06	2.92e-06	2.79e-06
2.62e-06	2.45e-06	2.75e-06	2.62e-06	2.32e-06	2.85e-06	2.92e-06	2.79e-06
2.62e-06	2.45e-06	2.75e-06	2.62e-06	2.32e-06	2.85e-06	2.92e-06	2.79e-06
2.62e-06	2.45e-06	2.72e-06	2.62e-06	2.32e-06	2.85e-06	2.92e-06	2.79e-06
2.62e-06	2.45e-06	2.72e-06	2.62e-06	2.32e-06	2.82e-06	2.92e-06	2.79e-06
2.62e-06	2.45e-06	2.72e-06	2.62e-06	2.32e-06	2.82e-06	2.92e-06	2.79e-06
2.62e-06	2.45e-06	2.72e-06	2.62e-06	2.32e-06	2.82e-06	2.92e-06	2.79e-06
2.62e-06	2.45e-06	2.72e-06	2.62e-06	2.32e-06	2.82e-06	2.92e-06	2.79e-06
2.62e-06	2.45e-06	2.72e-06	2.62e-06	2.32e-06	2.82e-06	2.92e-06	2.79e-06
2.62e-06	2.45e-06	2.72e-06	2.62e-06	2.32e-06	2.82e-06	2.92e-06	2.79e-06
2.62e-06	2.45e-06	2.72e-06	2.62e-06	2.32e-06	2.82e-06	2.92e-06	2.79e-06
2.58e-06	2.45e-06	2.72e-06	2.62e-06	2.32e-06	2.82e-06	2.92e-06	2.79e-06
2.58e-06	2.45e-06	2.72e-06	2.62e-06	2.32e-06	2.82e-06	2.92e-06	2.75e-06
2.58e-06	2.45e-06	2.72e-06	2.62e-06	2.32e-06	2.82e-06	2.92e-06	2.75e-06
2.58e-06	2.45e-06	2.72e-06	2.62e-06	2.32e-06	2.82e-06	2.92e-06	2.75e-06
2.58e-06	2.45e-06	2.72e-06	2.62e-06	2.32e-06	2.82e-06	2.92e-06	2.75e-06
2.58e-06	2.45e-06	2.72e-06	2.62e-06	2.32e-06	2.82e-06	2.92e-06	2.75e-06
2.58e-06	2.45e-06	2.72e-06	2.62e-06	2.32e-06	2.82e-06	2.92e-06	2.75e-06
2.58e-06	2.45e-06	2.72e-06	2.62e-06	2.32e-06	2.82e-06	2.92e-06	2.75e-06
2.58e-06	2.45e-06	2.72e-06	2.62e-06	2.32e-06	2.82e-06	2.92e-06	2.75e-06
2.58e-06	2.45e-06	2.72e-06	2.62e-06	2.32e-06	2.82e-06	2.92e-06	2.75e-06
2.58e-06	2.45e-06	2.72e-06	2.62e-06	2.32e-06	2.82e-06	2.92e-06	2.75e-06
2.58e-06	2.45e-06	2.72e-06	2.62e-06	2.32e-06	2.82e-06	2.89e-06	2.75e-06
2.58e-06	2.45e-06	2.72e-06	2.62e-06	2.32e-06	2.82e-06	2.89e-06	2.75e-06
2.58e-06	2.45e-06	2.72e-06	2.62e-06	2.32e-06	2.82e-06	2.89e-06	2.75e-06
2.52e-06	2.45e-06	2.69e-06	2.62e-06	2.32e-06	2.79e-06	2.89e-06	2.75e-06
2.52e-06	2.45e-06	2.69e-06	2.62e-06	2.32e-06	2.79e-06	2.89e-06	2.75e-06
2.52e-06	2.45e-06	2.69e-06	2.62e-06	2.32e-06	2.79e-06	2.89e-06	2.75e-06
2.52e-06	2.45e-06	2.69e-06	2.62e-06	2.32e-06	2.79e-06	2.89e-06	2.75e-06
2.52e-06	2.45e-06	2.69e-06	2.62e-06	2.32e-06	2.79e-06	2.89e-06	2.72e-06
2.52e-06	2.45e-06	2.69e-06	2.62e-06	2.32e-06	2.79e-06	2.89e-06	2.72e-06
2.52e-06	2.45e-06	2.69e-06	2.62e-06	2.32e-06	2.79e-06	2.89e-06	2.72e-06
2.52e-06	2.45e-06	2.69e-06	2.62e-06	2.32e-06	2.79e-06	2.89e-06	2.72e-06
2.52e-06	2.45e-06	2.69e-06	2.62e-06	2.32e-06	2.79e-06	2.89e-06	2.72e-06
2.52e-06	2.48e-06	2.69e-06	2.62e-06	2.32e-06	2.79e-06	2.89e-06	2.72e-06
2.52e-06	2.48e-06	2.69e-06	2.62e-06	2.32e-06	2.79e-06	2.89e-06	2.72e-06
2.52e-06	2.48e-06	2.69e-06	2.62e-06	2.32e-06	2.79e-06	2.89e-06	2.72e-06
2.52e-06	2.48e-06	2.69e-06	2.62e-06	2.32e-06	2.79e-06	2.89e-06	2.72e-06
2.52e-06	2.48e-06	2.69e-06	2.62e-06	2.32e-06	2.79e-06	2.89e-06	2.72e-06
2.52e-06	2.48e-06	2.69e-06	2.62e-06	2.32e-06	2.79e-06	2.89e-06	2.72e-06
2.52e-06	2.48e-06	2.65e-06	2.62e-06	2.32e-06	2.79e-06	2.89e-06	2.72e-06
2.52e-06	2.48e-06	2.65e-06	2.58e-06	2.32e-06	2.79e-06	2.85e-06	2.72e-06
2.52e-06	2.48e-06	2.65e-06	2.58e-06	2.32e-06	2.79e-06	2.85e-06	2.72e-06
2.52e-06	2.48e-06	2.65e-06	2.58e-06	2.32e-06	2.79e-06	2.85e-06	2.72e-06
2.52e-06	2.48e-06	2.65e-06	2.58e-06	2.32e-06	2.79e-06	2.85e-06	2.72e-06
2.52e-06	2.48e-06	2.65e-06	2.58e-06	2.32e-06	2.79e-06	2.85e-06	2.72e-06
2.52e-06	2.48e-06	2.65e-06	2.58e-06	2.32e-06	2.79e-06	2.85e-06	2.72e-06
2.52e-06	2.48e-06	2.65e-06	2.58e-06	2.32e-06	2.79e-06	2.85e-06	2.72e-06
2.52e-06	2.48e-06	2.65e-06	2.58e-06	2.32e-06	2.79e-06	2.85e-06	2.72e-06
2.52e-06	2.48e-06	2.65e-06	2.58e-06	2.32e-06	2.79e-06	2.85e-06	2.72e-06
2.52e-06	2.48e-06	2.65e-06	2.58e-06	2.32e-06	2.79e-06	2.85e-06	2.72e-06
2.52e-06	2.48e-06	2.65e-06	2.58e-06	2.32e-06	2.79e-06	2.85e-06	2.72e-06
2.52e-06	2.48e-06	2.65e-06	2.58e-06	2.32e-06	2.79e-06	2.85e-06	2.72e-06
2.52e-06	2.48e-06	2.65e-06	2.58e-06	2.32e-06	2.79e-06	2.85e-06	2.72e-06
2.52e-06	2.48e-06	2.65e-06	2.58e-06	2.32e-06	2.79e-06	2.85e-06	2.72e-06
2.52e-06	2.48e-06	2.65e-06	2.58e-06	2.32e-06	2.79e-06	2.85e-06	2.72e-06
2.52e-06	2.48e-06	2.65e-06	2.58e-06	2.32e-06	2.79e-06	2.85e-06	2.72e-06
2.52e-06	2.52e-06	2.65e-06	2.58e-06	2.32e-06	2.79e-06	2.85e-06	2.72e-06
2.52e-06	2.52e-06	2.65e-06	2.58e-06	2.32e-06	2.79e-06	2.85e-06	2.69e-06
2.52e-06	2.52e-06	2.65e-06	2.58e-06	2.32e-06	2.79e-06	2.85e-06	2.69e-06
2.52e-06	2.52e-06	2.65e-06	2.58e-06	2.32e-06	2.79e-06	2.85e-06	2.69e-06
2.52e-06	2.52e-06	2.65e-06	2.58e-06	2.32e-06	2.79e-06	2.85e-06	2.69e-06
2.52e-06	2.52e-06	2.65e-06	2.58e-06	2.32e-06	2.79e-06	2.85e-06	2.69e-06
2.52e-06	2.52e-06	2.65e-06	2.58e-06	2.32e-06	2.79e-06	2.85e-06	2.69e-06
2.52e-06	2.52e-06	2.65e-06	2.58e-06	2.32e-06	2.79e-06	2.85e-06	2.69e-06
2.52e-06	2.52e-06	2.65e-06	2.58e-06	2.32e-06	2.79e-06	2.85e-06	2.69e-06
2.52e-06	2.52e-06	2.65e-06	2.58e-06	2.32e-06	2.79e-06	2.85e-06	2.69e-06
2.52e-06	2.52e-06	2.65e-06	2.58e-06	2.32e-06	2.79e-06	2.85e-06	2.69e-06
2.52e-06	2.52e-06	2.65e-06	2.58e-06	2.32e-06	2.79e-06	2.85e-06	2.69e-06
2.52e-06	2.52e-06	2.62e-06	2.58e-06	2.32e-06	2.79e-06	2.85e-06	2.69e-06
2.52e-06	2.52e-06	2.62e-06	2.55e-06	2.32e-06	2.79e-06	2.85e-06	2.69e-06
2.52e-06	2.52e-06	2.62e-06	2.55e-06	2.32e-06	2.79e-06	2.85e-06	2.69e-06
2.52e-06	2.52e-06	2.62e-06	2.55e-06	2.32e-06	2.79e-06	2.85e-06	2.69e-06
2.52e-06	2.52e-06	2.62e-06	2.55e-06	2.32e-06	2.79e-06	2.85e-06	2.69e-06
2.52e-06	2.52e-06	2.62e-06	2.55e-06	2.32e-06	2.79e-06	2.85e-06	2.69e-06
2.52e-06	2.52e-06	2.62e-06	2.55e-06	2.32e-06	2.79e-06	2.85e-06	2.69e-06
2.52e-06	2.52e-06	2.62e-06	2.55e-06	2.32e-06	2.79e-06	2.85e-06	2.69e-06
2.48e-06	2.52e-06	2.62e-06	2.55e-06	2.32e-06	2.79e-06	2.85e-06	2.69e-06
2.48e-06	2.55e-06	2.62e-06	2.55e-06	2.32e-06	2.79e-06	2.85e-06	2.69e-06
2.48e-06	2.55e-06	2.62e-06	2.55e-06	2.32e-06	2.79e-06	2.85e-06	2.69e-06
2.48e-06	2.55e-06	2.62e-06	2.55e-06	2.32e-06	2.79e-06	2.85e-06	2.69e-06
2.48e-06	2.55e-06	2.62e-06	2.55e-06	2.32e-06	2.79e-06	2.85e-06	2.69e-06
2.48e-06	2.55e-06	2.62e-06	2.55e-06	2.32e-06	2.79e-06	2.85e-06	2.65e-06
2.48e-06	2.55e-06	2.62e-06	2.55e-06	2.32e-06	2.79e-06	2.85e-06	2.65e-06
2.48e-06	2.55e-06	2.62e-06	2.55e-06	2.32e-06	2.79e-06	2.85e-06	2.65e-06
2.48e-06	2.55e-06	2.62e-06	2.55e-06	2.32e-06	2.79e-06	2.85e-06	2.65e-06
2.48e-06	2.55e-06	2.62e-06	2.55e-06	2.32e-06	2.79e-06	2.85e-06	2.65e-06
2.48e-06	2.55e-06	2.62e-06	2.52e-06	2.32e-06	2.79e-06	2.85e-06	2.65e-06
2.48e-06	2.55e-06	2.62e-06	2.52e-06	2.28e-06	2.79e-06	2.85e-06	2.65e-06
2.48e-06	2.55e-06	2.62e-06	2.52e-06	2.28e-06	2.79e-06	2.85e-06	2.65e-06
2.48e-06	2.55e-06	2.62e-06	2.52e-06	2.28e-06	2.79e-06	2.85e-06	2.65e-06
2.48e-06	2.55e-06	2.62e-06	2.52e-06	2.28e-06	2.75e-06	2.85e-06	2.65e-06
2.48e-06	2.55e-06	2.62e-06	2.52e-06	2.28e-06	2.75e-06	2.85e-06	2.65e-06
2.48e-06	2.55e-06	2.62e-06	2.52e-06	2.28e-06	2.75e-06	2.85e-06	2.65e-06
2.48e-06	2.55e-06	2.62e-06	2.52e-06	2.28e-06	2.75e-06	2.85e-06	2.65e-06
2.48e-06	2.55e-06	2.62e-06	2.52e-06	2.28e-06	2.75e-06	2.85e-06	2.65e-06
2.48e-06	2.55e-06	2.62e-06	2.52e-06	2.28e-06	2.75e-06	2.85e-06	2.65e-06
2.48e-06	2.55e-06	2.62e-06	2.52e-06	2.28e-06	2.75e-06	2.85e-06	2.65e-06
2.48e-06	2.55e-06	2.62e-06	2.52e-06	2.28e-06	2.75e-06	2.85e-06	2.65e-06
2.48e-06	2.55e-06	2.58e-06	2.52e-06	2.28e-06	2.75e-06	2.85e-06	2.65e-06
2.48e-06	2.55e-06	2.58e-06	2.52e-06	2.28e-06	2.75e-06	2.82e-06	2.65e-06
2.48e-06	2.55e-06	2.58e-06	2.52e-06	2.28e-06	2.75e-06	2.82e-06	2.65e-06
2.48e-06	2.55e-06	2.58e-06	2.52e-06	2.28e-06	2.75e-06	2.82e-06	2.65e-06
2.48e-06	2.55e-06	2.58e-06	2.48e-06	2.28e-06	2.75e-06	2.82e-06	2.65e-06
2.48e-06	2.55e-06	2.58e-06	2.48e-06	2.28e-06	2.75e-06	2.82e-06	2.65e-06
2.48e-06	2.55e-06	2.58e-06	2.48e-06	2.28e-06	2.75e-06	2.82e-06	2.65e-06
2.48e-06	2.55e-06	2.58e-06	2.48e-06	2.28e-06	2.75e-06	2.82e-06	2.65e-06
2.48e-06	2.55e-06	2.58e-06	2.48e-06	2.28e-06	2.75e-06	2.82e-06	2.65e-06
2.48e-06	2.55e-06	2.58e-06	2.48e-06	2.28e-06	2.75e-06	2.82e-06	2.65e-06
2.48e-06	2.55e-06	2.58e-06	2.48e-06	2.28e-06	2.75e-06	2.82e-06	2.65e-06
2.48e-06	2.55e-06	2.58e-06	2.48e-06	2.28e-06	2.75e-06	2.82e-06	2.65e-06
2.45e-06	2.55e-06	2.58e-06	2.48e-06	2.28e-06	2.75e-06	2.82e-06	2.65e-06
2.45e-06	2.55e-06	2.58e-06	2.48e-06	2.28e-06	2.75e-06	2.82e-06	2.65e-06
2.45e-06	2.55e-06	2.58e-06	2.48e-06	2.28e-06	2.75e-06	2.82e-06	2.65e-06
2.45e-06	2.55e-06	2.58e-06	2.48e-06	2.28e-06	2.75e-06	2.82e-06	2.65e-06
2.45e-06	2.55e-06	2.58e-06	2.48e-06	2.28e-06	2.75e-06	2.82e-06	2.65e-06
2.45e-06	2.58e-06	2.58e-06	2.48e-06	2.28e-06	2.75e-06	2.82e-06	2.65e-06
2.45e-06	2.58e-06	2.58e-06	2.48e-06	2.28e-06	2.75e-06	2.82e-06	2.65e-06
2.45e-06	2.58e-06	2.58e-06	2.48e-06	2.28e-06	2.75e-06	2.82e-06	2.65e-06
2.45e-06	2.58e-06	2.58e-06	2.48e-06	2.28e-06	2.75e-06	2.82e-06	2.65e-06
2.45e-06	2.58e-06	2.58e-06	2.48e-06	2.28e-06	2.75e-06	2.82e-06	2.65e-06
2.45e-06	2.58e-06	2.58e-06	2.48e-06	2.28e-06	2.75e-06	2.82e-06	2.65e-06
2.45e-06	2.58e-06	2.58e-06	2.48e-06	2.28e-06	2.75e-06	2.82e-06	2.65e-06
2.45e-06	2.58e-06	2.58e-06	2.48e-06	2.28e-06	2.75e-06	2.82e-06	2.65e-06
2.45e-06	2.58e-06	2.58e-06	2.48e-06	2.28e-06	2.75e-06	2.82e-06	2.65e-06
2.45e-06	2.58e-06	2.52e-06	2.45e-06	2.25e-06	2.75e-06	2.82e-06	2.65e-06
2.45e-06	2.58e-06	2.52e-06	2.45e-06	2.25e-06	2.75e-06	2.82e-06	2.65e-06
2.45e-06	2.58e-06	2.52e-06	2.45e-06	2.25e-06	2.75e-06	2.82e-06	2.65e-06
2.45e-06	2.58e-06	2.52e-06	2.42e-06	2.25e-06	2.75e-06	2.82e-06	2.65e-06
2.45e-06	2.58e-06	2.52e-06	2.42e-06	2.25e-06	2.75e-06	2.82e-06	2.65e-06
2.45e-06	2.58e-06	2.52e-06	2.42e-06	2.25e-06	2.75e-06	2.82e-06	2.62e-06
2.45e-06	2.58e-06	2.52e-06	2.42e-06	2.25e-06	2.75e-06	2.82e-06	2.62e-06
2.45e-06	2.58e-06	2.52e-06	2.42e-06	2.25e-06	2.75e-06	2.82e-06	2.62e-06
2.45e-06	2.58e-06	2.52e-06	2.42e-06	2.25e-06	2.75e-06	2.82e-06	2.62e-06
2.45e-06	2.58e-06	2.52e-06	2.42e-06	2.25e-06	2.75e-06	2.82e-06	2.62e-06
2.45e-06	2.58e-06	2.52e-06	2.42e-06	2.25e-06	2.75e-06	2.82e-06	2.62e-06
2.45e-06	2.58e-06	2.52e-06	2.42e-06	2.22e-06	2.75e-06	2.82e-06	2.62e-06
2.45e-06	2.58e-06	2.52e-06	2.42e-06	2.22e-06	2.75e-06	2.82e-06	2.62e-06
2.45e-06	2.58e-06	2.52e-06	2.42e-06	2.22e-06	2.75e-06	2.82e-06	2.62e-06
2.45e-06	2.58e-06	2.52e-06	2.42e-06	2.22e-06	2.75e-06	2.82e-06	2.62e-06
2.45e-06	2.58e-06	2.52e-06	2.42e-06	2.22e-06	2.75e-06	2.82e-06	2.62e-06
2.45e-06	2.58e-06	2.48e-06	2.42e-06	2.22e-06	2.75e-06	2.82e-06	2.62e-06
2.45e-06	2.58e-06	2.48e-06	2.42e-06	2.22e-06	2.75e-06	2.82e-06	2.62e-06
2.45e-06	2.58e-06	2.48e-06	2.42e-06	2.22e-06	2.75e-06	2.82e-06	2.62e-06
2.45e-06	2.58e-06	2.48e-06	2.42e-06	2.22e-06	2.75e-06	2.82e-06	2.62e-06
2.45e-06	2.58e-06	2.48e-06	2.42e-06	2.22e-06	2.75e-06	2.82e-06	2.62e-06
2.45e-06	2.58e-06	2.48e-06	2.42e-06	2.22e-06	2.75e-06	2.82e-06	2.62e-06
2.45e-06	2.58e-06	2.48e-06	2.42e-06	2.22e-06	2.75e-06	2.82e-06	2.62e-06
2.45e-06	2.58e-06	2.48e-06	2.42e-06	2.22e-06	2.75e-06	2.82e-06	2.62e-06
2.45e-06	2.58e-06	2.48e-06	2.42e-06	2.22e-06	2.75e-06	2.82e-06	2.62e-06
2.45e-06	2.58e-06	2.48e-06	2.42e-06	2.22e-06	2.75e-06	2.82e-06	2.62e-06
2.45e-06	2.58e-06	2.48e-06	2.42e-06	2.22e-06	2.75e-06	2.82e-06	2.62e-06
2.45e-06	2.58e-06	2.48e-06	2.42e-06	2.22e-06	2.75e-06	2.82e-06	2.62e-06
2.45e-06	2.58e-06	2.48e-06	2.42e-06	2.22e-06	2.75e-06	2.82e-06	2.62e-06
2.45e-06	2.58e-06	2.48e-06	2.42e-06	2.22e-06	2.75e-06	2.82e-06	2.62e-06
2.45e-06	2.58e-06	2.48e-06	2.42e-06	2.22e-06	2.75e-06	2.82e-06	2.62e-06
2.45e-06	2.58e-06	2.48e-06	2.42e-06	2.22e-06	2.75e-06	2.82e-06	2.62e-06
2.45e-06	2.58e-06	2.48e-06	2.42e-06	2.22e-06	2.75e-06	2.82e-06	2.62e-06
2.45e-06	2.58e-06	2.45e-06	2.38e-06	2.22e-06	2.75e-06	2.82e-06	2.62e-06
2.45e-06	2.58e-06	2.45e-06	2.38e-06	2.22e-06	2.75e-06	2.82e-06	2.62e-06
2.45e-06	2.58e-06	2.45e-06	2.38e-06	2.22e-06	2.75e-06	2.82e-06	2.62e-06
2.45e-06	2.58e-06	2.45e-06	2.38e-06	2.22e-06	2.75e-06	2.82e-06	2.62e-06
2.45e-06	2.58e-06	2.45e-06	2.38e-06	2.22e-06	2.75e-06	2.82e-06	2.62e-06
2.45e-06	2.58e-06	2.45e-06	2.38e-06	2.22e-06	2.75e-06	2.82e-06	2.62e-06
2.45e-06	2.58e-06	2.45e-06	2.38e-06	2.22e-06	2.75e-06	2.82e-06	2.62e-06
2.45e-06	2.58e-06	2.45e-06	2.38e-06	2.22e-06	2.75e-06	2.82e-06	2.62e-06
2.45e-06	2.58e-06	2.45e-06	2.38e-06	2.22e-06	2.75e-06	2.82e-06	2.62e-06
2.45e-06	2.58e-06	2.45e-06	2.38e-06	2.22e-06	2.75e-06	2.82e-06	2.62e-06
2.45e-06	2.58e-06	2.45e-06	2.38e-06	2.22e-06	2.75e-06	2.82e-06	2.62e-06
2.45e-06	2.58e-06	2.45e-06	2.38e-06	2.22e-06	2.75e-06	2.82e-06	2.62e-06
2.45e-06	2.58e-06	2.45e-06	2.38e-06	2.22e-06	2.75e-06	2.82e-06	2.62e-06
2.45e-06	2.58e-06	2.45e-06	2.38e-06	2.22e-06	2.75e-06	2.82e-06	2.62e-06
2.45e-06	2.58e-06	2.45e-06	2.38e-06	2.22e-06	2.75e-06	2.82e-06	2.58e-06
2.45e-06	2.58e-06	2.45e-06	2.38e-06	2.22e-06	2.75e-06	2.82e-06	2.58e-06
2.45e-06	2.58e-06	2.45e-06	2.38e-06	2.22e-06	2.75e-06	2.82e-06	2.58e-06
2.45e-06	2.58e-06	2.45e-06	2.38e-06	2.22e-06	2.75e-06	2.82e-06	2.58e-06
2.45e-06	2.58e-06	2.45e-06	2.38e-06	2.22e-06	2.75e-06	2.82e-06	2.58e-06
2.45e-06	2.58e-06	2.45e-06	2.38e-06	2.22e-06	2.75e-06	2.82e-06	2.58e-06
2.45e-06	2.58e-06	2.45e-06	2.38e-06	2.22e-06	2.75e-06	2.82e-06	2.58e-06
2.45e-06	2.58e-06	2.45e-06	2.38e-06	2.22e-06	2.75e-06	2.82e-06	2.58e-06
2.45e-06	2.58e-06	2.45e-06	2.38e-06	2.22e-06	2.75e-06	2.82e-06	2.58e-06
2.45e-06	2.58e-06	2.45e-06	2.38e-06	2.22e-06	2.75e-06	2.82e-06	2.58e-06
2.45e-06	2.58e-06	2.45e-06	2.38e-06	2.22e-06	2.75e-06	2.82e-06	2.58e-06
2.45e-06	2.58e-06	2.45e-06	2.38e-06	2.22e-06	2.75e-06	2.82e-06	2.58e-06
2.45e-06	2.58e-06	2.45e-06	2.38e-06	2.22e-06	2.75e-06	2.82e-06	2.58e-06
2.45e-06	2.58e-06	2.45e-06	2.38e-06	2.22e-06	2.75e-06	2.82e-06	2.58e-06
2.45e-06	2.58e-06	2.45e-06	2.38e-06	2.22e-06	2.75e-06	2.82e-06	2.58e-06
2.45e-06	2.58e-06	2.45e-06	2.38e-06	2.22e-06	2.75e-06	2.82e-06	2.58e-06
2.45e-06	2.58e-06	2.45e-06	2.38e-06	2.22e-06	2.75e-06	2.82e-06	2.58e-06
2.45e-06	2.58e-06	2.42e-06	2.38e-06	2.22e-06	2.75e-06	2.82e-06	2.58e-06
2.45e-06	2.58e-06	2.42e-06	2.38e-06	2.22e-06	2.75e-06	2.82e-06	2.55e-06
2.45e-06	2.58e-06	2.42e-06	2.38e-06	2.22e-06	2.75e-06	2.82e-06	2.55e-06
2.45e-06	2.58e-06	2.42e-06	2.38e-06	2.22e-06	2.75e-06	2.82e-06	2.55e-06
2.45e-06	2.58e-06	2.42e-06	2.38e-06	2.22e-06	2.75e-06	2.82e-06	2.55e-06
2.45e-06	2.58e-06	2.42e-06	2.38e-06	2.22e-06	2.75e-06	2.82e-06	2.55e-06
2.45e-06	2.58e-06	2.42e-06	2.38e-06	2.22e-06	2.75e-06	2.82e-06	2.55e-06
2.45e-06	2.58e-06	2.42e-06	2.38e-06	2.22e-06	2.75e-06	2.82e-06	2.55e-06
2.45e-06	2.55e-06	2.42e-06	2.35e-06	2.25e-06	2.75e-06	2.82e-06	2.55e-06
2.45e-06	2.55e-06	2.42e-06	2.35e-06	2.25e-06	2.75e-06	2.82e-06	2.55e-06
2.45e-06	2.55e-06	2.42e-06	2.35e-06	2.25e-06	2.75e-06	2.82e-06	2.55e-06
2.45e-06	2.55e-06	2.42e-06	2.35e-06	2.25e-06	2.75e-06	2.82e-06	2.55e-06
2.45e-06	2.55e-06	2.42e-06	2.35e-06	2.25e-06	2.75e-06	2.82e-06	2.55e-06
2.45e-06	2.55e-06	2.42e-06	2.35e-06	2.25e-06	2.75e-06	2.82e-06	2.55e-06
2.45e-06	2.55e-06	2.42e-06	2.35e-06	2.25e-06	2.75e-06	2.82e-06	2.55e-06
2.45e-06	2.55e-06	2.42e-06	2.35e-06	2.25e-06	2.75e-06	2.82e-06	2.55e-06
2.45e-06	2.55e-06	2.42e-06	2.35e-06	2.25e-06	2.75e-06	2.82e-06	2.55e-06
2.45e-06	2.55e-06	2.42e-06	2.35e-06	2.25e-06	2.72e-06	2.82e-06	2.55e-06
2.45e-06	2.55e-06	2.42e-06	2.35e-06	2.25e-06	2.72e-06	2.82e-06	2.55e-06
2.45e-06	2.55e-06	2.42e-06	2.35e-06	2.25e-06	2.72e-06	2.82e-06	2.55e-06
2.45e-06	2.55e-06	2.42e-06	2.35e-06	2.25e-06	2.72e-06	2.82e-06	2.55e-06
2.45e-06	2.55e-06	2.42e-06	2.35e-06	2.25e-06	2.72e-06	2.82e-06	2.55e-06
2.45e-06	2.55e-06	2.42e-06	2.35e-06	2.25e-06	2.72e-06	2.82e-06	2.55e-06
2.45e-06	2.55e-06	2.42e-06	2.35e-06	2.25e-06	2.72e-06	2.82e-06	2.55e-06
2.45e-06	2.55e-06	2.42e-06	2.35e-06	2.25e-06	2.72e-06	2.82e-06	2.55e-06
2.45e-06	2.55e-06	2.42e-06	2.35e-06	2.25e-06	2.72e-06	2.82e-06	2.55e-06
2.45e-06	2.55e-06	2.42e-06	2.35e-06	2.25e-06	2.72e-06	2.82e-06	2.55e-06
2.45e-06	2.55e-06	2.42e-06	2.35e-06	2.25e-06	2.72e-06	2.82e-06	2.55e-06
2.45e-06	2.52e-06	2.42e-06	2.35e-06	2.25e-06	2.72e-06	2.82e-06	2.55e-06
2.45e-06	2.52e-06	2.42e-06	2.35e-06	2.25e-06	2.72e-06	2.82e-06	2.55e-06
2.45e-06	2.52e-06	2.42e-06	2.35e-06	2.25e-06	2.72e-06	2.82e-06	2.55e-06
2.45e-06	2.52e-06	2.42e-06	2.35e-06	2.25e-06	2.72e-06	2.82e-06	2.55e-06
2.45e-06	2.52e-06	2.42e-06	2.35e-06	2.25e-06	2.72e-06	2.79e-06	2.55e-06
2.45e-06	2.52e-06	2.42e-06	2.35e-06	2.25e-06	2.72e-06	2.79e-06	2.55e-06
2.45e-06	2.52e-06	2.42e-06	2.35e-06	2.25e-06	2.72e-06	2.79e-06	2.55e-06
2.45e-06	2.52e-06	2.42e-06	2.35e-06	2.25e-06	2.72e-06	2.79e-06	2.55e-06
2.45e-06	2.52e-06	2.42e-06	2.32e-06	2.28e-06	2.69e-06	2.79e-06	2.58e-06
2.45e-06	2.52e-06	2.42e-06	2.32e-06	2.28e-06	2.69e-06	2.79e-06	2.58e-06
2.45e-06	2.52e-06	2.42e-06	2.32e-06	2.28e-06	2.69e-06	2.79e-06	2.58e-06
2.45e-06	2.52e-06	2.42e-06	2.32e-06	2.28e-06	2.69e-06	2.79e-06	2.58e-06
2.45e-06	2.52e-06	2.42e-06	2.32e-06	2.28e-06	2.69e-06	2.79e-06	2.58e-06
2.45e-06	2.52e-06	2.42e-06	2.32e-06	2.28e-06	2.69e-06	2.75e-06	2.58e-06
2.45e-06	2.52e-06	2.42e-06	2.32e-06	2.28e-06	2.69e-06	2.75e-06	2.58e-06
2.45e-06	2.52e-06	2.42e-06	2.32e-06	2.28e-06	2.69e-06	2.75e-06	2.58e-06
2.45e-06	2.52e-06	2.42e-06	2.32e-06	2.28e-06	2.69e-06	2.75e-06	2.62e-06
2.48e-06	2.52e-06	2.45e-06	2.32e-06	2.28e-06	2.69e-06	2.75e-06	2.62e-06
2.48e-06	2.52e-06	2.45e-06	2.32e-06	2.28e-06	2.69e-06	2.75e-06	2.62e-06
2.48e-06	2.52e-06	2.45e-06	2.32e-06	2.28e-06	2.69e-06	2.75e-06	2.62e-06
2.48e-06	2.52e-06	2.45e-06	2.32e-06	2.28e-06	2.69e-06	2.75e-06	2.62e-06
2.48e-06	2.52e-06	2.45e-06	2.32e-06	2.32e-06	2.69e-06	2.75e-06	2.62e-06
2.48e-06	2.52e-06	2.45e-06	2.32e-06	2.32e-06	2.69e-06	2.75e-06	2.62e-06
2.48e-06	2.52e-06	2.45e-06	2.32e-06	2.32e-06	2.69e-06	2.75e-06	2.62e-06
2.48e-06	2.52e-06	2.45e-06	2.32e-06	2.32e-06	2.69e-06	2.75e-06	2.62e-06
2.48e-06	2.52e-06	2.45e-06	2.32e-06	2.32e-06	2.69e-06	2.75e-06	2.62e-06
2.48e-06	2.52e-06	2.45e-06	2.32e-06	2.32e-06	2.69e-06	2.75e-06	2.62e-06
2.48e-06	2.52e-06	2.45e-06	2.32e-06	2.32e-06	2.69e-06	2.75e-06	2.62e-06
2.48e-06	2.52e-06	2.45e-06	2.32e-06	2.32e-06	2.69e-06	2.75e-06	2.62e-06
2.48e-06	2.52e-06	2.45e-06	2.32e-06	2.32e-06	2.69e-06	2.75e-06	2.62e-06
2.48e-06	2.52e-06	2.45e-06	2.32e-06	2.32e-06	2.69e-06	2.75e-06	2.62e-06
2.48e-06	2.52e-06	2.45e-06	2.32e-06	2.32e-06	2.69e-06	2.75e-06	2.62e-06
2.48e-06	2.52e-06	2.45e-06	2.32e-06	2.32e-06	2.69e-06	2.75e-06	2.62e-06
2.48e-06	2.52e-06	2.45e-06	2.32e-06	2.32e-06	2.69e-06	2.75e-06	2.62e-06
2.48e-06	2.52e-06	2.45e-06	2.32e-06	2.32e-06	2.69e-06	2.75e-06	2.62e-06
2.48e-06	2.52e-06	2.45e-06	2.32e-06	2.32e-06	2.69e-06	2.75e-06	2.62e-06
2.48e-06	2.52e-06	2.45e-06	2.32e-06	2.32e-06	2.69e-06	2.72e-06	2.62e-06
2.48e-06	2.52e-06	2.45e-06	2.32e-06	2.32e-06	2.69e-06	2.72e-06	2.62e-06
2.48e-06	2.52e-06	2.45e-06	2.32e-06	2.32e-06	2.69e-06	2.72e-06	2.62e-06
2.48e-06	2.52e-06	2.45e-06	2.32e-06	2.32e-06	2.69e-06	2.72e-06	2.62e-06
2.48e-06	2.52e-06	2.45e-06	2.32e-06	2.32e-06	2.69e-06	2.72e-06	2.62e-06
2.48e-06	2.52e-06	2.45e-06	2.32e-06	2.32e-06	2.69e-06	2.72e-06	2.62e-06
2.48e-06	2.52e-06	2.45e-06	2.32e-06	2.32e-06	2.69e-06	2.72e-06	2.62e-06
2.48e-06	2.52e-06	2.45e-06	2.32e-06	2.32e-06	2.65e-06	2.72e-06	2.62e-06
2.48e-06	2.52e-06	2.45e-06	2.32e-06	2.32e-06	2.65e-06	2.72e-06	2.62e-06
2.48e-06	2.52e-06	2.45e-06	2.32e-06	2.32e-06	2.65e-06	2.72e-06	2.62e-06
2.48e-06	2.52e-06	2.45e-06	2.32e-06	2.32e-06	2.65e-06	2.72e-06	2.62e-06
2.48e-06	2.52e-06	2.48e-06	2.32e-06	2.32e-06	2.65e-06	2.72e-06	2.62e-06
2.48e-06	2.52e-06	2.48e-06	2.32e-06	2.35e-06	2.65e-06	2.72e-06	2.62e-06
2.48e-06	2.52e-06	2.48e-06	2.32e-06	2.35e-06	2.65e-06	2.72e-06	2.62e-06
2.48e-06	2.52e-06	2.48e-06	2.32e-06	2.35e-06	2.65e-06	2.72e-06	2.62e-06
2.48e-06	2.52e-06	2.48e-06	2.32e-06	2.35e-06	2.65e-06	2.72e-06	2.62e-06
2.48e-06	2.52e-06	2.48e-06	2.32e-06	2.35e-06	2.65e-06	2.72e-06	2.62e-06
2.48e-06	2.52e-06	2.48e-06	2.32e-06	2.35e-06	2.65e-06	2.72e-06	2.62e-06
2.52e-06	2.52e-06	2.48e-06	2.32e-06	2.35e-06	2.65e-06	2.72e-06	2.62e-06
2.52e-06	2.52e-06	2.48e-06	2.32e-06	2.35e-06	2.65e-06	2.72e-06	2.62e-06
2.52e-06	2.52e-06	2.48e-06	2.32e-06	2.35e-06	2.65e-06	2.72e-06	2.62e-06
2.52e-06	2.52e-06	2.48e-06	2.32e-06	2.35e-06	2.65e-06	2.72e-06	2.62e-06
2.52e-06	2.52e-06	2.48e-06	2.32e-06	2.35e-06	2.65e-06	2.72e-06	2.62e-06
2.52e-06	2.52e-06	2.48e-06	2.32e-06	2.35e-06	2.65e-06	2.72e-06	2.62e-06
2.52e-06	2.52e-06	2.48e-06	2.32e-06	2.35e-06	2.65e-06	2.72e-06	2.62e-06
2.52e-06	2.52e-06	2.48e-06	2.32e-06	2.35e-06	2.65e-06	2.72e-06	2.62e-06
2.52e-06	2.52e-06	2.48e-06	2.32e-06	2.35e-06	2.65e-06	2.72e-06	2.62e-06
2.52e-06	2.52e-06	2.48e-06	2.32e-06	2.35e-06	2.65e-06	2.72e-06	2.62e-06
2.52e-06	2.52e-06	2.48e-06	2.28e-06	2.35e-06	2.65e-06	2.72e-06	2.62e-06
2.52e-06	2.52e-06	2.52e-06	2.28e-06	2.35e-06	2.65e-06	2.72e-06	2.62e-06
2.52e-06	2.52e-06	2.52e-06	2.28e-06	2.35e-06	2.65e-06	2.72e-06	2.62e-06
2.52e-06	2.52e-06	2.52e-06	2.28e-06	2.35e-06	2.65e-06	2.72e-06	2.62e-06
2.52e-06	2.52e-06	2.52e-06	2.28e-06	2.35e-06	2.65e-06	2.72e-06	2.62e-06
2.52e-06	2.52e-06	2.52e-06	2.28e-06	2.35e-06	2.65e-06	2.72e-06	2.62e-06
2.52e-06	2.52e-06	2.52e-06	2.28e-06	2.35e-06	2.65e-06	2.72e-06	2.62e-06
2.52e-06	2.52e-06	2.52e-06	2.28e-06	2.35e-06	2.65e-06	2.72e-06	2.62e-06
2.52e-06	2.52e-06	2.52e-06	2.28e-06	2.35e-06	2.65e-06	2.72e-06	2.58e-06
2.52e-06	2.52e-06	2.52e-06	2.28e-06	2.35e-06	2.65e-06	2.72e-06	2.58e-06
2.52e-06	2.52e-06	2.52e-06	2.28e-06	2.35e-06	2.65e-06	2.72e-06	2.58e-06
2.52e-06	2.52e-06	2.52e-06	2.28e-06	2.35e-06	2.65e-06	2.72e-06	2.58e-06
2.52e-06	2.52e-06	2.52e-06	2.28e-06	2.35e-06	2.65e-06	2.72e-06	2.58e-06
2.52e-06	2.52e-06	2.52e-06	2.28e-06	2.35e-06	2.65e-06	2.72e-06	2.58e-06
2.52e-06	2.52e-06	2.52e-06	2.28e-06	2.35e-06	2.65e-06	2.72e-06	2.58e-06
2.52e-06	2.52e-06	2.52e-06	2.28e-06	2.35e-06	2.62e-06	2.72e-06	2.58e-06
2.52e-06	2.52e-06	2.52e-06	2.28e-06	2.35e-06	2.62e-06	2.72e-06	2.58e-06
2.52e-06	2.52e-06	2.52e-06	2.28e-06	2.35e-06	2.62e-06	2.72e-06	2.58e-06
2.52e-06	2.52e-06	2.52e-06	2.28e-06	2.35e-06	2.62e-06	2.72e-06	2.58e-06
2.52e-06	2.52e-06	2.52e-06	2.28e-06	2.35e-06	2.62e-06	2.72e-06	2.58e-06
2.52e-06	2.52e-06	2.52e-06	2.28e-06	2.35e-06	2.62e-06	2.72e-06	2.58e-06
2.52e-06	2.52e-06	2.52e-06	2.28e-06	2.35e-06	2.62e-06	2.72e-06	2.58e-06
2.55e-06	2.52e-06	2.52e-06	2.28e-06	2.35e-06	2.62e-06	2.72e-06	2.58e-06
2.55e-06	2.52e-06	2.52e-06	2.28e-06	2.35e-06	2.62e-06	2.72e-06	2.58e-06
2.55e-06	2.52e-06	2.52e-06	2.28e-06	2.35e-06	2.62e-06	2.72e-06	2.58e-06
2.55e-06	2.52e-06	2.52e-06	2.28e-06	2.35e-06	2.62e-06	2.72e-06	2.58e-06
2.55e-06	2.52e-06	2.52e-06	2.28e-06	2.35e-06	2.62e-06	2.72e-06	2.58e-06
2.55e-06	2.52e-06	2.52e-06	2.28e-06	2.35e-06	2.62e-06	2.72e-06	2.58e-06
2.55e-06	2.52e-06	2.52e-06	2.28e-06	2.35e-06	2.62e-06	2.72e-06	2.58e-06
2.55e-06	2.52e-06	2.52e-06	2.28e-06	2.35e-06	2.62e-06	2.72e-06	2.58e-06
2.55e-06	2.52e-06	2.52e-06	2.28e-06	2.35e-06	2.62e-06	2.72e-06	2.58e-06
2.55e-06	2.52e-06	2.52e-06	2.28e-06	2.35e-06	2.62e-06	2.72e-06	2.58e-06
2.55e-06	2.52e-06	2.52e-06	2.28e-06	2.35e-06	2.62e-06	2.72e-06	2.55e-06
2.55e-06	2.52e-06	2.52e-06	2.28e-06	2.35e-06	2.62e-06	2.72e-06	2.55e-06
2.55e-06	2.52e-06	2.52e-06	2.28e-06	2.35e-06	2.62e-06	2.72e-06	2.55e-06
2.55e-06	2.52e-06	2.52e-06	2.28e-06	2.35e-06	2.62e-06	2.72e-06	2.55e-06
2.55e-06	2.52e-06	2.52e-06	2.28e-06	2.35e-06	2.62e-06	2.72e-06	2.55e-06
2.55e-06	2.52e-06	2.52e-06	2.28e-06	2.35e-06	2.62e-06	2.72e-06	2.55e-06
2.55e-06	2.52e-06	2.52e-06	2.28e-06	2.35e-06	2.62e-06	2.72e-06	2.55e-06
2.55e-06	2.52e-06	2.52e-06	2.28e-06	2.35e-06	2.62e-06	2.72e-06	2.55e-06
2.55e-06	2.52e-06	2.52e-06	2.28e-06	2.35e-06	2.62e-06	2.72e-06	2.55e-06
2.55e-06	2.52e-06	2.52e-06	2.28e-06	2.35e-06	2.62e-06	2.72e-06	2.55e-06
2.55e-06	2.52e-06	2.52e-06	2.28e-06	2.35e-06	2.62e-06	2.72e-06	2.55e-06
2.55e-06	2.52e-06	2.52e-06	2.28e-06	2.35e-06	2.62e-06	2.72e-06	2.55e-06
2.62e-06	2.52e-06	2.52e-06	2.25e-06	2.38e-06	2.62e-06	2.69e-06	2.52e-06
2.62e-06	2.52e-06	2.52e-06	2.25e-06	2.38e-06	2.62e-06	2.69e-06	2.52e-06
2.62e-06	2.52e-06	2.52e-06	2.25e-06	2.38e-06	2.62e-06	2.69e-06	2.52e-06
2.62e-06	2.52e-06	2.52e-06	2.25e-06	2.38e-06	2.62e-06	2.69e-06	2.52e-06
2.62e-06	2.52e-06	2.52e-06	2.25e-06	2.42e-06	2.62e-06	2.69e-06	2.52e-06
2.62e-06	2.52e-06	2.52e-06	2.25e-06	2.42e-06	2.62e-06	2.69e-06	2.52e-06
2.62e-06	2.52e-06	2.52e-06	2.25e-06	2.42e-06	2.62e-06	2.69e-06	2.52e-06
2.62e-06	2.52e-06	2.55e-06	2.25e-06	2.42e-06	2.62e-06	2.69e-06	2.48e-06
2.62e-06	2.52e-06	2.55e-06	2.25e-06	2.42e-06	2.62e-06	2.69e-06	2.48e-06
2.62e-06	2.52e-06	2.55e-06	2.25e-06	2.42e-06	2.62e-06	2.69e-06	2.48e-06
2.62e-06	2.52e-06	2.55e-06	2.25e-06	2.42e-06	2.62e-06	2.69e-06	2.48e-06
2.62e-06	2.52e-06	2.55e-06	2.25e-06	2.42e-06	2.62e-06	2.69e-06	2.48e-06
2.62e-06	2.52e-06	2.55e-06	2.25e-06	2.42e-06	2.62e-06	2.69e-06	2.48e-06
2.62e-06	2.52e-06	2.55e-06	2.25e-06	2.42e-06	2.62e-06	2.69e-06	2.48e-06
2.62e-06	2.52e-06	2.55e-06	2.25e-06	2.42e-06	2.62e-06	2.69e-06	2.48e-06
2.62e-06	2.52e-06	2.55e-06	2.25e-06	2.42e-06	2.62e-06	2.69e-06	2.48e-06
2.62e-06	2.52e-06	2.55e-06	2.25e-06	2.42e-06	2.58e-06	2.65e-06	2.48e-06
2.62e-06	2.52e-06	2.55e-06	2.25e-06	2.42e-06	2.58e-06	2.65e-06	2.48e-06
2.62e-06	2.52e-06	2.55e-06	2.25e-06	2.42e-06	2.58e-06	2.65e-06	2.48e-06
2.65e-06	2.52e-06	2.55e-06	2.22e-06	2.42e-06	2.58e-06	2.65e-06	2.48e-06
2.65e-06	2.52e-06	2.55e-06	2.22e-06	2.42e-06	2.58e-06	2.65e-06	2.48e-06
2.65e-06	2.52e-06	2.55e-06	2.22e-06	2.42e-06	2.58e-06	2.65e-06	2.48e-06
2.65e-06	2.52e-06	2.55e-06	2.22e-06	2.42e-06	2.58e-06	2.65e-06	2.48e-06
2.65e-06	2.52e-06	2.55e-06	2.22e-06	2.42e-06	2.58e-06	2.65e-06	2.48e-06
2.65e-06	2.52e-06	2.55e-06	2.22e-06	2.42e-06	2.58e-06	2.65e-06	2.48e-06
2.65e-06	2.52e-06	2.55e-06	2.22e-06	2.42e-06	2.58e-06	2.65e-06	2.48e-06
2.65e-06	2.52e-06	2.55e-06	2.22e-06	2.42e-06	2.58e-06	2.65e-06	2.48e-06
2.65e-06	2.52e-06	2.55e-06	2.22e-06	2.42e-06	2.58e-06	2.65e-06	2.48e-06
2.65e-06	2.52e-06	2.55e-06	2.22e-06	2.42e-06	2.58e-06	2.65e-06	2.48e-06
2.65e-06	2.52e-06	2.55e-06	2.22e-06	2.45e-06	2.58e-06	2.65e-06	2.48e-06
2.65e-06	2.52e-06	2.55e-06	2.22e-06	2.45e-06	2.58e-06	2.65e-06	2.48e-06
2.65e-06	2.52e-06	2.55e-06	2.22e-06	2.45e-06	2.58e-06	2.65e-06	2.48e-06
2.65e-06	2.52e-06	2.55e-06	2.22e-06	2.45e-06	2.58e-06	2.65e-06	2.48e-06
2.65e-06	2.52e-06	2.55e-06	2.22e-06	2.45e-06	2.58e-06	2.65e-06	2.48e-06
2.65e-06	2.52e-06	2.55e-06	2.22e-06	2.45e-06	2.58e-06	2.65e-06	2.48e-06
2.65e-06	2.52e-06	2.55e-06	2.22e-06	2.45e-06	2.58e-06	2.65e-06	2.48e-06
2.65e-06	2.52e-06	2.55e-06	2.22e-06	2.45e-06	2.58e-06	2.65e-06	2.48e-06
2.65e-06	2.52e-06	2.55e-06	2.22e-06	2.45e-06	2.58e-06	2.65e-06	2.48e-06
2.65e-06	2.52e-06	2.55e-06	2.22e-06	2.45e-06	2.58e-06	2.65e-06	2.48e-06
2.65e-06	2.52e-06	2.55e-06	2.22e-06	2.45e-06	2.58e-06	2.69e-06	2.45e-06
2.65e-06	2.52e-06	2.55e-06	2.22e-06	2.45e-06	2.58e-06	2.69e-06	2.45e-06
2.65e-06	2.52e-06	2.55e-06	2.22e-06	2.45e-06	2.58e-06	2.69e-06	2.45e-06
2.69e-06	2.52e-06	2.55e-06	2.25e-06	2.45e-06	2.58e-06	2.69e-06	2.45e-06
2.69e-06	2.52e-06	2.55e-06	2.25e-06	2.45e-06	2.58e-06	2.69e-06	2.45e-06
2.69e-06	2.52e-06	2.55e-06	2.25e-06	2.45e-06	2.58e-06	2.69e-06	2.45e-06
2.69e-06	2.52e-06	2.55e-06	2.25e-06	2.45e-06	2.58e-06	2.69e-06	2.45e-06
2.69e-06	2.52e-06	2.55e-06	2.25e-06	2.45e-06	2.58e-06	2.69e-06	2.45e-06
2.69e-06	2.52e-06	2.55e-06	2.25e-06	2.45e-06	2.58e-06	2.69e-06	2.45e-06
2.69e-06	2.52e-06	2.55e-06	2.25e-06	2.45e-06	2.58e-06	2.69e-06	2.45e-06
2.69e-06	2.52e-06	2.55e-06	2.25e-06	2.45e-06	2.58e-06	2.69e-06	2.45e-06
2.69e-06	2.52e-06	2.55e-06	2.25e-06	2.45e-06	2.58e-06	2.69e-06	2.45e-06
2.69e-06	2.52e-06	2.58e-06	2.25e-06	2.45e-06	2.58e-06	2.69e-06	2.45e-06
2.69e-06	2.52e-06	2.58e-06	2.25e-06	2.45e-06	2.58e-06	2.69e-06	2.45e-06
2.69e-06	2.52e-06	2.58e-06	2.25e-06	2.45e-06	2.58e-06	2.69e-06	2.45e-06
2.69e-06	2.52e-06	2.58e-06	2.25e-06	2.45e-06	2.58e-06	2.69e-06	2.45e-06
2.69e-06	2.52e-06	2.58e-06	2.25e-06	2.45e-06	2.58e-06	2.69e-06	2.45e-06
2.69e-06	2.52e-06	2.58e-06	2.25e-06	2.45e-06	2.58e-06	2.69e-06	2.45e-06
2.69e-06	2.52e-06	2.58e-06	2.25e-06	2.45e-06	2.58e-06	2.69e-06	2.45e-06
2.69e-06	2.52e-06	2.58e-06	2.25e-06	2.45e-06	2.58e-06	2.69e-06	2.45e-06
2.69e-06	2.52e-06	2.58e-06	2.25e-06	2.45e-06	2.58e-06	2.69e-06	2.45e-06
2.72e-06	2.52e-06	2.58e-06	2.25e-06	2.45e-06	2.58e-06	2.69e-06	2.45e-06
2.72e-06	2.52e-06	2.58e-06	2.25e-06	2.45e-06	2.58e-06	2.69e-06	2.45e-06
2.72e-06	2.52e-06	2.58e-06	2.25e-06	2.45e-06	2.58e-06	2.69e-06	2.45e-06
2.72e-06	2.52e-06	2.58e-06	2.25e-06	2.45e-06	2.58e-06	2.69e-06	2.45e-06
2.72e-06	2.52e-06	2.58e-06	2.25e-06	2.45e-06	2.58e-06	2.69e-06	2.45e-06
2.72e-06	2.52e-06	2.58e-06	2.25e-06	2.45e-06	2.58e-06	2.69e-06	2.45e-06
2.72e-06	2.52e-06	2.58e-06	2.25e-06	2.45e-06	2.58e-06	2.69e-06	2.45e-06
2.72e-06	2.52e-06	2.58e-06	2.25e-06	2.45e-06	2.58e-06	2.69e-06	2.45e-06
2.72e-06	2.52e-06	2.58e-06	2.25e-06	2.45e-06	2.58e-06	2.72e-06	2.45e-06
2.72e-06	2.52e-06	2.58e-06	2.25e-06	2.45e-06	2.58e-06	2.72e-06	2.45e-06
2.72e-06	2.52e-06	2.58e-06	2.28e-06	2.45e-06	2.58e-06	2.72e-06	2.45e-06
2.72e-06	2.52e-06	2.58e-06	2.28e-06	2.45e-06	2.58e-06	2.72e-06	2.45e-06
2.72e-06	2.52e-06	2.58e-06	2.28e-06	2.45e-06	2.58e-06	2.72e-06	2.45e-06
2.75e-06	2.52e-06	2.58e-06	2.28e-06	2.45e-06	2.58e-06	2.72e-06	2.45e-06
2.75e-06	2.52e-06	2.62e-06	2.28e-06	2.45e-06	2.58e-06	2.72e-06	2.45e-06
2.75e-06	2.52e-06	2.62e-06	2.28e-06	2.45e-06	2.58e-06	2.72e-06	2.45e-06
2.75e-06	2.52e-06	2.62e-06	2.28e-06	2.45e-06	2.58e-06	2.72e-06	2.42e-06
2.75e-06	2.52e-06	2.62e-06	2.28e-06	2.45e-06	2.58e-06	2.72e-06	2.42e-06
2.75e-06	2.52e-06	2.62e-06	2.28e-06	2.45e-06	2.58e-06	2.72e-06	2.42e-06
2.75e-06	2.52e-06	2.62e-06	2.28e-06	2.45e-06	2.58e-06	2.72e-06	2.42e-06
2.75e-06	2.52e-06	2.62e-06	2.28e-06	2.48e-06	2.58e-06	2.72e-06	2.42e-06
2.75e-06	2.52e-06	2.62e-06	2.28e-06	2.48e-06	2.58e-06	2.72e-06	2.42e-06
2.75e-06	2.52e-06	2.62e-06	2.28e-06	2.48e-06	2.58e-06	2.72e-06	2.42e-06
2.75e-06	2.52e-06	2.62e-06	2.28e-06	2.48e-06	2.58e-06	2.72e-06	2.42e-06
2.75e-06	2.52e-06	2.62e-06	2.28e-06	2.48e-06	2.58e-06	2.72e-06	2.42e-06
2.75e-06	2.52e-06	2.62e-06	2.28e-06	2.48e-06	2.58e-06	2.72e-06	2.42e-06
2.79e-06	2.52e-06	2.62e-06	2.28e-06	2.48e-06	2.58e-06	2.72e-06	2.42e-06
2.79e-06	2.52e-06	2.62e-06	2.28e-06	2.48e-06	2.58e-06	2.72e-06	2.42e-06
2.79e-06	2.52e-06	2.62e-06	2.28e-06	2.48e-06	2.58e-06	2.72e-06	2.42e-06
2.79e-06	2.52e-06	2.62e-06	2.28e-06	2.48e-06	2.58e-06	2.75e-06	2.42e-06
2.79e-06	2.52e-06	2.62e-06	2.28e-06	2.48e-06	2.58e-06	2.75e-06	2.42e-06
2.79e-06	2.52e-06	2.62e-06	2.28e-06	2.48e-06	2.58e-06	2.75e-06	2.42e-06
2.79e-06	2.52e-06	2.62e-06	2.32e-06	2.48e-06	2.58e-06	2.75e-06	2.42e-06
2.79e-06	2.52e-06	2.62e-06	2.32e-06	2.48e-06	2.58e-06	2.75e-06	2.42e-06
2.79e-06	2.52e-06	2.62e-06	2.32e-06	2.48e-06	2.58e-06	2.75e-06	2.42e-06
2.82e-06	2.52e-06	2.62e-06	2.32e-06	2.48e-06	2.58e-06	2.75e-06	2.42e-06
2.82e-06	2.52e-06	2.62e-06	2.32e-06	2.48e-06	2.58e-06	2.75e-06	2.42e-06
2.82e-06	2.52e-06	2.62e-06	2.32e-06	2.48e-06	2.58e-06	2.75e-06	2.42e-06
2.82e-06	2.52e-06	2.62e-06	2.32e-06	2.48e-06	2.58e-06	2.75e-06	2.42e-06
2.82e-06	2.52e-06	2.62e-06	2.32e-06	2.48e-06	2.58e-06	2.75e-06	2.42e-06
2.92e-06	2.52e-06	2.69e-06	2.38e-06	2.55e-06	2.55e-06	2.79e-06	2.42e-06
2.92e-06	2.52e-06	2.69e-06	2.38e-06	2.55e-06	2.55e-06	2.79e-06	2.42e-06
2.92e-06	2.52e-06	2.69e-06	2.38e-06	2.55e-06	2.55e-06	2.79e-06	2.45e-06
2.92e-06	2.52e-06	2.72e-06	2.38e-06	2.55e-06	2.55e-06	2.82e-06	2.45e-06
2.92e-06	2.52e-06	2.72e-06	2.38e-06	2.55e-06	2.55e-06	2.82e-06	2.45e-06
2.92e-06	2.52e-06	2.72e-06	2.38e-06	2.55e-06	2.55e-06	2.82e-06	2.45e-06
2.92e-06	2.52e-06	2.72e-06	2.38e-06	2.55e-06	2.55e-06	2.82e-06	2.45e-06
2.92e-06	2.52e-06	2.72e-06	2.38e-06	2.55e-06	2.55e-06	2.82e-06	2.45e-06
2.95e-06	2.52e-06	2.72e-06	2.38e-06	2.58e-06	2.55e-06	2.82e-06	2.45e-06
2.95e-06	2.52e-06	2.72e-06	2.38e-06	2.58e-06	2.55e-06	2.82e-06	2.45e-06
2.95e-06	2.52e-06	2.72e-06	2.38e-06	2.58e-06	2.55e-06	2.82e-06	2.45e-06
2.95e-06	2.52e-06	2.72e-06	2.38e-06	2.58e-06	2.52e-06	2.82e-06	2.45e-06
2.95e-06	2.52e-06	2.72e-06	2.38e-06	2.58e-06	2.52e-06	2.82e-06	2.45e-06
2.95e-06	2.52e-06	2.72e-06	2.38e-06	2.58e-06	2.52e-06	2.82e-06	2.45e-06
2.95e-06	2.52e-06	2.72e-06	2.42e-06	2.58e-06	2.52e-06	2.79e-06	2.45e-06
2.95e-06	2.52e-06	2.75e-06	2.42e-06	2.58e-06	2.52e-06	2.79e-06	2.45e-06
2.95e-06	2.52e-06	2.75e-06	2.42e-06	2.58e-06	2.52e-06	2.79e-06	2.45e-06
2.95e-06	2.52e-06	2.75e-06	2.42e-06	2.58e-06	2.52e-06	2.79e-06	2.45e-06
2.95e-06	2.52e-06	2.75e-06	2.42e-06	2.58e-06	2.52e-06	2.79e-06	2.45e-06
2.99e-06	2.52e-06	2.75e-06	2.42e-06	2.58e-06	2.52e-06	2.79e-06	2.45e-06
2.99e-06	2.52e-06	2.75e-06	2.42e-06	2.62e-06	2.52e-06	2.79e-06	2.45e-06
2.99e-06	2.52e-06	2.75e-06	2.42e-06	2.62e-06	2.52e-06	2.79e-06	2.45e-06
2.99e-06	2.52e-06	2.75e-06	2.42e-06	2.62e-06	2.52e-06	2.79e-06	2.45e-06
2.99e-06	2.52e-06	2.75e-06	2.42e-06	2.62e-06	2.52e-06	2.79e-06	2.45e-06
2.99e-06	2.52e-06	2.75e-06	2.42e-06	2.62e-06	2.52e-06	2.79e-06	2.45e-06
2.99e-06	2.55e-06	2.75e-06	2.42e-06	2.62e-06	2.52e-06	2.79e-06	2.45e-06
2.99e-06	2.55e-06	2.79e-06	2.42e-06	2.62e-06	2.52e-06	2.79e-06	2.45e-06
2.99e-06	2.55e-06	2.79e-06	2.42e-06	2.62e-06	2.52e-06	2.79e-06	2.48e-06
2.99e-06	2.55e-06	2.79e-06	2.42e-06	2.62e-06	2.52e-06	2.79e-06	2.48e-06
3.02e-06	2.55e-06	2.79e-06	2.42e-06	2.62e-06	2.52e-06	2.82e-06	2.48e-06
3.02e-06	2.55e-06	2.79e-06	2.42e-06	2.62e-06	2.52e-06	2.82e-06	2.48e-06
3.02e-06	2.55e-06	2.79e-06	2.42e-06	2.62e-06	2.52e-06	2.82e-06	2.48e-06
3.02e-06	2.55e-06	2.79e-06	2.42e-06	2.62e-06	2.52e-06	2.82e-06	2.48e-06
3.02e-06	2.55e-06	2.79e-06	2.42e-06	2.65e-06	2.52e-06	2.82e-06	2.48e-06
3.02e-06	2.55e-06	2.79e-06	2.42e-06	2.65e-06	2.52e-06	2.82e-06	2.48e-06
3.02e-06	2.55e-06	2.79e-06	2.42e-06	2.65e-06	2.52e-06	2.82e-06	2.48e-06
3.02e-06	2.55e-06	2.79e-06	2.42e-06	2.65e-06	2.52e-06	2.82e-06	2.48e-06
3.02e-06	2.55e-06	2.79e-06	2.42e-06	2.65e-06	2.52e-06	2.82e-06	2.48e-06
3.02e-06	2.55e-06	2.79e-06	2.42e-06	2.65e-06	2.52e-06	2.82e-06	2.48e-06
3.05e-06	2.55e-06	2.82e-06	2.42e-06	2.65e-06	2.52e-06	2.82e-06	2.48e-06
3.05e-06	2.55e-06	2.82e-06	2.42e-06	2.65e-06	2.52e-06	2.82e-06	2.48e-06
3.05e-06	2.55e-06	2.82e-06	2.42e-06	2.65e-06	2.52e-06	2.82e-06	2.48e-06
3.05e-06	2.55e-06	2.82e-06	2.42e-06	2.65e-06	2.52e-06	2.82e-06	2.48e-06
3.05e-06	2.55e-06	2.82e-06	2.42e-06	2.65e-06	2.52e-06	2.82e-06	2.48e-06
3.05e-06	2.58e-06	2.82e-06	2.42e-06	2.65e-06	2.52e-06	2.82e-06	2.48e-06
3.05e-06	2.58e-06	2.82e-06	2.42e-06	2.65e-06	2.52e-06	2.82e-06	2.48e-06
3.05e-06	2.58e-06	2.82e-06	2.42e-06	2.69e-06	2.52e-06	2.82e-06	2.48e-06
3.05e-06	2.58e-06	2.82e-06	2.42e-06	2.69e-06	2.52e-06	2.82e-06	2.48e-06
3.05e-06	2.58e-06	2.82e-06	2.42e-06	2.69e-06	2.52e-06	2.82e-06	2.48e-06
3.09e-06	2.58e-06	2.82e-06	2.42e-06	2.69e-06	2.52e-06	2.82e-06	2.48e-06
3.09e-06	2.58e-06	2.82e-06	2.42e-06	2.69e-06	2.52e-06	2.82e-06	2.52e-06
3.09e-06	2.58e-06	2.85e-06	2.42e-06	2.69e-06	2.52e-06	2.82e-06	2.52e-06
3.09e-06	2.58e-06	2.85e-06	2.42e-06	2.69e-06	2.52e-06	2.82e-06	2.52e-06
3.09e-06	2.58e-06	2.85e-06	2.42e-06	2.69e-06	2.52e-06	2.82e-06	2.52e-06
3.09e-06	2.58e-06	2.85e-06	2.42e-06	2.69e-06	2.52e-06	2.82e-06	2.52e-06
3.09e-06	2.58e-06	2.85e-06	2.45e-06	2.69e-06	2.52e-06	2.82e-06	2.52e-06
3.09e-06	2.58e-06	2.85e-06	2.45e-06	2.69e-06	2.52e-06	2.82e-06	2.52e-06
3.09e-06	2.58e-06	2.85e-06	2.45e-06	2.69e-06	2.52e-06	2.82e-06	2.52e-06
3.12e-06	2.58e-06	2.85e-06	2.45e-06	2.69e-06	2.52e-06	2.82e-06	2.52e-06
3.12e-06	2.62e-06	2.85e-06	2.45e-06	2.72e-06	2.52e-06	2.82e-06	2.52e-06
3.12e-06	2.62e-06	2.85e-06	2.45e-06	2.72e-06	2.52e-06	2.82e-06	2.52e-06
3.12e-06	2.62e-06	2.85e-06	2.45e-06	2.72e-06	2.52e-06	2.82e-06	2.52e-06
3.12e-06	2.62e-06	2.89e-06	2.45e-06	2.72e-06	2.52e-06	2.82e-06	2.52e-06
3.12e-06	2.62e-06	2.89e-06	2.45e-06	2.72e-06	2.52e-06	2.82e-06	2.52e-06
3.12e-06	2.62e-06	2.89e-06	2.45e-06	2.72e-06	2.52e-06	2.82e-06	2.55e-06
3.12e-06	2.62e-06	2.89e-06	2.45e-06	2.72e-06	2.52e-06	2.82e-06	2.55e-06
3.16e-06	2.62e-06	2.89e-06	2.45e-06	2.72e-06	2.52e-06	2.82e-06	2.55e-06
3.16e-06	2.62e-06	2.89e-06	2.45e-06	2.72e-06	2.52e-06	2.82e-06	2.55e-06
3.16e-06	2.62e-06	2.89e-06	2.45e-06	2.72e-06	2.52e-06	2.82e-06	2.55e-06
3.16e-06	2.62e-06	2.89e-06	2.45e-06	2.72e-06	2.52e-06	2.82e-06	2.55e-06
3.16e-06	2.62e-06	2.89e-06	2.45e-06	2.75e-06	2.52e-06	2.82e-06	2.55e-06
3.16e-06	2.65e-06	2.89e-06	2.45e-06	2.75e-06	2.52e-06	2.82e-06	2.55e-06
3.16e-06	2.65e-06	2.89e-06	2.45e-06	2.75e-06	2.52e-06	2.82e-06	2.55e-06
3.16e-06	2.65e-06	2.92e-06	2.45e-06	2.75e-06	2.52e-06	2.82e-06	2.55e-06
3.19e-06	2.65e-06	2.92e-06	2.45e-06	2.75e-06	2.52e-06	2.82e-06	2.55e-06
3.19e-06	2.65e-06	2.92e-06	2.45e-06	2.75e-06	2.52e-06	2.82e-06	2.55e-06
3.19e-06	2.65e-06	2.92e-06	2.45e-06	2.75e-06	2.52e-06	2.82e-06	2.55e-06
3.19e-06	2.65e-06	2.92e-06	2.45e-06	2.75e-06	2.52e-06	2.82e-06	2.55e-06
3.19e-06	2.65e-06	2.92e-06	2.45e-06	2.75e-06	2.52e-06	2.82e-06	2.55e-06
3.19e-06	2.65e-06	2.92e-06	2.45e-06	2.75e-06	2.52e-06	2.82e-06	2.58e-06
3.19e-06	2.65e-06	2.92e-06	2.45e-06	2.75e-06	2.52e-06	2.82e-06	2.58e-06
3.19e-06	2.65e-06	2.95e-06	2.45e-06	2.75e-06	2.52e-06	2.82e-06	2.58e-06
3.19e-06	2.65e-06	2.95e-06	2.45e-06	2.75e-06	2.52e-06	2.82e-06	2.58e-06
3.22e-06	2.65e-06	2.95e-06	2.45e-06	2.75e-06	2.48e-06	2.82e-06	2.58e-06
3.22e-06	2.65e-06	2.95e-06	2.45e-06	2.79e-06	2.48e-06	2.82e-06	2.58e-06
3.22e-06	2.65e-06	2.95e-06	2.45e-06	2.79e-06	2.48e-06	2.82e-06	2.58e-06
3.22e-06	2.65e-06	2.95e-06	2.45e-06	2.79e-06	2.48e-06	2.82e-06	2.58e-06
3.22e-06	2.69e-06	2.95e-06	2.45e-06	2.79e-06	2.48e-06	2.82e-06	2.58e-06
3.22e-06	2.69e-06	2.95e-06	2.45e-06	2.79e-06	2.48e-06	2.82e-06	2.58e-06
3.22e-06	2.69e-06	2.95e-06	2.45e-06	2.79e-06	2.48e-06	2.82e-06	2.58e-06
3.22e-06	2.69e-06	2.95e-06	2.45e-06	2.79e-06	2.48e-06	2.82e-06	2.58e-06
3.22e-06	2.69e-06	2.95e-06	2.45e-06	2.79e-06	2.48e-06	2.82e-06	2.62e-06
3.26e-06	2.69e-06	2.99e-06	2.45e-06	2.79e-06	2.48e-06	2.82e-06	2.62e-06
3.26e-06	2.69e-06	2.99e-06	2.45e-06	2.79e-06	2.48e-06	2.82e-06	2.62e-06
3.26e-06	2.69e-06	2.99e-06	2.45e-06	2.79e-06	2.48e-06	2.85e-06	2.62e-06
3.26e-06	2.69e-06	2.99e-06	2.45e-06	2.82e-06	2.48e-06	2.85e-06	2.62e-06
3.26e-06	2.69e-06	2.99e-06	2.45e-06	2.82e-06	2.48e-06	2.85e-06	2.62e-06
3.26e-06	2.69e-06	2.99e-06	2.45e-06	2.82e-06	2.48e-06	2.85e-06	2.62e-06
3.29e-06	2.69e-06	2.99e-06	2.45e-06	2.82e-06	2.48e-06	2.85e-06	2.62e-06
3.29e-06	2.69e-06	2.99e-06	2.45e-06	2.82e-06	2.48e-06	2.85e-06	2.62e-06
3.39e-06	2.79e-06	3.09e-06	2.42e-06	2.85e-06	2.45e-06	2.89e-06	2.72e-06
3.39e-06	2.79e-06	3.09e-06	2.42e-06	2.85e-06	2.45e-06	2.89e-06	2.72e-06
3.39e-06	2.79e-06	3.09e-06	2.42e-06	2.85e-06	2.45e-06	2.89e-06	2.72e-06
3.39e-06	2.82e-06	3.09e-06	2.42e-06	2.89e-06	2.45e-06	2.89e-06	2.75e-06
3.39e-06	2.82e-06	3.09e-06	2.42e-06	2.89e-06	2.45e-06	2.89e-06	2.75e-06
3.39e-06	2.82e-06	3.09e-06	2.42e-06	2.89e-06	2.45e-06	2.89e-06	2.75e-06
3.42e-06	2.82e-06	3.09e-06	2.42e-06	2.89e-06	2.45e-06	2.92e-06	2.75e-06
3.42e-06	2.82e-06	3.09e-06	2.45e-06	2.89e-06	2.45e-06	2.92e-06	2.75e-06
3.42e-06	2.82e-06	3.09e-06	2.45e-06	2.89e-06	2.45e-06	2.92e-06	2.75e-06
3.42e-06	2.82e-06	3.12e-06	2.45e-06	2.89e-06	2.45e-06	2.92e-06	2.75e-06
3.42e-06	2.82e-06	3.12e-06	2.45e-06	2.89e-06	2.45e-06	2.92e-06	2.75e-06
3.42e-06	2.82e-06	3.12e-06	2.45e-06	2.89e-06	2.45e-06	2.92e-06	2.75e-06
3.42e-06	2.82e-06	3.12e-06	2.45e-06	2.89e-06	2.45e-06	2.92e-06	2.75e-06
3.42e-06	2.82e-06	3.12e-06	2.45e-06	2.89e-06	2.45e-06	2.92e-06	2.75e-06
3.42e-06	2.82e-06	3.12e-06	2.45e-06	2.89e-06	2.45e-06	2.92e-06	2.75e-06
3.42e-06	2.85e-06	3.12e-06	2.45e-06	2.89e-06	2.45e-06	2.92e-06	2.75e-06
3.42e-06	2.85e-06	3.12e-06	2.45e-06	2.92e-06	2.45e-06	2.92e-06	2.79e-06
3.46e-06	2.85e-06	3.12e-06	2.45e-06	2.92e-06	2.45e-06	2.92e-06	2.79e-06
3.46e-06	2.85e-06	3.12e-06	2.45e-06	2.92e-06	2.45e-06	2.92e-06	2.79e-06
3.46e-06	2.85e-06	3.16e-06	2.45e-06	2.92e-06	2.45e-06	2.92e-06	2.79e-06
3.46e-06	2.85e-06	3.16e-06	2.45e-06	2.92e-06	2.45e-06	2.92e-06	2.79e-06
3.46e-06	2.85e-06	3.16e-06	2.45e-06	2.92e-06	2.45e-06	2.92e-06	2.79e-06
3.46e-06	2.85e-06	3.16e-06	2.45e-06	2.92e-06	2.45e-06	2.92e-06	2.79e-06
3.46e-06	2.85e-06	3.16e-06	2.45e-06	2.92e-06	2.45e-06	2.92e-06	2.79e-06
3.46e-06	2.85e-06	3.16e-06	2.45e-06	2.92e-06	2.45e-06	2.92e-06	2.79e-06
3.46e-06	2.85e-06	3.16e-06	2.45e-06	2.92e-06	2.45e-06	2.92e-06	2.79e-06
3.46e-06	2.89e-06	3.16e-06	2.48e-06	2.92e-06	2.45e-06	2.92e-06	2.79e-06
3.46e-06	2.89e-06	3.16e-06	2.48e-06	2.95e-06	2.45e-06	2.92e-06	2.79e-06
3.46e-06	2.89e-06	3.16e-06	2.48e-06	2.95e-06	2.45e-06	2.92e-06	2.79e-06
3.46e-06	2.89e-06	3.16e-06	2.48e-06	2.95e-06	2.45e-06	2.92e-06	2.79e-06
3.49e-06	2.89e-06	3.16e-06	2.48e-06	2.95e-06	2.45e-06	2.92e-06	2.79e-06
3.49e-06	2.89e-06	3.19e-06	2.48e-06	2.95e-06	2.45e-06	2.92e-06	2.82e-06
3.49e-06	2.89e-06	3.19e-06	2.48e-06	2.95e-06	2.45e-06	2.92e-06	2.82e-06
3.49e-06	2.89e-06	3.19e-06	2.48e-06	2.95e-06	2.45e-06	2.92e-06	2.82e-06
3.49e-06	2.89e-06	3.19e-06	2.48e-06	2.95e-06	2.45e-06	2.92e-06	2.82e-06
3.49e-06	2.89e-06	3.19e-06	2.48e-06	2.95e-06	2.45e-06	2.92e-06	2.82e-06
3.49e-06	2.92e-06	3.19e-06	2.48e-06	2.95e-06	2.45e-06	2.92e-06	2.82e-06
3.49e-06	2.92e-06	3.19e-06	2.48e-06	2.99e-06	2.45e-06	2.92e-06	2.82e-06
3.49e-06	2.92e-06	3.19e-06	2.48e-06	2.99e-06	2.45e-06	2.92e-06	2.82e-06
3.49e-06	2.92e-06	3.19e-06	2.48e-06	2.99e-06	2.45e-06	2.92e-06	2.82e-06
3.49e-06	2.92e-06	3.19e-06	2.48e-06	2.99e-06	2.45e-06	2.92e-06	2.82e-06
3.49e-06	2.92e-06	3.19e-06	2.48e-06	2.99e-06	2.45e-06	2.92e-06	2.82e-06
3.52e-06	2.92e-06	3.19e-06	2.48e-06	2.99e-06	2.45e-06	2.92e-06	2.82e-06
3.52e-06	2.92e-06	3.19e-06	2.52e-06	2.99e-06	2.45e-06	2.92e-06	2.82e-06
3.52e-06	2.92e-06	3.22e-06	2.52e-06	2.99e-06	2.45e-06	2.92e-06	2.82e-06
3.52e-06	2.95e-06	3.22e-06	2.52e-06	2.99e-06	2.45e-06	2.92e-06	2.82e-06
3.52e-06	2.95e-06	3.22e-06	2.52e-06	2.99e-06	2.45e-06	2.92e-06	2.85e-06
3.52e-06	2.95e-06	3.22e-06	2.52e-06	2.99e-06	2.45e-06	2.92e-06	2.85e-06
3.52e-06	2.95e-06	3.22e-06	2.52e-06	3.02e-06	2.48e-06	2.92e-06	2.85e-06
3.52e-06	2.95e-06	3.22e-06	2.52e-06	3.02e-06	2.48e-06	2.92e-06	2.85e-06
3.52e-06	2.95e-06	3.22e-06	2.52e-06	3.02e-06	2.48e-06	2.92e-06	2.85e-06
3.52e-06	2.95e-06	3.22e-06	2.52e-06	3.02e-06	2.48e-06	2.92e-06	2.85e-06
3.56e-06	2.95e-06	3.22e-06	2.52e-06	3.02e-06	2.48e-06	2.92e-06	2.85e-06
3.56e-06	2.95e-06	3.22e-06	2.52e-06	3.02e-06	2.48e-06	2.92e-06	2.85e-06
3.56e-06	2.95e-06	3.22e-06	2.52e-06	3.02e-06	2.48e-06	2.92e-06	2.85e-06
3.56e-06	2.95e-06	3.26e-06	2.52e-06	3.02e-06	2.48e-06	2.92e-06	2.85e-06
3.56e-06	2.99e-06	3.26e-06	2.55e-06	3.02e-06	2.48e-06	2.92e-06	2.89e-06
3.56e-06	2.99e-06	3.26e-06	2.55e-06	3.02e-06	2.48e-06	2.92e-06	2.89e-06
3.56e-06	2.99e-06	3.26e-06	2.55e-06	3.02e-06	2.48e-06	2.92e-06	2.89e-06
3.56e-06	2.99e-06	3.26e-06	2.55e-06	3.02e-06	2.48e-06	2.92e-06	2.89e-06
3.56e-06	2.99e-06	3.26e-06	2.55e-06	3.05e-06	2.48e-06	2.92e-06	2.89e-06
3.56e-06	2.99e-06	3.26e-06	2.55e-06	3.05e-06	2.48e-06	2.92e-06	2.89e-06
3.56e-06	2.99e-06	3.26e-06	2.55e-06	3.05e-06	2.48e-06	2.92e-06	2.89e-06
3.56e-06	2.99e-06	3.26e-06	2.55e-06	3.05e-06	2.48e-06	2.92e-06	2.89e-06
3.59e-06	2.99e-06	3.29e-06	2.55e-06	3.05e-06	2.48e-06	2.92e-06	2.89e-06
3.59e-06	2.99e-06	3.29e-06	2.55e-06	3.05e-06	2.48e-06	2.92e-06	2.89e-06
3.59e-06	2.99e-06	3.29e-06	2.55e-06	3.05e-06	2.48e-06	2.92e-06	2.89e-06
3.59e-06	3.02e-06	3.29e-06	2.58e-06	3.05e-06	2.48e-06	2.92e-06	2.92e-06
3.59e-06	3.02e-06	3.29e-06	2.58e-06	3.05e-06	2.48e-06	2.92e-06	2.92e-06
3.59e-06	3.02e-06	3.29e-06	2.58e-06	3.05e-06	2.48e-06	2.92e-06	2.92e-06
3.59e-06	3.02e-06	3.32e-06	2.58e-06	3.05e-06	2.48e-06	2.92e-06	2.92e-06
3.59e-06	3.02e-06	3.32e-06	2.58e-06	3.05e-06	2.48e-06	2.92e-06	2.92e-06
3.59e-06	3.02e-06	3.32e-06	2.58e-06	3.09e-06	2.48e-06	2.92e-06	2.92e-06
3.59e-06	3.02e-06	3.32e-06	2.58e-06	3.09e-06	2.48e-06	2.92e-06	2.92e-06
3.59e-06	3.02e-06	3.32e-06	2.58e-06	3.09e-06	2.52e-06	2.92e-06	2.92e-06
3.59e-06	3.02e-06	3.32e-06	2.58e-06	3.09e-06	2.52e-06	2.92e-06	2.92e-06
3.63e-06	3.02e-06	3.32e-06	2.58e-06	3.09e-06	2.52e-06	2.92e-06	2.92e-06
3.63e-06	3.02e-06	3.32e-06	2.58e-06	3.09e-06	2.52e-06	2.92e-06	2.92e-06
3.63e-06	3.05e-06	3.36e-06	2.58e-06	3.09e-06	2.52e-06	2.92e-06	2.95e-06
3.63e-06	3.05e-06	3.36e-06	2.58e-06	3.09e-06	2.52e-06	2.92e-06	2.95e-06
3.63e-06	3.05e-06	3.36e-06	2.58e-06	3.09e-06	2.52e-06	2.92e-06	2.95e-06
3.63e-06	3.05e-06	3.36e-06	2.58e-06	3.09e-06	2.52e-06	2.92e-06	2.95e-06
3.63e-06	3.05e-06	3.36e-06	2.62e-06	3.12e-06	2.52e-06	2.92e-06	2.95e-06
3.63e-06	3.05e-06	3.36e-06	2.62e-06	3.12e-06	2.52e-06	2.92e-06	2.95e-06
3.63e-06	3.05e-06	3.36e-06	2.62e-06	3.12e-06	2.52e-06	2.92e-06	2.95e-06
3.63e-06	3.05e-06	3.36e-06	2.62e-06	3.12e-06	2.52e-06	2.92e-06	2.95e-06
3.63e-06	3.05e-06	3.36e-06	2.62e-06	3.12e-06	2.52e-06	2.92e-06	2.95e-06
3.63e-06	3.05e-06	3.36e-06	2.62e-06	3.12e-06	2.52e-06	2.92e-06	2.99e-06
3.63e-06	3.09e-06	3.36e-06	2.62e-06	3.12e-06	2.52e-06	2.92e-06	2.99e-06
3.63e-06	3.09e-06	3.36e-06	2.62e-06	3.12e-06	2.52e-06	2.92e-06	2.99e-06
3.66e-06	3.09e-06	3.36e-06	2.62e-06	3.12e-06	2.52e-06	2.92e-06	2.99e-06
3.66e-06	3.09e-06	3.36e-06	2.62e-06	3.12e-06	2.55e-06	2.92e-06	2.99e-06
3.66e-06	3.09e-06	3.36e-06	2.62e-06	3.16e-06	2.55e-06	2.92e-06	2.99e-06
3.66e-06	3.09e-06	3.39e-06	2.62e-06	3.16e-06	2.55e-06	2.92e-06	2.99e-06
3.66e-06	3.09e-06	3.39e-06	2.62e-06	3.16e-06	2.55e-06	2.89e-06	2.99e-06
3.66e-06	3.09e-06	3.39e-06	2.62e-06	3.16e-06	2.55e-06	2.89e-06	2.99e-06
3.66e-06	3.09e-06	3.39e-06	2.62e-06	3.16e-06	2.55e-06	2.89e-06	2.99e-06
3.66e-06	3.09e-06	3.39e-06	2.62e-06	3.16e-06	2.55e-06	2.89e-06	2.99e-06
3.66e-06	3.09e-06	3.39e-06	2.62e-06	3.16e-06	2.55e-06	2.89e-06	2.99e-06
3.66e-06	3.09e-06	3.39e-06	2.62e-06	3.16e-06	2.55e-06	2.89e-06	2.99e-06
3.73e-06	3.22e-06	3.46e-06	2.72e-06	3.26e-06	2.62e-06	2.85e-06	3.09e-06
3.73e-06	3.22e-06	3.46e-06	2.72e-06	3.26e-06	2.62e-06	2.85e-06	3.09e-06
3.73e-06	3.22e-06	3.46e-06	2.72e-06	3.26e-06	2.62e-06	2.85e-06	3.09e-06
3.73e-06	3.22e-06	3.46e-06	2.72e-06	3.26e-06	2.62e-06	2.85e-06	3.09e-06
3.73e-06	3.26e-06	3.46e-06	2.72e-06	3.26e-06	2.62e-06	2.85e-06	3.09e-06
3.73e-06	3.26e-06	3.49e-06	2.72e-06	3.26e-06	2.62e-06	2.85e-06	3.09e-06
3.73e-06	3.26e-06	3.49e-06	2.72e-06	3.26e-06	2.62e-06	2.85e-06	3.09e-06
3.73e-06	3.26e-06	3.49e-06	2.72e-06	3.26e-06	2.62e-06	2.85e-06	3.09e-06
3.73e-06	3.26e-06	3.49e-06	2.72e-06	3.26e-06	2.62e-06	2.85e-06	3.09e-06
3.73e-06	3.26e-06	3.49e-06	2.75e-06	3.26e-06	2.62e-06	2.85e-06	3.09e-06
3.73e-06	3.29e-06	3.49e-06	2.75e-06	3.26e-06	2.62e-06	2.85e-06	3.09e-06
3.73e-06	3.29e-06	3.49e-06	2.75e-06	3.26e-06	2.62e-06	2.85e-06	3.09e-06
3.73e-06	3.29e-06	3.49e-06	2.75e-06	3.26e-06	2.62e-06	2.85e-06	3.09e-06
3.73e-06	3.29e-06	3.49e-06	2.75e-06	3.26e-06	2.62e-06	2.85e-06	3.09e-06
3.73e-06	3.29e-06	3.52e-06	2.75e-06	3.26e-06	2.62e-06	2.85e-06	3.09e-06
3.73e-06	3.29e-06	3.52e-06	2.75e-06	3.29e-06	2.62e-06	2.85e-06	3.09e-06
3.73e-06	3.29e-06	3.52e-06	2.75e-06	3.29e-06	2.62e-06	2.82e-06	3.12e-06
3.73e-06	3.32e-06	3.52e-06	2.75e-06	3.29e-06	2.62e-06	2.82e-06	3.12e-06
3.73e-06	3.32e-06	3.52e-06	2.75e-06	3.29e-06	2.62e-06	2.82e-06	3.12e-06
3.73e-06	3.32e-06	3.52e-06	2.79e-06	3.29e-06	2.62e-06	2.82e-06	3.12e-06
3.73e-06	3.32e-06	3.52e-06	2.79e-06	3.29e-06	2.62e-06	2.82e-06	3.12e-06
3.73e-06	3.32e-06	3.52e-06	2.79e-06	3.29e-06	2.62e-06	2.82e-06	3.12e-06
3.76e-06	3.32e-06	3.56e-06	2.79e-06	3.29e-06	2.62e-06	2.82e-06	3.12e-06
3.76e-06	3.36e-06	3.56e-06	2.79e-06	3.29e-06	2.62e-06	2.82e-06	3.12e-06
3.76e-06	3.36e-06	3.56e-06	2.79e-06	3.29e-06	2.62e-06	2.82e-06	3.12e-06
3.76e-06	3.36e-06	3.56e-06	2.79e-06	3.29e-06	2.62e-06	2.82e-06	3.12e-06
3.76e-06	3.36e-06	3.56e-06	2.79e-06	3.29e-06	2.62e-06	2.82e-06	3.12e-06
3.76e-06	3.36e-06	3.56e-06	2.79e-06	3.29e-06	2.65e-06	2.82e-06	3.12e-06
3.76e-06	3.39e-06	3.56e-06	2.79e-06	3.29e-06	2.65e-06	2.82e-06	3.12e-06
3.76e-06	3.39e-06	3.56e-06	2.79e-06	3.29e-06	2.65e-06	2.82e-06	3.16e-06
3.76e-06	3.39e-06	3.59e-06	2.82e-06	3.29e-06	2.65e-06	2.82e-06	3.16e-06
3.76e-06	3.39e-06	3.59e-06	2.82e-06	3.29e-06	2.65e-06	2.82e-06	3.16e-06
3.76e-06	3.39e-06	3.59e-06	2.82e-06	3.29e-06	2.65e-06	2.82e-06	3.16e-06
3.76e-06	3.42e-06	3.59e-06	2.82e-06	3.29e-06	2.65e-06	2.82e-06	3.16e-06
3.76e-06	3.42e-06	3.59e-06	2.82e-06	3.32e-06	2.65e-06	2.82e-06	3.16e-06
3.76e-06	3.42e-06	3.59e-06	2.82e-06	3.32e-06	2.65e-06	2.82e-06	3.16e-06
3.76e-06	3.42e-06	3.59e-06	2.82e-06	3.32e-06	2.65e-06	2.82e-06	3.16e-06
3.76e-06	3.42e-06	3.63e-06	2.82e-06	3.32e-06	2.69e-06	2.82e-06	3.16e-06
3.76e-06	3.46e-06	3.63e-06	2.82e-06	3.32e-06	2.69e-06	2.82e-06	3.16e-06
3.76e-06	3.46e-06	3.63e-06	2.82e-06	3.32e-06	2.69e-06	2.82e-06	3.16e-06
3.76e-06	3.46e-06	3.63e-06	2.82e-06	3.32e-06	2.69e-06	2.82e-06	3.19e-06
3.76e-06	3.46e-06	3.63e-06	2.82e-06	3.32e-06	2.69e-06	2.82e-06	3.19e-06
3.76e-06	3.46e-06	3.63e-06	2.85e-06	3.32e-06	2.69e-06	2.82e-06	3.19e-06
3.76e-06	3.49e-06	3.63e-06	2.85e-06	3.32e-06	2.69e-06	2.82e-06	3.19e-06
3.76e-06	3.49e-06	3.63e-06	2.85e-06	3.32e-06	2.69e-06	2.82e-06	3.19e-06
3.76e-06	3.49e-06	3.66e-06	2.85e-06	3.32e-06	2.69e-06	2.82e-06	3.19e-06
3.76e-06	3.49e-06	3.66e-06	2.85e-06	3.32e-06	2.69e-06	2.82e-06	3.19e-06
3.76e-06	3.52e-06	3.66e-06	2.85e-06	3.32e-06	2.69e-06	2.82e-06	3.19e-06
3.79e-06	3.52e-06	3.66e-06	2.85e-06	3.32e-06	2.72e-06	2.82e-06	3.19e-06
3.79e-06	3.52e-06	3.66e-06	2.85e-06	3.32e-06	2.72e-06	2.82e-06	3.19e-06
3.79e-06	3.52e-06	3.66e-06	2.85e-06	3.32e-06	2.72e-06	2.82e-06	3.19e-06
3.79e-06	3.52e-06	3.69e-06	2.85e-06	3.32e-06	2.72e-06	2.82e-06	3.19e-06
3.79e-06	3.56e-06	3.69e-06	2.85e-06	3.32e-06	2.72e-06	2.82e-06	3.19e-06
3.79e-06	3.56e-06	3.69e-06	2.85e-06	3.32e-06	2.72e-06	2.82e-06	3.19e-06
3.79e-06	3.56e-06	3.69e-06	2.89e-06	3.32e-06	2.72e-06	2.82e-06	3.19e-06
3.79e-06	3.56e-06	3.69e-06	2.89e-06	3.32e-06	2.72e-06	2.82e-06	3.19e-06
3.79e-06	3.59e-06	3.69e-06	2.89e-06	3.36e-06	2.72e-06	2.82e-06	3.19e-06
3.79e-06	3.59e-06	3.73e-06	2.89e-06	3.36e-06	2.72e-06	2.82e-06	3.22e-06
3.79e-06	3.59e-06	3.73e-06	2.89e-06	3.36e-06	2.72e-06	2.82e-06	3.22e-06
3.79e-06	3.59e-06	3.73e-06	2.89e-06	3.36e-06	2.72e-06	2.82e-06	3.22e-06
3.79e-06	3.59e-06	3.73e-06	2.89e-06	3.36e-06	2.72e-06	2.82e-06	3.22e-06
3.79e-06	3.63e-06	3.73e-06	2.89e-06	3.36e-06	2.72e-06	2.82e-06	3.22e-06
3.79e-06	3.63e-06	3.73e-06	2.89e-06	3.36e-06	2.72e-06	2.82e-06	3.22e-06
3.79e-06	3.63e-06	3.73e-06	2.89e-06	3.36e-06	2.75e-06	2.82e-06	3.22e-06
3.79e-06	3.63e-06	3.73e-06	2.92e-06	3.36e-06	2.75e-06	2.82e-06	3.22e-06
3.79e-06	3.63e-06	3.76e-06	2.92e-06	3.36e-06	2.75e-06	2.82e-06	3.22e-06
3.79e-06	3.63e-06	3.76e-06	2.92e-06	3.36e-06	2.75e-06	2.82e-06	3.22e-06
3.83e-06	3.66e-06	3.76e-06	2.92e-06	3.39e-06	2.75e-06	2.82e-06	3.22e-06
3.83e-06	3.66e-06	3.76e-06	2.92e-06	3.39e-06	2.75e-06	2.82e-06	3.22e-06
3.83e-06	3.66e-06	3.76e-06	2.92e-06	3.39e-06	2.75e-06	2.85e-06	3.22e-06
3.83e-06	3.66e-06	3.79e-06	2.92e-06	3.39e-06	2.75e-06	2.85e-06	3.22e-06
3.83e-06	3.66e-06	3.79e-06	2.92e-06	3.39e-06	2.75e-06	2.85e-06	3.22e-06
3.83e-06	3.69e-06	3.79e-06	2.92e-06	3.39e-06	2.75e-06	2.85e-06	3.22e-06
3.83e-06	3.69e-06	3.79e-06	2.95e-06	3.39e-06	2.75e-06	2.85e-06	3.22e-06
3.83e-06	3.69e-06	3.79e-06	2.95e-06	3.39e-06	2.75e-06	2.85e-06	3.22e-06
3.83e-06	3.69e-06	3.79e-06	2.95e-06	3.39e-06	2.75e-06	2.85e-06	3.22e-06
3.83e-06	3.69e-06	3.79e-06	2.95e-06	3.39e-06	2.75e-06	2.85e-06	3.26e-06
3.83e-06	3.69e-06	3.79e-06	2.95e-06	3.42e-06	2.79e-06	2.85e-06	3.26e-06
3.83e-06	3.69e-06	3.83e-06	2.95e-06	3.42e-06	2.79e-06	2.85e-06	3.26e-06
3.83e-06	3.73e-06	3.83e-06	2.95e-06	3.42e-06	2.79e-06	2.85e-06	3.26e-06
3.86e-06	3.73e-06	3.83e-06	2.95e-06	3.42e-06	2.79e-06	2.85e-06	3.26e-06
3.86e-06	3.73e-06	3.83e-06	2.95e-06	3.42e-06	2.79e-06	2.85e-06	3.26e-06
3.86e-06	3.73e-06	3.83e-06	2.95e-06	3.42e-06	2.79e-06	2.85e-06	3.26e-06
3.86e-06	3.73e-06	3.83e-06	2.95e-06	3.42e-06	2.79e-06	2.85e-06	3.26e-06
3.86e-06	3.73e-06	3.83e-06	2.99e-06	3.42e-06	2.79e-06	2.85e-06	3.26e-06
3.86e-06	3.73e-06	3.83e-06	2.99e-06	3.42e-06	2.79e-06	2.85e-06	3.26e-06
3.86e-06	3.76e-06	3.86e-06	2.99e-06	3.42e-06	2.82e-06	2.85e-06	3.26e-06
3.86e-06	3.76e-06	3.86e-06	2.99e-06	3.42e-06	2.82e-06	2.85e-06	3.26e-06
3.86e-06	3.76e-06	3.86e-06	2.99e-06	3.42e-06	2.82e-06	2.85e-06	3.26e-06
3.86e-06	3.76e-06	3.86e-06	2.99e-06	3.42e-06	2.82e-06	2.85e-06	3.26e-06
3.86e-06	3.76e-06	3.86e-06	2.99e-06	3.42e-06	2.82e-06	2.85e-06	3.26e-06
3.86e-06	3.79e-06	3.86e-06	2.99e-06	3.46e-06	2.82e-06	2.85e-06	3.26e-06
3.86e-06	3.79e-06	3.86e-06	3.02e-06	3.46e-06	2.82e-06	2.85e-06	3.26e-06
3.86e-06	3.79e-06	3.86e-06	3.02e-06	3.46e-06	2.82e-06	2.85e-06	3.26e-06
3.86e-06	3.79e-06	3.89e-06	3.02e-06	3.46e-06	2.82e-06	2.85e-06	3.26e-06
3.86e-06	3.79e-06	3.89e-06	3.02e-06	3.46e-06	2.82e-06	2.85e-06	3.26e-06
3.89e-06	3.79e-06	3.89e-06	3.02e-06	3.46e-06	2.82e-06	2.85e-06	3.26e-06
3.89e-06	3.79e-06	3.89e-06	3.02e-06	3.46e-06	2.85e-06	2.85e-06	3.26e-06
3.89e-06	3.83e-06	3.93e-06	3.02e-06	3.46e-06	2.85e-06	2.85e-06	3.26e-06
3.89e-06	3.83e-06	3.93e-06	3.02e-06	3.46e-06	2.85e-06	2.85e-06	3.26e-06
3.99e-06	3.99e-06	4.1e-06	3.12e-06	3.56e-06	2.95e-06	2.85e-06	3.26e-06
3.99e-06	3.99e-06	4.1e-06	3.12e-06	3.56e-06	2.95e-06	2.85e-06	3.26e-06
3.99e-06	3.99e-06	4.1e-06	3.16e-06	3.56e-06	2.99e-06	2.85e-06	3.26e-06
3.99e-06	3.99e-06	4.1e-06	3.16e-06	3.56e-06	2.99e-06	2.85e-06	3.26e-06
4.03e-06	3.99e-06	4.1e-06	3.16e-06	3.56e-06	2.99e-06	2.85e-06	3.26e-06
4.03e-06	4.03e-06	4.1e-06	3.16e-06	3.56e-06	2.99e-06	2.89e-06	3.26e-06
4.03e-06	4.03e-06	4.1e-06	3.16e-06	3.56e-06	2.99e-06	2.85e-06	3.26e-06
4.03e-06	4.03e-06	4.1e-06	3.16e-06	3.56e-06	2.99e-06	2.85e-06	3.26e-06
4.03e-06	4.03e-06	4.13e-06	3.16e-06	3.56e-06	3.02e-06	2.85e-06	3.26e-06
4.03e-06	4.03e-06	4.13e-06	3.16e-06	3.56e-06	3.02e-06	2.85e-06	3.26e-06
4.03e-06	4.03e-06	4.13e-06	3.16e-06	3.56e-06	3.02e-06	2.85e-06	3.26e-06
4.06e-06	4.06e-06	4.13e-06	3.19e-06	3.59e-06	3.02e-06	2.85e-06	3.26e-06
4.06e-06	4.06e-06	4.13e-06	3.19e-06	3.59e-06	3.02e-06	2.85e-06	3.26e-06
4.06e-06	4.06e-06	4.13e-06	3.19e-06	3.59e-06	3.05e-06	2.85e-06	3.26e-06
4.06e-06	4.06e-06	4.13e-06	3.19e-06	3.59e-06	3.05e-06	2.85e-06	3.26e-06
4.06e-06	4.06e-06	4.13e-06	3.19e-06	3.59e-06	3.05e-06	2.85e-06	3.26e-06
4.06e-06	4.06e-06	4.16e-06	3.19e-06	3.59e-06	3.05e-06	2.85e-06	3.26e-06
4.1e-06	4.1e-06	4.16e-06	3.19e-06	3.59e-06	3.05e-06	2.85e-06	3.26e-06
4.1e-06	4.1e-06	4.16e-06	3.19e-06	3.59e-06	3.05e-06	2.85e-06	3.26e-06
4.1e-06	4.1e-06	4.16e-06	3.22e-06	3.59e-06	3.09e-06	2.85e-06	3.26e-06
4.1e-06	4.1e-06	4.16e-06	3.22e-06	3.59e-06	3.09e-06	2.85e-06	3.26e-06
4.1e-06	4.1e-06	4.16e-06	3.22e-06	3.59e-06	3.09e-06	2.85e-06	3.26e-06
4.1e-06	4.1e-06	4.16e-06	3.22e-06	3.63e-06	3.09e-06	2.85e-06	3.26e-06
4.1e-06	4.13e-06	4.16e-06	3.22e-06	3.63e-06	3.09e-06	2.85e-06	3.26e-06
4.13e-06	4.13e-06	4.2e-06	3.22e-06	3.63e-06	3.09e-06	2.85e-06	3.29e-06
4.13e-06	4.13e-06	4.2e-06	3.22e-06	3.63e-06	3.09e-06	2.85e-06	3.29e-06
4.13e-06	4.13e-06	4.2e-06	3.26e-06	3.63e-06	3.12e-06	2.85e-06	3.29e-06
4.13e-06	4.13e-06	4.2e-06	3.26e-06	3.63e-06	3.12e-06	2.85e-06	3.29e-06
4.13e-06	4.13e-06	4.2e-06	3.26e-06	3.63e-06	3.12e-06	2.85e-06	3.29e-06
4.13e-06	4.16e-06	4.2e-06	3.26e-06	3.63e-06	3.12e-06	2.85e-06	3.29e-06
4.16e-06	4.16e-06	4.2e-06	3.26e-06	3.66e-06	3.12e-06	2.85e-06	3.29e-06
4.16e-06	4.16e-06	4.2e-06	3.26e-06	3.66e-06	3.12e-06	2.85e-06	3.29e-06
4.16e-06	4.16e-06	4.23e-06	3.29e-06	3.66e-06	3.16e-06	2.85e-06	3.29e-06
4.16e-06	4.16e-06	4.23e-06	3.29e-06	3.66e-06	3.16e-06	2.85e-06	3.29e-06
4.16e-06	4.16e-06	4.23e-06	3.29e-06	3.66e-06	3.16e-06	2.85e-06	3.29e-06
4.16e-06	4.2e-06	4.23e-06	3.29e-06	3.66e-06	3.16e-06	2.85e-06	3.29e-06
4.2e-06	4.2e-06	4.23e-06	3.29e-06	3.66e-06	3.16e-06	2.85e-06	3.29e-06
4.2e-06	4.2e-06	4.23e-06	3.29e-06	3.66e-06	3.16e-06	2.85e-06	3.29e-06
4.2e-06	4.2e-06	4.23e-06	3.32e-06	3.66e-06	3.19e-06	2.85e-06	3.29e-06
4.2e-06	4.2e-06	4.23e-06	3.32e-06	3.69e-06	3.19e-06	2.85e-06	3.29e-06
4.2e-06	4.2e-06	4.26e-06	3.32e-06	3.69e-06	3.19e-06	2.85e-06	3.29e-06
4.23e-06	4.23e-06	4.26e-06	3.32e-06	3.69e-06	3.19e-06	2.85e-06	3.29e-06
4.23e-06	4.23e-06	4.26e-06	3.32e-06	3.69e-06	3.19e-06	2.85e-06	3.29e-06
4.23e-06	4.23e-06	4.26e-06	3.32e-06	3.69e-06	3.22e-06	2.85e-06	3.29e-06
4.23e-06	4.23e-06	4.26e-06	3.32e-06	3.69e-06	3.22e-06	2.85e-06	3.32e-06
4.23e-06	4.23e-06	4.26e-06	3.32e-06	3.69e-06	3.22e-06	2.85e-06	3.32e-06
4.23e-06	4.23e-06	4.26e-06	3.36e-06	3.73e-06	3.22e-06	2.89e-06	3.32e-06
4.26e-06	4.26e-06	4.26e-06	3.36e-06	3.73e-06	3.22e-06	2.89e-06	3.32e-06
4.26e-06	4.26e-06	4.26e-06	3.36e-06	3.73e-06	3.22e-06	2.89e-06	3.32e-06
4.26e-06	4.26e-06	4.3e-06	3.36e-06	3.73e-06	3.26e-06	2.89e-06	3.32e-06
4.26e-06	4.26e-06	4.3e-06	3.36e-06	3.73e-06	3.26e-06	2.89e-06	3.32e-06
4.3e-06	4.26e-06	4.3e-06	3.36e-06	3.73e-06	3.26e-06	2.89e-06	3.32e-06
4.3e-06	4.3e-06	4.3e-06	3.36e-06	3.73e-06	3.26e-06	2.89e-06	3.32e-06
4.3e-06	4.3e-06	4.3e-06	3.39e-06	3.76e-06	3.26e-06	2.89e-06	3.32e-06
4.3e-06	4.3e-06	4.3e-06	3.39e-06	3.76e-06	3.29e-06	2.89e-06	3.32e-06
4.33e-06	4.3e-06	4.3e-06	3.39e-06	3.76e-06	3.29e-06	2.89e-06	3.32e-06
4.33e-06	4.3e-06	4.33e-06	3.39e-06	3.76e-06	3.29e-06	2.89e-06	3.32e-06
4.33e-06	4.3e-06	4.33e-06	3.39e-06	3.76e-06	3.29e-06	2.89e-06	3.32e-06
4.33e-06	4.33e-06	4.33e-06	3.39e-06	3.76e-06	3.32e-06	2.89e-06	3.32e-06
4.36e-06	4.33e-06	4.33e-06	3.39e-06	3.76e-06	3.32e-06	2.89e-06	3.32e-06
4.36e-06	4.33e-06	4.33e-06	3.39e-06	3.79e-06	3.32e-06	2.89e-06	3.32e-06
4.36e-06	4.33e-06	4.33e-06	3.42e-06	3.79e-06	3.32e-06	2.89e-06	3.32e-06
4.36e-06	4.33e-06	4.33e-06	3.42e-06	3.79e-06	3.36e-06	2.89e-06	3.32e-06
4.36e-06	4.33e-06	4.36e-06	3.42e-06	3.79e-06	3.36e-06	2.89e-06	3.32e-06
4.4e-06	4.33e-06	4.36e-06	3.42e-06	3.79e-06	3.36e-06	2.89e-06	3.32e-06
4.4e-06	4.36e-06	4.36e-06	3.42e-06	3.79e-06	3.36e-06	2.89e-06	3.32e-06
4.4e-06	4.36e-06	4.36e-06	3.42e-06	3.79e-06	3.39e-06	2.89e-06	3.32e-06
4.4e-06	4.36e-06	4.36e-06	3.42e-06	3.79e-06	3.39e-06	2.89e-06	3.32e-06
4.43e-06	4.36e-06	4.36e-06	3.46e-06	3.83e-06	3.39e-06	2.92e-06	3.32e-06
4.43e-06	4.36e-06	4.36e-06	3.46e-06	3.83e-06	3.39e-06	2.92e-06	3.32e-06
4.43e-06	4.36e-06	4.36e-06	3.46e-06	3.83e-06	3.39e-06	2.92e-06	3.32e-06
4.43e-06	4.36e-06	4.4e-06	3.46e-06	3.83e-06	3.42e-06	2.92e-06	3.32e-06
4.46e-06	4.4e-06	4.4e-06	3.46e-06	3.83e-06	3.42e-06	2.92e-06	3.36e-06
4.46e-06	4.4e-06	4.4e-06	3.49e-06	3.83e-06	3.42e-06	2.92e-06	3.36e-06
4.46e-06	4.4e-06	4.4e-06	3.49e-06	3.83e-06	3.42e-06	2.92e-06	3.36e-06
4.46e-06	4.4e-06	4.4e-06	3.49e-06	3.86e-06	3.42e-06	2.92e-06	3.36e-06
4.5e-06	4.4e-06	4.4e-06	3.49e-06	3.86e-06	3.46e-06	2.92e-06	3.36e-06
4.5e-06	4.4e-06	4.4e-06	3.49e-06	3.86e-06	3.46e-06	2.92e-06	3.36e-06
4.5e-06	4.4e-06	4.4e-06	3.49e-06	3.86e-06	3.46e-06	2.92e-06	3.36e-06
4.5e-06	4.43e-06	4.4e-06	3.49e-06	3.86e-06	3.46e-06	2.92e-06	3.36e-06
4.5e-06	4.43e-06	4.4e-06	3.52e-06	3.89e-06	3.49e-06	2.92e-06	3.36e-06
4.53e-06	4.43e-06	4.43e-06	3.52e-06	3.89e-06	3.49e-06	2.92e-06	3.36e-06
4.53e-06	4.43e-06	4.43e-06	3.52e-06	3.89e-06	3.49e-06	2.92e-06	3.36e-06
4.53e-06	4.43e-06	4.43e-06	3.52e-06	3.89e-06	3.49e-06	2.92e-06	3.36e-06
4.53e-06	4.43e-06	4.43e-06	3.52e-06	3.89e-06	3.49e-06	2.92e-06	3.36e-06
4.53e-06	4.43e-06	4.43e-06	3.52e-06	3.93e-06	3.52e-06	2.92e-06	3.36e-06
4.57e-06	4.43e-06	4.43e-06	3.56e-06	3.93e-06	3.52e-06	2.92e-06	3.36e-06
4.57e-06	4.46e-06	4.43e-06	3.56e-06	3.93e-06	3.52e-06	2.92e-06	3.36e-06
4.57e-06	4.46e-06	4.43e-06	3.56e-06	3.93e-06	3.52e-06	2.92e-06	3.36e-06
4.57e-06	4.46e-06	4.43e-06	3.56e-06	3.93e-06	3.52e-06	2.92e-06	3.36e-06
4.6e-06	4.46e-06	4.43e-06	3.56e-06	3.93e-06	3.56e-06	2.92e-06	3.36e-06
4.6e-06	4.46e-06	4.43e-06	3.59e-06	3.96e-06	3.56e-06	2.92e-06	3.36e-06
4.6e-06	4.46e-06	4.43e-06	3.59e-06	3.96e-06	3.56e-06	2.95e-06	3.36e-06
4.6e-06	4.46e-06	4.46e-06	3.59e-06	3.96e-06	3.56e-06	2.95e-06	3.36e-06
4.6e-06	4.46e-06	4.46e-06	3.59e-06	3.96e-06	3.59e-06	2.95e-06	3.39e-06
4.6e-06	4.46e-06	4.46e-06	3.59e-06	3.96e-06	3.59e-06	2.95e-06	3.39e-06
4.63e-06	4.5e-06	4.46e-06	3.63e-06	3.96e-06	3.59e-06	2.95e-06	3.39e-06
4.63e-06	4.5e-06	4.46e-06	3.63e-06	3.96e-06	3.59e-06	2.95e-06	3.39e-06
4.63e-06	4.5e-06	4.46e-06	3.63e-06	3.99e-06	3.59e-06	2.95e-06	3.39e-06
4.63e-06	4.5e-06	4.46e-06	3.63e-06	3.99e-06	3.63e-06	2.95e-06	3.39e-06
4.8e-06	4.63e-06	4.57e-06	3.83e-06	4.13e-06	3.83e-06	3.02e-06	3.46e-06
4.8e-06	4.63e-06	4.57e-06	3.83e-06	4.13e-06	3.86e-06	3.02e-06	3.46e-06
4.8e-06	4.63e-06	4.57e-06	3.86e-06	4.13e-06	3.86e-06	3.02e-06	3.46e-06
4.8e-06	4.63e-06	4.57e-06	3.86e-06	4.13e-06	3.86e-06	3.02e-06	3.46e-06
4.83e-06	4.63e-06	4.6e-06	3.86e-06	4.16e-06	3.86e-06	3.02e-06	3.49e-06
4.83e-06	4.67e-06	4.6e-06	3.89e-06	4.16e-06	3.86e-06	3.02e-06	3.49e-06
4.83e-06	4.67e-06	4.6e-06	3.89e-06	4.16e-06	3.89e-06	3.02e-06	3.49e-06
4.83e-06	4.67e-06	4.6e-06	3.89e-06	4.16e-06	3.89e-06	3.05e-06	3.49e-06
4.83e-06	4.67e-06	4.6e-06	3.89e-06	4.16e-06	3.89e-06	3.05e-06	3.49e-06
4.83e-06	4.67e-06	4.6e-06	3.93e-06	4.2e-06	3.89e-06	3.05e-06	3.49e-06
4.83e-06	4.67e-06	4.6e-06	3.93e-06	4.2e-06	3.93e-06	3.05e-06	3.49e-06
4.83e-06	4.7e-06	4.6e-06	3.93e-06	4.2e-06	3.93e-06	3.05e-06	3.49e-06
4.83e-06	4.7e-06	4.63e-06	3.93e-06	4.2e-06	3.93e-06	3.05e-06	3.49e-06
4.87e-06	4.7e-06	4.63e-06	3.96e-06	4.2e-06	3.93e-06	3.05e-06	3.49e-06
4.87e-06	4.7e-06	4.63e-06	3.96e-06	4.2e-06	3.96e-06	3.05e-06	3.52e-06
4.87e-06	4.7e-06	4.63e-06	3.96e-06	4.2e-06	3.96e-06	3.09e-06	3.52e-06
4.87e-06	4.7e-06	4.63e-06	3.96e-06	4.2e-06	3.96e-06	3.09e-06	3.52e-06
4.87e-06	4.7e-06	4.63e-06	3.99e-06	4.23e-06	3.96e-06	3.09e-06	3.52e-06
4.87e-06	4.73e-06	4.63e-06	3.99e-06	4.23e-06	3.96e-06	3.09e-06	3.52e-06
4.87e-06	4.73e-06	4.63e-06	3.99e-06	4.23e-06	3.96e-06	3.09e-06	3.52e-06
4.87e-06	4.73e-06	4.67e-06	3.99e-06	4.23e-06	3.99e-06	3.09e-06	3.52e-06
4.87e-06	4.73e-06	4.67e-06	4.03e-06	4.23e-06	3.99e-06	3.09e-06	3.56e-06
4.87e-06	4.73e-06	4.67e-06	4.03e-06	4.23e-06	3.99e-06	3.12e-06	3.56e-06
4.87e-06	4.73e-06	4.67e-06	4.03e-06	4.23e-06	3.99e-06	3.12e-06	3.56e-06
4.87e-06	4.73e-06	4.67e-06	4.03e-06	4.26e-06	3.99e-06	3.12e-06	3.56e-06
4.87e-06	4.77e-06	4.67e-06	4.03e-06	4.26e-06	3.99e-06	3.12e-06	3.56e-06
4.87e-06	4.77e-06	4.67e-06	4.06e-06	4.26e-06	4.03e-06	3.12e-06	3.56e-06
4.87e-06	4.77e-06	4.7e-06	4.06e-06	4.26e-06	4.03e-06	3.12e-06	3.56e-06
4.87e-06	4.77e-06	4.7e-06	4.06e-06	4.26e-06	4.03e-06	3.16e-06	3.56e-06
4.9e-06	4.77e-06	4.7e-06	4.06e-06	4.3e-06	4.03e-06	3.16e-06	3.59e-06
4.9e-06	4.77e-06	4.7e-06	4.06e-06	4.3e-06	4.03e-06	3.16e-06	3.59e-06
4.9e-06	4.77e-06	4.7e-06	4.1e-06	4.3e-06	4.06e-06	3.16e-06	3.59e-06
4.9e-06	4.77e-06	4.7e-06	4.1e-06	4.3e-06	4.06e-06	3.16e-06	3.59e-06
4.9e-06	4.8e-06	4.7e-06	4.1e-06	4.3e-06	4.06e-06	3.16e-06	3.59e-06
4.9e-06	4.8e-06	4.73e-06	4.1e-06	4.33e-06	4.06e-06	3.19e-06	3.59e-06
4.9e-06	4.8e-06	4.73e-06	4.13e-06	4.33e-06	4.06e-06	3.19e-06	3.63e-06
4.9e-06	4.8e-06	4.73e-06	4.13e-06	4.33e-06	4.06e-06	3.19e-06	3.63e-06
4.9e-06	4.8e-06	4.73e-06	4.13e-06	4.33e-06	4.1e-06	3.19e-06	3.63e-06
4.9e-06	4.8e-06	4.73e-06	4.13e-06	4.33e-06	4.1e-06	3.19e-06	3.63e-06
4.9e-06	4.8e-06	4.73e-06	4.16e-06	4.33e-06	4.1e-06	3.19e-06	3.63e-06
4.9e-06	4.83e-06	4.73e-06	4.16e-06	4.36e-06	4.1e-06	3.22e-06	3.66e-06
4.9e-06	4.83e-06	4.77e-06	4.16e-06	4.36e-06	4.1e-06	3.22e-06	3.66e-06
4.9e-06	4.83e-06	4.77e-06	4.16e-06	4.36e-06	4.1e-06	3.22e-06	3.66e-06
4.9e-06	4.83e-06	4.77e-06	4.16e-06	4.36e-06	4.1e-06	3.22e-06	3.66e-06
4.9e-06	4.83e-06	4.77e-06	4.2e-06	4.36e-06	4.1e-06	3.22e-06	3.66e-06
4.9e-06	4.83e-06	4.77e-06	4.2e-06	4.36e-06	4.1e-06	3.26e-06	3.66e-06
4.93e-06	4.83e-06	4.77e-06	4.2e-06	4.4e-06	4.1e-06	3.26e-06	3.69e-06
4.93e-06	4.87e-06	4.8e-06	4.2e-06	4.4e-06	4.13e-06	3.26e-06	3.69e-06
4.93e-06	4.87e-06	4.8e-06	4.23e-06	4.4e-06	4.13e-06	3.26e-06	3.69e-06
4.93e-06	4.87e-06	4.8e-06	4.23e-06	4.4e-06	4.13e-06	3.29e-06	3.69e-06
4.93e-06	4.87e-06	4.8e-06	4.23e-06	4.4e-06	4.13e-06	3.29e-06	3.69e-06
4.93e-06	4.87e-06	4.8e-06	4.26e-06	4.43e-06	4.13e-06	3.29e-06	3.69e-06
4.93e-06	4.9e-06	4.8e-06	4.26e-06	4.43e-06	4.13e-06	3.29e-06	3.73e-06
4.93e-06	4.9e-06	4.83e-06	4.26e-06	4.43e-06	4.13e-06	3.29e-06	3.73e-06
4.93e-06	4.9e-06	4.83e-06	4.26e-06	4.43e-06	4.13e-06	3.32e-06	3.73e-06
4.93e-06	4.9e-06	4.83e-06	4.26e-06	4.43e-06	4.13e-06	3.32e-06	3.73e-06
4.93e-06	4.9e-06	4.83e-06	4.26e-06	4.46e-06	4.13e-06	3.36e-06	3.73e-06
4.93e-06	4.93e-06	4.83e-06	4.3e-06	4.46e-06	4.13e-06	3.36e-06	3.73e-06
4.93e-06	4.93e-06	4.83e-06	4.3e-06	4.46e-06	4.13e-06	3.36e-06	3.76e-06
4.97e-06	4.93e-06	4.83e-06	4.3e-06	4.46e-06	4.16e-06	3.36e-06	3.76e-06
4.97e-06	4.93e-06	4.87e-06	4.3e-06	4.46e-06	4.16e-06	3.36e-06	3.76e-06
4.97e-06	4.93e-06	4.87e-06	4.3e-06	4.46e-06	4.16e-06	3.39e-06	3.76e-06
4.97e-06	4.93e-06	4.87e-06	4.33e-06	4.5e-06	4.16e-06	3.39e-06	3.76e-06
4.97e-06	4.97e-06	4.87e-06	4.33e-06	4.5e-06	4.16e-06	3.39e-06	3.79e-06
4.97e-06	4.97e-06	4.87e-06	4.33e-06	4.5e-06	4.16e-06	3.39e-06	3.79e-06
4.97e-06	4.97e-06	4.87e-06	4.33e-06	4.5e-06	4.16e-06	3.39e-06	3.79e-06
4.97e-06	4.97e-06	4.87e-06	4.36e-06	4.5e-06	4.16e-06	3.42e-06	3.79e-06
4.97e-06	4.97e-06	4.87e-06	4.36e-06	4.53e-06	4.16e-06	3.42e-06	3.79e-06
4.97e-06	4.97e-06	4.9e-06	4.36e-06	4.53e-06	4.16e-06	3.42e-06	3.79e-06
4.97e-06	4.97e-06	4.9e-06	4.36e-06	4.53e-06	4.16e-06	3.42e-06	3.79e-06
5e-06	4.97e-06	4.9e-06	4.4e-06	4.53e-06	4.16e-06	3.42e-06	3.83e-06
5e-06	5e-06	4.9e-06	4.4e-06	4.53e-06	4.16e-06	3.42e-06	3.83e-06
5e-06	5e-06	4.9e-06	4.4e-06	4.57e-06	4.16e-06	3.46e-06	3.83e-06
5e-06	5e-06	4.9e-06	4.4e-06	4.57e-06	4.2e-06	3.46e-06	3.83e-06
5e-06	5e-06	4.9e-06	4.4e-06	4.57e-06	4.2e-06	3.46e-06	3.83e-06
5e-06	5e-06	4.93e-06	4.4e-06	4.57e-06	4.2e-06	3.46e-06	3.86e-06
5e-06	5e-06	4.93e-06	4.43e-06	4.6e-06	4.2e-06	3.46e-06	3.86e-06
5e-06	5e-06	4.93e-06	4.43e-06	4.6e-06	4.2e-06	3.46e-06	3.86e-06
5e-06	5.04e-06	4.93e-06	4.43e-06	4.6e-06	4.2e-06	3.49e-06	3.86e-06
5e-06	5.04e-06	4.93e-06	4.43e-06	4.6e-06	4.2e-06	3.49e-06	3.86e-06
5e-06	5.04e-06	4.93e-06	4.43e-06	4.6e-06	4.2e-06	3.49e-06	3.89e-06
5.04e-06	5.04e-06	4.93e-06	4.46e-06	4.6e-06	4.2e-06	3.49e-06	3.89e-06
5.04e-06	5.04e-06	4.93e-06	4.46e-06	4.63e-06	4.2e-06	3.52e-06	3.89e-06
5.04e-06	5.04e-06	4.97e-06	4.46e-06	4.63e-06	4.2e-06	3.52e-06	3.89e-06
5.04e-06	5.04e-06	4.97e-06	4.46e-06	4.63e-06	4.2e-06	3.52e-06	3.89e-06
5.04e-06	5.04e-06	4.97e-06	4.46e-06	4.67e-06	4.2e-06	3.52e-06	3.89e-06
5.04e-06	5.04e-06	4.97e-06	4.5e-06	4.67e-06	4.2e-06	3.52e-06	3.93e-06
5.04e-06	5.07e-06	4.97e-06	4.5e-06	4.67e-06	4.2e-06	3.56e-06	3.93e-06
5.04e-06	5.07e-06	4.97e-06	4.5e-06	4.67e-06	4.2e-06	3.56e-06	3.93e-06
5.04e-06	5.07e-06	4.97e-06	4.5e-06	4.7e-06	4.23e-06	3.56e-06	3.93e-06
5.07e-06	5.07e-06	4.97e-06	4.53e-06	4.7e-06	4.23e-06	3.56e-06	3.93e-06
5.07e-06	5.07e-06	4.97e-06	4.53e-06	4.7e-06	4.23e-06	3.59e-06	3.93e-06
5.07e-06	5.07e-06	5e-06	4.53e-06	4.7e-06	4.23e-06	3.59e-06	3.96e-06
5.07e-06	5.07e-06	5e-06	4.53e-06	4.7e-06	4.23e-06	3.59e-06	3.96e-06
5.07e-06	5.07e-06	5e-06	4.53e-06	4.73e-06	4.23e-06	3.59e-06	3.96e-06
5.07e-06	5.1e-06	5e-06	4.57e-06	4.73e-06	4.23e-06	3.59e-06	3.96e-06
5.07e-06	5.1e-06	5e-06	4.57e-06	4.73e-06	4.23e-06	3.63e-06	3.96e-06
5.07e-06	5.1e-06	5e-06	4.57e-06	4.73e-06	4.23e-06	3.63e-06	3.96e-06
5.07e-06	5.1e-06	5.04e-06	4.57e-06	4.73e-06	4.23e-06	3.63e-06	3.96e-06
5.1e-06	5.1e-06	5.04e-06	4.57e-06	4.77e-06	4.23e-06	3.63e-06	3.99e-06
5.24e-06	5.2e-06	5.14e-06	4.77e-06	4.97e-06	4.33e-06	3.86e-06	4.13e-06
5.27e-06	5.2e-06	5.14e-06	4.77e-06	4.97e-06	4.33e-06	3.86e-06	4.13e-06
5.27e-06	5.2e-06	5.14e-06	4.77e-06	4.97e-06	4.33e-06	3.86e-06	4.13e-06
5.27e-06	5.2e-06	5.14e-06	4.8e-06	4.97e-06	4.36e-06	3.89e-06	4.16e-06
5.27e-06	5.24e-06	5.14e-06	4.8e-06	4.97e-06	4.36e-06	3.89e-06	4.16e-06
5.27e-06	5.24e-06	5.17e-06	4.8e-06	5e-06	4.36e-06	3.89e-06	4.16e-06
5.27e-06	5.24e-06	5.17e-06	4.8e-06	5e-06	4.36e-06	3.89e-06	4.16e-06
5.27e-06	5.24e-06	5.17e-06	4.83e-06	5e-06	4.36e-06	3.89e-06	4.16e-06
5.3e-06	5.24e-06	5.17e-06	4.83e-06	5e-06	4.36e-06	3.93e-06	4.16e-06
5.3e-06	5.24e-06	5.17e-06	4.83e-06	5e-06	4.36e-06	3.93e-06	4.2e-06
5.3e-06	5.24e-06	5.17e-06	4.83e-06	5e-06	4.36e-06	3.93e-06	4.2e-06
5.3e-06	5.24e-06	5.17e-06	4.83e-06	5.04e-06	4.36e-06	3.93e-06	4.2e-06
5.3e-06	5.24e-06	5.17e-06	4.87e-06	5.04e-06	4.36e-06	3.96e-06	4.2e-06
5.3e-06	5.24e-06	5.17e-06	4.87e-06	5.04e-06	4.4e-06	3.96e-06	4.2e-06
5.3e-06	5.24e-06	5.17e-06	4.87e-06	5.04e-06	4.4e-06	3.96e-06	4.2e-06
5.3e-06	5.24e-06	5.17e-06	4.87e-06	5.04e-06	4.4e-06	3.96e-06	4.23e-06
5.34e-06	5.27e-06	5.17e-06	4.87e-06	5.04e-06	4.4e-06	3.96e-06	4.23e-06
5.34e-06	5.27e-06	5.17e-06	4.87e-06	5.07e-06	4.4e-06	3.99e-06	4.23e-06
5.34e-06	5.27e-06	5.17e-06	4.87e-06	5.07e-06	4.4e-06	3.99e-06	4.23e-06
5.34e-06	5.27e-06	5.17e-06	4.9e-06	5.07e-06	4.4e-06	3.99e-06	4.23e-06
5.34e-06	5.27e-06	5.17e-06	4.9e-06	5.07e-06	4.4e-06	3.99e-06	4.23e-06
5.34e-06	5.27e-06	5.17e-06	4.9e-06	5.07e-06	4.4e-06	4.03e-06	4.23e-06
5.34e-06	5.27e-06	5.2e-06	4.9e-06	5.07e-06	4.43e-06	4.03e-06	4.26e-06
5.34e-06	5.27e-06	5.2e-06	4.9e-06	5.1e-06	4.43e-06	4.03e-06	4.26e-06
5.34e-06	5.27e-06	5.2e-06	4.9e-06	5.1e-06	4.43e-06	4.03e-06	4.26e-06
5.34e-06	5.27e-06	5.2e-06	4.9e-06	5.1e-06	4.43e-06	4.03e-06	4.26e-06
5.37e-06	5.27e-06	5.2e-06	4.9e-06	5.1e-06	4.43e-06	4.06e-06	4.26e-06
5.37e-06	5.27e-06	5.17e-06	4.9e-06	5.1e-06	4.43e-06	4.06e-06	4.26e-06
5.37e-06	5.27e-06	5.2e-06	4.9e-06	5.1e-06	4.43e-06	4.06e-06	4.26e-06
5.37e-06	5.27e-06	5.2e-06	4.9e-06	5.1e-06	4.43e-06	4.1e-06	4.26e-06
5.37e-06	5.27e-06	5.2e-06	4.93e-06	5.1e-06	4.43e-06	4.1e-06	4.3e-06
5.37e-06	5.27e-06	5.2e-06	4.93e-06	5.14e-06	4.43e-06	4.1e-06	4.3e-06
5.37e-06	5.27e-06	5.2e-06	4.93e-06	5.14e-06	4.46e-06	4.1e-06	4.3e-06
5.37e-06	5.27e-06	5.2e-06	4.93e-06	5.14e-06	4.46e-06	4.1e-06	4.3e-06
5.37e-06	5.27e-06	5.2e-06	4.93e-06	5.14e-06	4.46e-06	4.13e-06	4.3e-06
5.37e-06	5.3e-06	5.2e-06	4.93e-06	5.14e-06	4.46e-06	4.13e-06	4.3e-06
5.37e-06	5.3e-06	5.2e-06	4.93e-06	5.14e-06	4.46e-06	4.13e-06	4.3e-06
5.37e-06	5.3e-06	5.2e-06	4.93e-06	5.14e-06	4.46e-06	4.13e-06	4.3e-06
5.37e-06	5.3e-06	5.2e-06	4.93e-06	5.14e-06	4.46e-06	4.16e-06	4.3e-06
5.37e-06	5.3e-06	5.2e-06	4.93e-06	5.14e-06	4.46e-06	4.16e-06	4.33e-06
5.37e-06	5.3e-06	5.2e-06	4.93e-06	5.14e-06	4.46e-06	4.16e-06	4.33e-06
5.37e-06	5.3e-06	5.2e-06	4.93e-06	5.14e-06	4.46e-06	4.16e-06	4.33e-06
5.37e-06	5.3e-06	5.2e-06	4.93e-06	5.14e-06	4.46e-06	4.2e-06	4.33e-06
5.4e-06	5.3e-06	5.2e-06	4.93e-06	5.17e-06	4.46e-06	4.2e-06	4.33e-06
5.4e-06	5.3e-06	5.2e-06	4.97e-06	5.17e-06	4.46e-06	4.2e-06	4.33e-06
5.4e-06	5.3e-06	5.2e-06	4.97e-06	5.17e-06	4.46e-06	4.23e-06	4.33e-06
5.4e-06	5.3e-06	5.2e-06	4.97e-06	5.17e-06	4.46e-06	4.23e-06	4.33e-06
5.4e-06	5.3e-06	5.17e-06	4.97e-06	5.17e-06	4.46e-06	4.23e-06	4.36e-06
5.4e-06	5.3e-06	5.17e-06	4.97e-06	5.17e-06	4.46e-06	4.23e-06	4.36e-06
5.4e-06	5.3e-06	5.17e-06	4.97e-06	5.17e-06	4.46e-06	4.23e-06	4.36e-06
5.4e-06	5.3e-06	5.17e-06	4.97e-06	5.17e-06	4.46e-06	4.23e-06	4.36e-06
5.4e-06	5.3e-06	5.17e-06	4.97e-06	5.17e-06	4.46e-06	4.26e-06	4.36e-06
5.4e-06	5.3e-06	5.17e-06	4.97e-06	5.17e-06	4.46e-06	4.26e-06	4.36e-06
5.4e-06	5.3e-06	5.17e-06	4.97e-06	5.17e-06	4.46e-06	4.26e-06	4.36e-06
5.4e-06	5.3e-06	5.17e-06	4.97e-06	5.17e-06	4.46e-06	4.26e-06	4.4e-06
5.4e-06	5.3e-06	5.17e-06	4.97e-06	5.17e-06	4.5e-06	4.3e-06	4.4e-06
5.37e-06	5.3e-06	5.17e-06	4.97e-06	5.17e-06	4.5e-06	4.3e-06	4.4e-06
5.37e-06	5.3e-06	5.17e-06	4.97e-06	5.17e-06	4.5e-06	4.3e-06	4.4e-06
5.37e-06	5.3e-06	5.17e-06	4.97e-06	5.17e-06	4.5e-06	4.3e-06	4.4e-06
5.37e-06	5.3e-06	5.17e-06	4.97e-06	5.17e-06	4.5e-06	4.33e-06	4.4e-06
5.37e-06	5.3e-06	5.17e-06	5e-06	5.17e-06	4.5e-06	4.33e-06	4.4e-06
5.37e-06	5.3e-06	5.17e-06	5e-06	5.17e-06	4.5e-06	4.33e-06	4.4e-06
5.37e-06	5.3e-06	5.17e-06	5e-06	5.17e-06	4.5e-06	4.33e-06	4.4e-06
5.37e-06	5.3e-06	5.17e-06	5e-06	5.17e-06	4.5e-06	4.33e-06	4.4e-06
5.4e-06	5.3e-06	5.17e-06	5e-06	5.17e-06	4.5e-06	4.33e-06	4.43e-06
5.4e-06	5.3e-06	5.17e-06	5e-06	5.17e-06	4.5e-06	4.36e-06	4.43e-06
5.4e-06	5.3e-06	5.17e-06	5e-06	5.17e-06	4.5e-06	4.36e-06	4.43e-06
5.4e-06	5.3e-06	5.17e-06	5e-06	5.17e-06	4.5e-06	4.36e-06	4.43e-06
5.4e-06	5.3e-06	5.17e-06	5e-06	5.17e-06	4.5e-06	4.36e-06	4.43e-06
5.4e-06	5.3e-06	5.17e-06	5e-06	5.17e-06	4.5e-06	4.36e-06	4.43e-06
5.4e-06	5.3e-06	5.17e-06	5e-06	5.17e-06	4.5e-06	4.36e-06	4.43e-06
5.4e-06	5.3e-06	5.17e-06	5e-06	5.17e-06	4.5e-06	4.36e-06	4.43e-06
5.4e-06	5.3e-06	5.17e-06	5e-06	5.17e-06	4.5e-06	4.36e-06	4.43e-06
5.4e-06	5.3e-06	5.17e-06	5e-06	5.17e-06	4.5e-06	4.4e-06	4.46e-06
5.4e-06	5.3e-06	5.17e-06	5e-06	5.17e-06	4.5e-06	4.4e-06	4.46e-06
5.4e-06	5.3e-06	5.17e-06	5e-06	5.17e-06	4.5e-06	4.4e-06	4.46e-06
5.4e-06	5.3e-06	5.17e-06	5.04e-06	5.17e-06	4.5e-06	4.4e-06	4.46e-06
5.4e-06	5.3e-06	5.17e-06	5.04e-06	5.17e-06	4.5e-06	4.4e-06	4.46e-06
5.4e-06	5.3e-06	5.17e-06	5.04e-06	5.17e-06	4.5e-06	4.4e-06	4.46e-06
5.4e-06	5.3e-06	5.17e-06	5.04e-06	5.17e-06	4.5e-06	4.4e-06	4.46e-06
5.4e-06	5.3e-06	5.17e-06	5.04e-06	5.17e-06	4.5e-06	4.4e-06	4.5e-06
5.4e-06	5.3e-06	5.17e-06	5.04e-06	5.17e-06	4.5e-06	4.43e-06	4.5e-06
5.4e-06	5.3e-06	5.17e-06	5.04e-06	5.17e-06	4.53e-06	4.43e-06	4.5e-06
5.4e-06	5.3e-06	5.17e-06	5.04e-06	5.17e-06	4.53e-06	4.43e-06	4.5e-06
5.4e-06	5.3e-06	5.17e-06	5.04e-06	5.17e-06	4.53e-06	4.43e-06	4.5e-06
5.4e-06	5.3e-06	5.14e-06	5.04e-06	5.17e-06	4.53e-06	4.43e-06	4.5e-06
5.4e-06	5.3e-06	5.14e-06	5.04e-06	5.17e-06	4.53e-06	4.43e-06	4.5e-06
5.4e-06	5.3e-06	5.14e-06	5.04e-06	5.17e-06	4.53e-06	4.43e-06	4.5e-06
5.4e-06	5.3e-06	5.14e-06	5.04e-06	5.17e-06	4.53e-06	4.46e-06	4.5e-06
5.4e-06	5.34e-06	5.14e-06	5.07e-06	5.17e-06	4.53e-06	4.46e-06	4.53e-06
5.4e-06	5.34e-06	5.14e-06	5.07e-06	5.17e-06	4.53e-06	4.46e-06	4.53e-06
5.4e-06	5.34e-06	5.14e-06	5.07e-06	5.17e-06	4.53e-06	4.46e-06	4.53e-06
5.4e-06	5.34e-06	5.14e-06	5.07e-06	5.17e-06	4.53e-06	4.46e-06	4.53e-06
5.4e-06	5.34e-06	5.14e-06	5.07e-06	5.17e-06	4.53e-06	4.46e-06	4.53e-06
5.4e-06	5.34e-06	5.14e-06	5.07e-06	5.17e-06	4.53e-06	4.5e-06	4.53e-06
5.4e-06	5.34e-06	5.14e-06	5.07e-06	5.17e-06	4.53e-06	4.5e-06	4.57e-06
5.4e-06	5.34e-06	5.14e-06	5.07e-06	5.17e-06	4.53e-06	4.5e-06	4.57e-06
5.4e-06	5.34e-06	5.14e-06	5.07e-06	5.17e-06	4.53e-06	4.5e-06	4.57e-06
5.4e-06	5.34e-06	5.14e-06	5.07e-06	5.17e-06	4.53e-06	4.5e-06	4.57e-06
5.4e-06	5.34e-06	5.14e-06	5.07e-06	5.2e-06	4.53e-06	4.5e-06	4.57e-06
5.4e-06	5.37e-06	5.07e-06	5.1e-06	5.2e-06	4.46e-06	4.67e-06	4.73e-06
5.4e-06	5.37e-06	5.07e-06	5.1e-06	5.2e-06	4.46e-06	4.67e-06	4.73e-06
5.4e-06	5.37e-06	5.07e-06	5.1e-06	5.2e-06	4.46e-06	4.67e-06	4.73e-06
5.44e-06	5.37e-06	5.04e-06	5.1e-06	5.2e-06	4.46e-06	4.67e-06	4.73e-06
5.44e-06	5.37e-06	5.04e-06	5.1e-06	5.2e-06	4.43e-06	4.67e-06	4.73e-06
5.44e-06	5.37e-06	5.04e-06	5.1e-06	5.2e-06	4.43e-06	4.7e-06	4.73e-06
5.44e-06	5.37e-06	5.04e-06	5.1e-06	5.2e-06	4.43e-06	4.7e-06	4.73e-06
5.44e-06	5.37e-06	5.04e-06	5.1e-06	5.17e-06	4.43e-06	4.7e-06	4.73e-06
5.44e-06	5.37e-06	5.04e-06	5.1e-06	5.17e-06	4.43e-06	4.7e-06	4.77e-06
5.44e-06	5.37e-06	5.04e-06	5.1e-06	5.17e-06	4.43e-06	4.7e-06	4.77e-06
5.44e-06	5.37e-06	5.04e-06	5.1e-06	5.17e-06	4.43e-06	4.7e-06	4.77e-06
5.44e-06	5.37e-06	5.04e-06	5.1e-06	5.17e-06	4.43e-06	4.7e-06	4.77e-06
5.44e-06	5.37e-06	5.04e-06	5.1e-06	5.17e-06	4.43e-06	4.7e-06	4.77e-06
5.44e-06	5.37e-06	5.04e-06	5.1e-06	5.17e-06	4.43e-06	4.73e-06	4.77e-06
5.44e-06	5.37e-06	5.04e-06	5.1e-06	5.17e-06	4.43e-06	4.73e-06	4.77e-06
5.44e-06	5.37e-06	5.04e-06	5.1e-06	5.17e-06	4.4e-06	4.73e-06	4.8e-06
5.44e-06	5.37e-06	5.04e-06	5.1e-06	5.17e-06	4.4e-06	4.73e-06	4.8e-06
5.44e-06	5.37e-06	5.04e-06	5.1e-06	5.17e-06	4.4e-06	4.73e-06	4.8e-06
5.44e-06	5.37e-06	5.04e-06	5.1e-06	5.17e-06	4.4e-06	4.73e-06	4.8e-06
5.44e-06	5.37e-06	5.04e-06	5.1e-06	5.17e-06	4.4e-06	4.73e-06	4.8e-06
5.44e-06	5.37e-06	5e-06	5.1e-06	5.17e-06	4.4e-06	4.73e-06	4.8e-06
5.44e-06	5.37e-06	5e-06	5.1e-06	5.17e-06	4.4e-06	4.77e-06	4.8e-06
5.44e-06	5.37e-06	5e-06	5.1e-06	5.17e-06	4.4e-06	4.77e-06	4.8e-06
5.47e-06	5.37e-06	5e-06	5.1e-06	5.17e-06	4.4e-06	4.77e-06	4.83e-06
5.47e-06	5.37e-06	5e-06	5.1e-06	5.17e-06	4.4e-06	4.77e-06	4.83e-06
5.47e-06	5.37e-06	5e-06	5.1e-06	5.17e-06	4.36e-06	4.77e-06	4.83e-06
5.47e-06	5.37e-06	5e-06	5.1e-06	5.17e-06	4.36e-06	4.77e-06	4.83e-06
5.47e-06	5.37e-06	5e-06	5.1e-06	5.17e-06	4.36e-06	4.77e-06	4.83e-06
5.47e-06	5.37e-06	5e-06	5.1e-06	5.17e-06	4.36e-06	4.77e-06	4.83e-06
5.47e-06	5.37e-06	5e-06	5.1e-06	5.17e-06	4.36e-06	4.8e-06	4.83e-06
5.47e-06	5.34e-06	5e-06	5.1e-06	5.17e-06	4.36e-06	4.8e-06	4.83e-06
5.47e-06	5.34e-06	5e-06	5.1e-06	5.17e-06	4.36e-06	4.8e-06	4.83e-06
5.47e-06	5.34e-06	5e-06	5.1e-06	5.17e-06	4.36e-06	4.8e-06	4.83e-06
5.47e-06	5.34e-06	4.97e-06	5.1e-06	5.17e-06	4.33e-06	4.8e-06	4.83e-06
5.47e-06	5.34e-06	4.97e-06	5.1e-06	5.17e-06	4.33e-06	4.8e-06	4.87e-06
5.47e-06	5.34e-06	4.97e-06	5.1e-06	5.14e-06	4.33e-06	4.8e-06	4.87e-06
5.51e-06	5.34e-06	4.97e-06	5.1e-06	5.14e-06	4.33e-06	4.8e-06	4.87e-06
5.51e-06	5.34e-06	4.97e-06	5.1e-06	5.14e-06	4.33e-06	4.83e-06	4.87e-06
5.51e-06	5.34e-06	4.97e-06	5.1e-06	5.14e-06	4.33e-06	4.83e-06	4.87e-06
5.51e-06	5.34e-06	4.97e-06	5.1e-06	5.14e-06	4.33e-06	4.83e-06	4.87e-06
5.51e-06	5.34e-06	4.97e-06	5.1e-06	5.14e-06	4.33e-06	4.83e-06	4.87e-06
5.51e-06	5.34e-06	4.97e-06	5.1e-06	5.14e-06	4.3e-06	4.83e-06	4.87e-06
5.51e-06	5.34e-06	4.97e-06	5.1e-06	5.14e-06	4.3e-06	4.83e-06	4.87e-06
5.51e-06	5.34e-06	4.93e-06	5.1e-06	5.14e-06	4.3e-06	4.83e-06	4.87e-06
5.51e-06	5.34e-06	4.93e-06	5.1e-06	5.14e-06	4.3e-06	4.83e-06	4.87e-06
5.51e-06	5.34e-06	4.93e-06	5.1e-06	5.14e-06	4.3e-06	4.87e-06	4.87e-06
5.51e-06	5.34e-06	4.93e-06	5.1e-06	5.14e-06	4.3e-06	4.87e-06	4.87e-06
5.51e-06	5.34e-06	4.93e-06	5.1e-06	5.14e-06	4.3e-06	4.87e-06	4.87e-06
5.51e-06	5.34e-06	4.93e-06	5.1e-06	5.14e-06	4.3e-06	4.87e-06	4.87e-06
5.51e-06	5.34e-06	4.93e-06	5.1e-06	5.14e-06	4.3e-06	4.87e-06	4.9e-06
5.51e-06	5.34e-06	4.93e-06	5.1e-06	5.14e-06	4.3e-06	4.87e-06	4.9e-06
5.51e-06	5.34e-06	4.93e-06	5.1e-06	5.14e-06	4.3e-06	4.87e-06	4.9e-06
5.51e-06	5.3e-06	4.93e-06	5.1e-06	5.14e-06	4.26e-06	4.87e-06	4.9e-06
5.51e-06	5.3e-06	4.93e-06	5.1e-06	5.14e-06	4.26e-06	4.87e-06	4.9e-06
5.54e-06	5.3e-06	4.9e-06	5.1e-06	5.14e-06	4.26e-06	4.87e-06	4.9e-06
5.54e-06	5.3e-06	4.9e-06	5.1e-06	5.14e-06	4.26e-06	4.87e-06	4.9e-06
5.54e-06	5.3e-06	4.9e-06	5.1e-06	5.14e-06	4.26e-06	4.87e-06	4.9e-06
5.54e-06	5.3e-06	4.9e-06	5.1e-06	5.14e-06	4.26e-06	4.87e-06	4.9e-06
5.54e-06	5.3e-06	4.9e-06	5.1e-06	5.14e-06	4.26e-06	4.9e-06	4.9e-06
5.54e-06	5.3e-06	4.9e-06	5.1e-06	5.14e-06	4.26e-06	4.9e-06	4.9e-06
5.54e-06	5.3e-06	4.9e-06	5.1e-06	5.14e-06	4.26e-06	4.9e-06	4.9e-06
5.54e-06	5.3e-06	4.9e-06	5.1e-06	5.14e-06	4.26e-06	4.9e-06	4.9e-06
5.54e-06	5.3e-06	4.9e-06	5.1e-06	5.14e-06	4.26e-06	4.9e-06	4.9e-06
5.54e-06	5.3e-06	4.9e-06	5.1e-06	5.14e-06	4.23e-06	4.9e-06	4.93e-06
5.54e-06	5.3e-06	4.9e-06	5.1e-06	5.14e-06	4.23e-06	4.9e-06	4.93e-06
5.54e-06	5.27e-06	4.9e-06	5.1e-06	5.14e-06	4.23e-06	4.9e-06	4.93e-06
5.54e-06	5.27e-06	4.9e-06	5.1e-06	5.1e-06	4.23e-06	4.9e-06	4.93e-06
5.54e-06	5.27e-06	4.9e-06	5.1e-06	5.1e-06	4.23e-06	4.9e-06	4.93e-06
5.54e-06	5.27e-06	4.9e-06	5.1e-06	5.1e-06	4.23e-06	4.9e-06	4.93e-06
5.54e-06	5.27e-06	4.9e-06	5.1e-06	5.1e-06	4.23e-06	4.9e-06	4.93e-06
5.54e-06	5.27e-06	4.9e-06	5.1e-06	5.1e-06	4.23e-06	4.9e-06	4.93e-06
5.54e-06	5.27e-06	4.87e-06	5.1e-06	5.1e-06	4.23e-06	4.9e-06	4.93e-06
5.54e-06	5.27e-06	4.87e-06	5.1e-06	5.1e-06	4.23e-06	4.9e-06	4.93e-06
5.54e-06	5.27e-06	4.87e-06	5.1e-06	5.1e-06	4.23e-06	4.9e-06	4.93e-06
5.54e-06	5.27e-06	4.87e-06	5.1e-06	5.1e-06	4.23e-06	4.9e-06	4.93e-06
5.54e-06	5.24e-06	4.87e-06	5.1e-06	5.1e-06	4.2e-06	4.9e-06	4.97e-06
5.54e-06	5.24e-06	4.87e-06	5.1e-06	5.1e-06	4.2e-06	4.9e-06	4.97e-06
5.54e-06	5.24e-06	4.87e-06	5.1e-06	5.1e-06	4.2e-06	4.9e-06	4.97e-06
5.54e-06	5.24e-06	4.87e-06	5.1e-06	5.1e-06	4.2e-06	4.9e-06	4.97e-06
5.54e-06	5.24e-06	4.87e-06	5.1e-06	5.1e-06	4.2e-06	4.9e-06	4.97e-06
5.54e-06	5.24e-06	4.87e-06	5.1e-06	5.1e-06	4.2e-06	4.9e-06	4.97e-06
5.54e-06	5.24e-06	4.87e-06	5.1e-06	5.1e-06	4.2e-06	4.93e-06	4.97e-06
5.54e-06	5.24e-06	4.87e-06	5.1e-06	5.1e-06	4.16e-06	4.93e-06	4.97e-06
5.54e-06	5.2e-06	4.87e-06	5.1e-06	5.1e-06	4.16e-06	4.93e-06	4.97e-06
5.54e-06	5.2e-06	4.87e-06	5.1e-06	5.1e-06	4.16e-06	4.93e-06	4.97e-06
5.54e-06	5.2e-06	4.87e-06	5.1e-06	5.1e-06	4.16e-06	4.93e-06	4.97e-06
5.54e-06	5.2e-06	4.87e-06	5.1e-06	5.1e-06	4.16e-06	4.93e-06	4.97e-06
5.54e-06	5.2e-06	4.83e-06	5.1e-06	5.1e-06	4.16e-06	4.93e-06	4.97e-06
5.54e-06	5.2e-06	4.83e-06	5.1e-06	5.1e-06	4.16e-06	4.93e-06	4.97e-06
5.54e-06	5.2e-06	4.83e-06	5.1e-06	5.1e-06	4.16e-06	4.93e-06	4.97e-06
5.54e-06	5.2e-06	4.83e-06	5.1e-06	5.1e-06	4.16e-06	4.93e-06	4.97e-06
5.54e-06	5.2e-06	4.83e-06	5.1e-06	5.1e-06	4.13e-06	4.93e-06	4.97e-06
5.54e-06	5.17e-06	4.83e-06	5.14e-06	5.1e-06	4.13e-06	4.93e-06	4.97e-06
5.54e-06	5.17e-06	4.83e-06	5.14e-06	5.1e-06	4.13e-06	4.93e-06	4.97e-06
5.54e-06	5.17e-06	4.83e-06	5.14e-06	5.1e-06	4.13e-06	4.93e-06	4.97e-06
5.54e-06	5.17e-06	4.83e-06	5.14e-06	5.1e-06	4.13e-06	4.93e-06	4.97e-06
5.54e-06	5.17e-06	4.83e-06	5.14e-06	5.1e-06	4.13e-06	4.93e-06	4.97e-06
5.54e-06	5.17e-06	4.83e-06	5.14e-06	5.1e-06	4.13e-06	4.93e-06	4.97e-06
5.54e-06	5.17e-06	4.83e-06	5.14e-06	5.1e-06	4.13e-06	4.93e-06	4.97e-06
5.54e-06	5.17e-06	4.83e-06	5.14e-06	5.1e-06	4.13e-06	4.93e-06	4.97e-06
5.54e-06	5.07e-06	4.77e-06	5.14e-06	5.07e-06	4.03e-06	4.93e-06	4.97e-06
5.54e-06	5.07e-06	4.77e-06	5.14e-06	5.07e-06	4.03e-06	4.93e-06	4.97e-06
5.54e-06	5.07e-06	4.77e-06	5.14e-06	5.07e-06	4.03e-06	4.93e-06	4.97e-06
5.54e-06	5.07e-06	4.77e-06	5.14e-06	5.07e-06	4.03e-06	4.93e-06	4.97e-06
5.54e-06	5.07e-06	4.77e-06	5.14e-06	5.07e-06	4.03e-06	4.93e-06	4.97e-06
5.54e-06	5.07e-06	4.77e-06	5.14e-06	5.07e-06	3.99e-06	4.93e-06	4.97e-06
5.54e-06	5.07e-06	4.77e-06	5.14e-06	5.07e-06	3.99e-06	4.93e-06	4.97e-06
5.54e-06	5.07e-06	4.77e-06	5.14e-06	5.04e-06	3.99e-06	4.93e-06	4.97e-06
5.54e-06	5.04e-06	4.77e-06	5.14e-06	5.04e-06	3.99e-06	4.93e-06	4.97e-06
5.54e-06	5.04e-06	4.77e-06	5.14e-06	5.04e-06	3.99e-06	4.93e-06	4.97e-06
5.54e-06	5.04e-06	4.77e-06	5.14e-06	5.04e-06	3.99e-06	4.93e-06	4.97e-06
5.54e-06	5.04e-06	4.77e-06	5.14e-06	5.04e-06	3.99e-06	4.93e-06	4.97e-06
5.54e-06	5.04e-06	4.77e-06	5.14e-06	5.04e-06	3.99e-06	4.93e-06	4.97e-06
5.54e-06	5.04e-06	4.77e-06	5.14e-06	5.04e-06	3.99e-06	4.97e-06	4.97e-06
5.54e-06	5.04e-06	4.77e-06	5.14e-06	5.04e-06	3.96e-06	4.97e-06	4.97e-06
5.54e-06	5.04e-06	4.77e-06	5.14e-06	5.04e-06	3.96e-06	4.97e-06	4.97e-06
5.54e-06	5.04e-06	4.77e-06	5.14e-06	5.04e-06	3.96e-06	4.97e-06	4.97e-06
5.54e-06	5.04e-06	4.77e-06	5.14e-06	5e-06	3.96e-06	4.97e-06	4.97e-06
5.54e-06	5.04e-06	4.77e-06	5.14e-06	5e-06	3.96e-06	4.97e-06	4.97e-06
5.54e-06	5.04e-06	4.77e-06	5.14e-06	5e-06	3.96e-06	4.97e-06	4.97e-06
5.54e-06	5e-06	4.77e-06	5.14e-06	5e-06	3.96e-06	4.97e-06	4.97e-06
5.54e-06	5e-06	4.77e-06	5.14e-06	5e-06	3.96e-06	4.97e-06	4.97e-06
5.54e-06	5e-06	4.77e-06	5.14e-06	5e-06	3.96e-06	4.97e-06	4.97e-06
5.54e-06	5e-06	4.77e-06	5.14e-06	5e-06	3.93e-06	4.97e-06	4.97e-06
5.54e-06	5e-06	4.77e-06	5.14e-06	5e-06	3.93e-06	4.97e-06	4.97e-06
5.54e-06	5e-06	4.77e-06	5.14e-06	5e-06	3.93e-06	4.97e-06	4.97e-06
5.54e-06	5e-06	4.77e-06	5.14e-06	5e-06	3.93e-06	4.97e-06	4.97e-06
5.54e-06	5e-06	4.77e-06	5.14e-06	5e-06	3.93e-06	4.97e-06	4.97e-06
5.54e-06	5e-06	4.77e-06	5.14e-06	4.97e-06	3.93e-06	4.97e-06	4.97e-06
5.54e-06	5e-06	4.77e-06	5.14e-06	4.97e-06	3.93e-06	4.97e-06	4.97e-06
5.54e-06	5e-06	4.77e-06	5.14e-06	4.97e-06	3.93e-06	4.97e-06	4.97e-06
5.54e-06	5e-06	4.77e-06	5.14e-06	4.97e-06	3.93e-06	4.97e-06	4.97e-06
5.54e-06	5e-06	4.77e-06	5.14e-06	4.97e-06	3.89e-06	4.97e-06	4.97e-06
5.54e-06	4.97e-06	4.77e-06	5.14e-06	4.97e-06	3.89e-06	4.97e-06	4.93e-06
5.54e-06	4.97e-06	4.77e-06	5.14e-06	4.97e-06	3.89e-06	4.97e-06	4.93e-06
5.54e-06	4.97e-06	4.8e-06	5.14e-06	4.97e-06	3.89e-06	4.97e-06	4.93e-06
5.54e-06	4.97e-06	4.8e-06	5.14e-06	4.97e-06	3.89e-06	4.97e-06	4.93e-06
5.54e-06	4.97e-06	4.8e-06	5.14e-06	4.97e-06	3.89e-06	4.97e-06	4.93e-06
5.54e-06	4.97e-06	4.8e-06	5.14e-06	4.97e-06	3.89e-06	4.97e-06	4.93e-06
5.54e-06	4.97e-06	4.8e-06	5.14e-06	4.97e-06	3.89e-06	4.97e-06	4.93e-06
5.54e-06	4.97e-06	4.8e-06	5.14e-06	4.93e-06	3.89e-06	4.97e-06	4.93e-06
5.54e-06	4.97e-06	4.8e-06	5.14e-06	4.93e-06	3.89e-06	4.97e-06	4.93e-06
5.54e-06	4.97e-06	4.8e-06	5.14e-06	4.93e-06	3.89e-06	4.97e-06	4.93e-06
5.54e-06	4.97e-06	4.8e-06	5.14e-06	4.93e-06	3.89e-06	4.97e-06	4.93e-06
5.54e-06	4.97e-06	4.8e-06	5.14e-06	4.93e-06	3.86e-06	4.97e-06	4.93e-06
5.54e-06	4.97e-06	4.8e-06	5.14e-06	4.93e-06	3.86e-06	4.97e-06	4.93e-06
5.54e-06	4.97e-06	4.8e-06	5.14e-06	4.93e-06	3.86e-06	4.97e-06	4.93e-06
5.54e-06	4.97e-06	4.8e-06	5.14e-06	4.93e-06	3.86e-06	4.97e-06	4.93e-06
5.54e-06	4.97e-06	4.8e-06	5.14e-06	4.93e-06	3.86e-06	4.97e-06	4.93e-06
5.54e-06	4.97e-06	4.8e-06	5.14e-06	4.93e-06	3.86e-06	4.97e-06	4.93e-06
5.54e-06	4.97e-06	4.8e-06	5.14e-06	4.93e-06	3.86e-06	4.97e-06	4.93e-06
5.57e-06	4.97e-06	4.8e-06	5.14e-06	4.93e-06	3.86e-06	4.97e-06	4.93e-06
5.57e-06	4.97e-06	4.8e-06	5.14e-06	4.93e-06	3.86e-06	4.97e-06	4.93e-06
5.57e-06	4.97e-06	4.8e-06	5.14e-06	4.93e-06	3.86e-06	4.97e-06	4.93e-06
5.57e-06	4.97e-06	4.8e-06	5.14e-06	4.93e-06	3.83e-06	4.97e-06	4.93e-06
5.57e-06	4.93e-06	4.8e-06	5.1e-06	4.9e-06	3.83e-06	4.97e-06	4.93e-06
5.57e-06	4.93e-06	4.8e-06	5.1e-06	4.9e-06	3.83e-06	4.97e-06	4.93e-06
5.57e-06	4.93e-06	4.8e-06	5.1e-06	4.9e-06	3.83e-06	4.97e-06	4.93e-06
5.57e-06	4.93e-06	4.8e-06	5.1e-06	4.9e-06	3.83e-06	4.97e-06	4.9e-06
5.57e-06	4.93e-06	4.83e-06	5.1e-06	4.9e-06	3.83e-06	4.97e-06	4.9e-06
5.57e-06	4.93e-06	4.83e-06	5.1e-06	4.9e-06	3.83e-06	4.97e-06	4.9e-06
5.57e-06	4.93e-06	4.83e-06	5.1e-06	4.9e-06	3.83e-06	4.97e-06	4.9e-06
5.57e-06	4.93e-06	4.83e-06	5.1e-06	4.9e-06	3.83e-06	4.97e-06	4.9e-06
5.57e-06	4.93e-06	4.83e-06	5.1e-06	4.9e-06	3.83e-06	4.97e-06	4.9e-06
5.57e-06	4.93e-06	4.83e-06	5.1e-06	4.9e-06	3.83e-06	4.97e-06	4.9e-06
5.57e-06	4.93e-06	4.83e-06	5.1e-06	4.9e-06	3.83e-06	4.97e-06	4.9e-06
5.57e-06	4.93e-06	4.83e-06	5.1e-06	4.9e-06	3.79e-06	4.97e-06	4.9e-06
5.57e-06	4.93e-06	4.83e-06	5.1e-06	4.9e-06	3.79e-06	4.97e-06	4.9e-06
5.57e-06	4.93e-06	4.83e-06	5.1e-06	4.9e-06	3.79e-06	4.97e-06	4.9e-06
5.57e-06	4.93e-06	4.83e-06	5.1e-06	4.87e-06	3.79e-06	4.97e-06	4.9e-06
5.57e-06	4.93e-06	4.83e-06	5.1e-06	4.87e-06	3.79e-06	4.97e-06	4.9e-06
5.57e-06	4.93e-06	4.83e-06	5.1e-06	4.87e-06	3.79e-06	4.97e-06	4.9e-06
5.57e-06	4.93e-06	4.83e-06	5.1e-06	4.87e-06	3.79e-06	4.97e-06	4.9e-06
5.57e-06	4.93e-06	4.83e-06	5.1e-06	4.87e-06	3.79e-06	4.97e-06	4.9e-06
5.57e-06	4.93e-06	4.83e-06	5.1e-06	4.87e-06	3.79e-06	4.97e-06	4.9e-06
5.57e-06	4.93e-06	4.83e-06	5.1e-06	4.87e-06	3.79e-06	4.97e-06	4.9e-06
5.61e-06	4.93e-06	4.83e-06	5.1e-06	4.87e-06	3.76e-06	4.97e-06	4.9e-06
5.61e-06	4.93e-06	4.83e-06	5.07e-06	4.87e-06	3.76e-06	4.97e-06	4.9e-06
5.61e-06	4.93e-06	4.83e-06	5.07e-06	4.87e-06	3.76e-06	4.97e-06	4.9e-06
5.61e-06	4.93e-06	4.83e-06	5.07e-06	4.87e-06	3.76e-06	4.97e-06	4.9e-06
5.61e-06	4.93e-06	4.83e-06	5.07e-06	4.87e-06	3.76e-06	4.97e-06	4.9e-06
5.61e-06	4.93e-06	4.83e-06	5.07e-06	4.87e-06	3.76e-06	4.97e-06	4.9e-06
5.61e-06	4.93e-06	4.83e-06	5.07e-06	4.87e-06	3.76e-06	4.97e-06	4.9e-06
5.61e-06	4.93e-06	4.83e-06	5.07e-06	4.87e-06	3.76e-06	4.97e-06	4.9e-06
5.61e-06	4.93e-06	4.83e-06	5.07e-06	4.87e-06	3.76e-06	4.97e-06	4.9e-06
5.61e-06	4.93e-06	4.83e-06	5.07e-06	4.87e-06	3.73e-06	4.97e-06	4.9e-06
5.61e-06	4.97e-06	4.83e-06	5.07e-06	4.87e-06	3.73e-06	4.97e-06	4.9e-06
5.61e-06	4.97e-06	4.83e-06	5.07e-06	4.87e-06	3.73e-06	4.97e-06	4.9e-06
5.61e-06	4.97e-06	4.83e-06	5.07e-06	4.87e-06	3.73e-06	4.97e-06	4.9e-06
5.61e-06	4.97e-06	4.83e-06	5.07e-06	4.87e-06	3.73e-06	4.97e-06	4.9e-06
5.61e-06	4.97e-06	4.83e-06	5.07e-06	4.87e-06	3.73e-06	4.97e-06	4.9e-06
5.61e-06	4.97e-06	4.83e-06	5.07e-06	4.87e-06	3.73e-06	4.97e-06	4.87e-06
5.61e-06	4.97e-06	4.83e-06	5.07e-06	4.87e-06	3.73e-06	4.93e-06	4.87e-06
5.61e-06	4.97e-06	4.83e-06	5.07e-06	4.87e-06	3.73e-06	4.93e-06	4.87e-06
5.61e-06	4.97e-06	4.83e-06	5.04e-06	4.87e-06	3.73e-06	4.93e-06	4.87e-06
5.61e-06	4.97e-06	4.83e-06	5.04e-06	4.87e-06	3.73e-06	4.93e-06	4.87e-06
5.61e-06	4.97e-06	4.87e-06	5.04e-06	4.87e-06	3.73e-06	4.93e-06	4.87e-06
5.61e-06	4.97e-06	4.87e-06	5.04e-06	4.87e-06	3.69e-06	4.93e-06	4.87e-06
5.61e-06	4.97e-06	4.87e-06	5.04e-06	4.87e-06	3.69e-06	4.93e-06	4.87e-06
5.61e-06	4.97e-06	4.87e-06	5.04e-06	4.87e-06	3.69e-06	4.93e-06	4.87e-06
5.64e-06	5.07e-06	4.9e-06	5.04e-06	4.87e-06	3.59e-06	4.87e-06	4.8e-06
5.67e-06	5.07e-06	4.9e-06	5.04e-06	4.87e-06	3.56e-06	4.87e-06	4.8e-06
5.67e-06	5.07e-06	4.9e-06	5.04e-06	4.87e-06	3.56e-06	4.87e-06	4.8e-06
5.67e-06	5.07e-06	4.9e-06	5.04e-06	4.87e-06	3.56e-06	4.87e-06	4.8e-06
5.67e-06	5.07e-06	4.9e-06	5.04e-06	4.87e-06	3.56e-06	4.87e-06	4.77e-06
5.67e-06	5.07e-06	4.9e-06	5.04e-06	4.87e-06	3.56e-06	4.83e-06	4.77e-06
5.67e-06	5.07e-06	4.9e-06	5.04e-06	4.87e-06	3.56e-06	4.83e-06	4.77e-06
5.67e-06	5.07e-06	4.9e-06	5.04e-06	4.9e-06	3.56e-06	4.83e-06	4.77e-06
5.67e-06	5.07e-06	4.9e-06	5.04e-06	4.9e-06	3.56e-06	4.83e-06	4.77e-06
5.67e-06	5.07e-06	4.9e-06	5.04e-06	4.9e-06	3.56e-06	4.83e-06	4.77e-06
5.67e-06	5.1e-06	4.9e-06	5.04e-06	4.9e-06	3.56e-06	4.83e-06	4.77e-06
5.67e-06	5.1e-06	4.9e-06	5.04e-06	4.9e-06	3.52e-06	4.83e-06	4.77e-06
5.67e-06	5.1e-06	4.9e-06	5.04e-06	4.9e-06	3.52e-06	4.83e-06	4.77e-06
5.67e-06	5.1e-06	4.93e-06	5.04e-06	4.9e-06	3.52e-06	4.83e-06	4.77e-06
5.67e-06	5.1e-06	4.93e-06	5.04e-06	4.9e-06	3.52e-06	4.83e-06	4.77e-06
5.67e-06	5.1e-06	4.93e-06	5.04e-06	4.9e-06	3.52e-06	4.8e-06	4.73e-06
5.67e-06	5.1e-06	4.93e-06	5.04e-06	4.9e-06	3.52e-06	4.8e-06	4.73e-06
5.71e-06	5.1e-06	4.93e-06	5.04e-06	4.9e-06	3.52e-06	4.8e-06	4.73e-06
5.71e-06	5.1e-06	4.93e-06	5.04e-06	4.9e-06	3.52e-06	4.8e-06	4.73e-06
5.71e-06	5.1e-06	4.93e-06	5.04e-06	4.9e-06	3.52e-06	4.8e-06	4.73e-06
5.71e-06	5.14e-06	4.93e-06	5.04e-06	4.9e-06	3.52e-06	4.8e-06	4.73e-06
5.71e-06	5.14e-06	4.93e-06	5.04e-06	4.9e-06	3.52e-06	4.8e-06	4.73e-06
5.71e-06	5.14e-06	4.93e-06	5.04e-06	4.9e-06	3.49e-06	4.8e-06	4.73e-06
5.71e-06	5.14e-06	4.93e-06	5.04e-06	4.9e-06	3.49e-06	4.8e-06	4.7e-06
5.71e-06	5.14e-06	4.93e-06	5.04e-06	4.9e-06	3.49e-06	4.77e-06	4.7e-06
5.71e-06	5.14e-06	4.93e-06	5.04e-06	4.9e-06	3.49e-06	4.77e-06	4.7e-06
5.71e-06	5.14e-06	4.93e-06	5.04e-06	4.9e-06	3.49e-06	4.77e-06	4.7e-06
5.71e-06	5.14e-06	4.93e-06	5.07e-06	4.9e-06	3.49e-06	4.77e-06	4.7e-06
5.74e-06	5.14e-06	4.93e-06	5.07e-06	4.9e-06	3.49e-06	4.77e-06	4.7e-06
5.74e-06	5.17e-06	4.93e-06	5.07e-06	4.93e-06	3.49e-06	4.77e-06	4.7e-06
5.74e-06	5.17e-06	4.93e-06	5.07e-06	4.93e-06	3.49e-06	4.77e-06	4.67e-06
5.74e-06	5.17e-06	4.93e-06	5.07e-06	4.93e-06	3.49e-06	4.77e-06	4.67e-06
5.74e-06	5.17e-06	4.93e-06	5.07e-06	4.93e-06	3.49e-06	4.73e-06	4.67e-06
5.74e-06	5.17e-06	4.93e-06	5.07e-06	4.93e-06	3.46e-06	4.73e-06	4.67e-06
5.74e-06	5.17e-06	4.93e-06	5.07e-06	4.93e-06	3.46e-06	4.73e-06	4.67e-06
5.74e-06	5.17e-06	4.93e-06	5.07e-06	4.93e-06	3.46e-06	4.73e-06	4.63e-06
5.74e-06	5.2e-06	4.97e-06	5.07e-06	4.93e-06	3.46e-06	4.73e-06	4.63e-06
5.77e-06	5.2e-06	4.97e-06	5.07e-06	4.93e-06	3.46e-06	4.73e-06	4.63e-06
5.77e-06	5.2e-06	4.97e-06	5.07e-06	4.93e-06	3.46e-06	4.73e-06	4.63e-06
5.77e-06	5.2e-06	4.97e-06	5.07e-06	4.93e-06	3.46e-06	4.73e-06	4.63e-06
5.77e-06	5.2e-06	4.97e-06	5.07e-06	4.93e-06	3.46e-06	4.73e-06	4.63e-06
5.77e-06	5.2e-06	4.97e-06	5.07e-06	4.93e-06	3.46e-06	4.7e-06	4.63e-06
5.77e-06	5.24e-06	4.97e-06	5.07e-06	4.93e-06	3.46e-06	4.7e-06	4.6e-06
5.77e-06	5.24e-06	4.97e-06	5.07e-06	4.93e-06	3.46e-06	4.7e-06	4.6e-06
5.77e-06	5.24e-06	4.97e-06	5.07e-06	4.93e-06	3.46e-06	4.7e-06	4.6e-06
5.81e-06	5.24e-06	4.97e-06	5.07e-06	4.97e-06	3.46e-06	4.7e-06	4.6e-06
5.81e-06	5.24e-06	4.97e-06	5.07e-06	4.97e-06	3.46e-06	4.7e-06	4.6e-06
5.81e-06	5.24e-06	4.97e-06	5.07e-06	4.97e-06	3.46e-06	4.7e-06	4.6e-06
5.81e-06	5.27e-06	5e-06	5.1e-06	4.97e-06	3.46e-06	4.67e-06	4.6e-06
5.81e-06	5.27e-06	5e-06	5.1e-06	4.97e-06	3.42e-06	4.67e-06	4.6e-06
5.81e-06	5.27e-06	5e-06	5.1e-06	4.97e-06	3.42e-06	4.67e-06	4.57e-06
5.81e-06	5.27e-06	5e-06	5.1e-06	4.97e-06	3.42e-06	4.67e-06	4.57e-06
5.84e-06	5.27e-06	5e-06	5.1e-06	4.97e-06	3.42e-06	4.67e-06	4.57e-06
5.84e-06	5.3e-06	5e-06	5.1e-06	4.97e-06	3.42e-06	4.67e-06	4.57e-06
5.84e-06	5.3e-06	5e-06	5.1e-06	4.97e-06	3.42e-06	4.63e-06	4.57e-06
5.84e-06	5.3e-06	5e-06	5.1e-06	4.97e-06	3.42e-06	4.63e-06	4.57e-06
5.84e-06	5.3e-06	5.04e-06	5.1e-06	4.97e-06	3.42e-06	4.63e-06	4.57e-06
5.84e-06	5.3e-06	5.04e-06	5.1e-06	4.97e-06	3.42e-06	4.63e-06	4.57e-06
5.84e-06	5.3e-06	5.04e-06	5.1e-06	4.97e-06	3.42e-06	4.63e-06	4.57e-06
5.87e-06	5.34e-06	5.04e-06	5.1e-06	4.97e-06	3.42e-06	4.6e-06	4.57e-06
5.87e-06	5.34e-06	5.04e-06	5.1e-06	4.97e-06	3.42e-06	4.6e-06	4.53e-06
5.87e-06	5.34e-06	5.04e-06	5.1e-06	4.97e-06	3.42e-06	4.6e-06	4.53e-06
5.87e-06	5.34e-06	5.04e-06	5.1e-06	4.97e-06	3.42e-06	4.6e-06	4.53e-06
5.87e-06	5.34e-06	5.04e-06	5.1e-06	4.97e-06	3.42e-06	4.6e-06	4.53e-06
5.87e-06	5.34e-06	5.04e-06	5.1e-06	4.97e-06	3.39e-06	4.57e-06	4.53e-06
5.87e-06	5.37e-06	5.04e-06	5.1e-06	4.97e-06	3.39e-06	4.57e-06	4.53e-06
5.91e-06	5.37e-06	5.04e-06	5.1e-06	4.97e-06	3.39e-06	4.57e-06	4.53e-06
5.91e-06	5.37e-06	5.04e-06	5.1e-06	4.97e-06	3.39e-06	4.57e-06	4.53e-06
5.91e-06	5.37e-06	5.04e-06	5.1e-06	4.97e-06	3.39e-06	4.57e-06	4.5e-06
5.91e-06	5.37e-06	5.04e-06	5.1e-06	4.97e-06	3.39e-06	4.57e-06	4.5e-06
5.91e-06	5.4e-06	5.04e-06	5.1e-06	4.97e-06	3.39e-06	4.53e-06	4.5e-06
5.91e-06	5.4e-06	5.07e-06	5.1e-06	5e-06	3.39e-06	4.53e-06	4.5e-06
5.91e-06	5.4e-06	5.07e-06	5.1e-06	5e-06	3.39e-06	4.53e-06	4.5e-06
5.94e-06	5.4e-06	5.07e-06	5.1e-06	5e-06	3.39e-06	4.53e-06	4.5e-06
5.94e-06	5.4e-06	5.07e-06	5.1e-06	5e-06	3.39e-06	4.53e-06	4.5e-06
5.94e-06	5.44e-06	5.07e-06	5.1e-06	5e-06	3.39e-06	4.53e-06	4.5e-06
5.94e-06	5.44e-06	5.07e-06	5.1e-06	5e-06	3.39e-06	4.5e-06	4.46e-06
5.94e-06	5.44e-06	5.07e-06	5.1e-06	5e-06	3.39e-06	4.5e-06	4.46e-06
5.94e-06	5.44e-06	5.07e-06	5.1e-06	5e-06	3.39e-06	4.5e-06	4.46e-06
5.98e-06	5.44e-06	5.07e-06	5.1e-06	5e-06	3.39e-06	4.5e-06	4.46e-06
5.98e-06	5.44e-06	5.07e-06	5.1e-06	5e-06	3.39e-06	4.46e-06	4.46e-06
5.98e-06	5.47e-06	5.07e-06	5.1e-06	5e-06	3.39e-06	4.46e-06	4.46e-06
5.98e-06	5.47e-06	5.07e-06	5.1e-06	5e-06	3.39e-06	4.46e-06	4.46e-06
5.98e-06	5.47e-06	5.07e-06	5.1e-06	5e-06	3.39e-06	4.46e-06	4.43e-06
5.98e-06	5.47e-06	5.07e-06	5.1e-06	5e-06	3.39e-06	4.43e-06	4.43e-06
6.01e-06	5.47e-06	5.07e-06	5.1e-06	5e-06	3.39e-06	4.43e-06	4.43e-06
6.01e-06	5.51e-06	5.07e-06	5.1e-06	5.04e-06	3.39e-06	4.43e-06	4.43e-06
6.01e-06	5.51e-06	5.07e-06	5.1e-06	5.04e-06	3.39e-06	4.4e-06	4.43e-06
6.01e-06	5.51e-06	5.07e-06	5.1e-06	5.04e-06	3.39e-06	4.4e-06	4.43e-06
6.01e-06	5.51e-06	5.07e-06	5.1e-06	5.04e-06	3.39e-06	4.4e-06	4.43e-06
6.04e-06	5.54e-06	5.07e-06	5.1e-06	5.04e-06	3.39e-06	4.4e-06	4.43e-06
6.04e-06	5.54e-06	5.07e-06	5.1e-06	5.04e-06	3.36e-06	4.36e-06	4.43e-06
6.04e-06	5.54e-06	5.07e-06	5.1e-06	5.04e-06	3.36e-06	4.36e-06	4.4e-06
6.04e-06	5.54e-06	5.07e-06	5.1e-06	5.04e-06	3.36e-06	4.36e-06	4.4e-06
6.04e-06	5.54e-06	5.07e-06	5.1e-06	5.04e-06	3.36e-06	4.36e-06	4.4e-06
6.08e-06	5.57e-06	5.07e-06	5.1e-06	5.04e-06	3.36e-06	4.33e-06	4.4e-06
6.08e-06	5.57e-06	5.07e-06	5.14e-06	5.04e-06	3.36e-06	4.33e-06	4.4e-06
6.08e-06	5.57e-06	5.07e-06	5.14e-06	5.04e-06	3.36e-06	4.33e-06	4.4e-06
6.08e-06	5.57e-06	5.07e-06	5.14e-06	5.04e-06	3.36e-06	4.3e-06	4.4e-06
6.08e-06	5.61e-06	5.04e-06	5.14e-06	5.07e-06	3.36e-06	4.3e-06	4.4e-06
6.28e-06	5.77e-06	5e-06	5.17e-06	5.1e-06	3.39e-06	4.03e-06	4.3e-06
6.28e-06	5.81e-06	5e-06	5.17e-06	5.14e-06	3.39e-06	3.99e-06	4.3e-06
6.31e-06	5.81e-06	5e-06	5.17e-06	5.14e-06	3.39e-06	3.99e-06	4.3e-06
6.31e-06	5.81e-06	5e-06	5.17e-06	5.14e-06	3.39e-06	3.99e-06	4.26e-06
6.31e-06	5.84e-06	5e-06	5.17e-06	5.14e-06	3.39e-06	3.99e-06	4.26e-06
6.31e-06	5.84e-06	5e-06	5.17e-06	5.14e-06	3.39e-06	3.96e-06	4.26e-06
6.31e-06	5.84e-06	5e-06	5.17e-06	5.14e-06	3.39e-06	3.96e-06	4.26e-06
6.31e-06	5.87e-06	5e-06	5.17e-06	5.14e-06	3.42e-06	3.96e-06	4.26e-06
6.34e-06	5.87e-06	5e-06	5.17e-06	5.14e-06	3.42e-06	3.96e-06	4.26e-06
6.34e-06	5.87e-06	5e-06	5.17e-06	5.14e-06	3.42e-06	3.93e-06	4.26e-06
6.34e-06	5.87e-06	5e-06	5.17e-06	5.14e-06	3.42e-06	3.93e-06	4.26e-06
6.34e-06	5.91e-06	5e-06	5.2e-06	5.17e-06	3.42e-06	3.93e-06	4.26e-06
6.34e-06	5.91e-06	5e-06	5.2e-06	5.17e-06	3.42e-06	3.93e-06	4.26e-06
6.38e-06	5.91e-06	5e-06	5.2e-06	5.17e-06	3.42e-06	3.89e-06	4.26e-06
6.38e-06	5.94e-06	5e-06	5.2e-06	5.17e-06	3.42e-06	3.89e-06	4.23e-06
6.38e-06	5.94e-06	5e-06	5.2e-06	5.17e-06	3.42e-06	3.89e-06	4.23e-06
6.38e-06	5.94e-06	5e-06	5.2e-06	5.17e-06	3.46e-06	3.86e-06	4.23e-06
6.38e-06	5.94e-06	5e-06	5.2e-06	5.17e-06	3.46e-06	3.86e-06	4.23e-06
6.41e-06	5.98e-06	5e-06	5.24e-06	5.17e-06	3.46e-06	3.86e-06	4.23e-06
6.41e-06	5.98e-06	5e-06	5.24e-06	5.17e-06	3.46e-06	3.83e-06	4.23e-06
6.41e-06	6.01e-06	5e-06	5.24e-06	5.17e-06	3.46e-06	3.83e-06	4.23e-06
6.41e-06	6.01e-06	5e-06	5.24e-06	5.2e-06	3.46e-06	3.83e-06	4.23e-06
6.45e-06	6.01e-06	5e-06	5.24e-06	5.2e-06	3.46e-06	3.83e-06	4.23e-06
6.45e-06	6.01e-06	5e-06	5.24e-06	5.2e-06	3.46e-06	3.83e-06	4.2e-06
6.45e-06	6.04e-06	5e-06	5.24e-06	5.2e-06	3.46e-06	3.79e-06	4.2e-06
6.45e-06	6.04e-06	5e-06	5.27e-06	5.2e-06	3.46e-06	3.79e-06	4.2e-06
6.48e-06	6.04e-06	5e-06	5.27e-06	5.2e-06	3.46e-06	3.79e-06	4.2e-06
6.48e-06	6.08e-06	5e-06	5.27e-06	5.2e-06	3.46e-06	3.79e-06	4.2e-06
6.51e-06	6.08e-06	5e-06	5.27e-06	5.2e-06	3.49e-06	3.76e-06	4.2e-06
6.51e-06	6.08e-06	5e-06	5.3e-06	5.24e-06	3.49e-06	3.76e-06	4.2e-06
6.51e-06	6.11e-06	5e-06	5.3e-06	5.24e-06	3.49e-06	3.73e-06	4.16e-06
6.51e-06	6.11e-06	5e-06	5.3e-06	5.24e-06	3.49e-06	3.73e-06	4.16e-06
6.55e-06	6.11e-06	5e-06	5.3e-06	5.24e-06	3.49e-06	3.73e-06	4.16e-06
6.55e-06	6.14e-06	5e-06	5.3e-06	5.24e-06	3.49e-06	3.73e-06	4.16e-06
6.55e-06	6.14e-06	5e-06	5.3e-06	5.24e-06	3.49e-06	3.69e-06	4.16e-06
6.55e-06	6.18e-06	5e-06	5.34e-06	5.27e-06	3.49e-06	3.69e-06	4.16e-06
6.58e-06	6.18e-06	5e-06	5.34e-06	5.27e-06	3.49e-06	3.69e-06	4.16e-06
6.58e-06	6.21e-06	5.04e-06	5.34e-06	5.27e-06	3.49e-06	3.69e-06	4.13e-06
6.61e-06	6.21e-06	5.04e-06	5.37e-06	5.27e-06	3.49e-06	3.69e-06	4.13e-06
6.61e-06	6.24e-06	5.04e-06	5.37e-06	5.27e-06	3.49e-06	3.66e-06	4.13e-06
6.61e-06	6.24e-06	5.04e-06	5.37e-06	5.27e-06	3.49e-06	3.66e-06	4.13e-06
6.61e-06	6.24e-06	5.04e-06	5.37e-06	5.3e-06	3.49e-06	3.66e-06	4.13e-06
6.65e-06	6.28e-06	5.04e-06	5.4e-06	5.3e-06	3.49e-06	3.66e-06	4.13e-06
6.65e-06	6.28e-06	5.04e-06	5.4e-06	5.3e-06	3.49e-06	3.63e-06	4.13e-06
6.68e-06	6.28e-06	5.07e-06	5.4e-06	5.3e-06	3.52e-06	3.63e-06	4.13e-06
6.68e-06	6.31e-06	5.07e-06	5.4e-06	5.3e-06	3.52e-06	3.63e-06	4.1e-06
6.68e-06	6.31e-06	5.07e-06	5.44e-06	5.3e-06	3.52e-06	3.63e-06	4.1e-06
6.68e-06	6.34e-06	5.07e-06	5.44e-06	5.34e-06	3.52e-06	3.63e-06	4.1e-06
6.71e-06	6.34e-06	5.07e-06	5.44e-06	5.34e-06	3.52e-06	3.59e-06	4.1e-06
6.71e-06	6.34e-06	5.07e-06	5.47e-06	5.34e-06	3.52e-06	3.59e-06	4.1e-06
6.71e-06	6.38e-06	5.07e-06	5.47e-06	5.34e-06	3.52e-06	3.59e-06	4.1e-06
6.75e-06	6.38e-06	5.1e-06	5.47e-06	5.34e-06	3.52e-06	3.59e-06	4.1e-06
6.75e-06	6.41e-06	5.1e-06	5.47e-06	5.34e-06	3.52e-06	3.56e-06	4.1e-06
6.75e-06	6.41e-06	5.1e-06	5.51e-06	5.34e-06	3.52e-06	3.56e-06	4.1e-06
6.78e-06	6.45e-06	5.1e-06	5.51e-06	5.34e-06	3.52e-06	3.56e-06	4.1e-06
6.78e-06	6.45e-06	5.1e-06	5.54e-06	5.37e-06	3.52e-06	3.56e-06	4.1e-06
6.78e-06	6.45e-06	5.1e-06	5.54e-06	5.37e-06	3.52e-06	3.56e-06	4.1e-06
6.81e-06	6.48e-06	5.14e-06	5.54e-06	5.37e-06	3.56e-06	3.52e-06	4.1e-06
6.81e-06	6.48e-06	5.14e-06	5.54e-06	5.37e-06	3.56e-06	3.52e-06	4.1e-06
6.81e-06	6.51e-06	5.14e-06	5.57e-06	5.37e-06	3.56e-06	3.52e-06	4.1e-06
6.85e-06	6.51e-06	5.14e-06	5.57e-06	5.37e-06	3.56e-06	3.52e-06	4.1e-06
6.85e-06	6.51e-06	5.14e-06	5.61e-06	5.37e-06	3.56e-06	3.52e-06	4.06e-06
6.85e-06	6.55e-06	5.14e-06	5.61e-06	5.4e-06	3.56e-06	3.52e-06	4.06e-06
6.88e-06	6.55e-06	5.17e-06	5.61e-06	5.4e-06	3.56e-06	3.49e-06	4.06e-06
6.88e-06	6.55e-06	5.17e-06	5.64e-06	5.4e-06	3.56e-06	3.49e-06	4.06e-06
6.92e-06	6.58e-06	5.17e-06	5.64e-06	5.4e-06	3.56e-06	3.49e-06	4.06e-06
6.92e-06	6.58e-06	5.17e-06	5.64e-06	5.4e-06	3.56e-06	3.49e-06	4.06e-06
6.92e-06	6.58e-06	5.17e-06	5.67e-06	5.44e-06	3.59e-06	3.49e-06	4.06e-06
6.95e-06	6.61e-06	5.2e-06	5.67e-06	5.44e-06	3.59e-06	3.49e-06	4.06e-06
6.95e-06	6.61e-06	5.2e-06	5.67e-06	5.44e-06	3.59e-06	3.49e-06	4.06e-06
6.95e-06	6.65e-06	5.2e-06	5.71e-06	5.44e-06	3.59e-06	3.46e-06	4.06e-06
6.98e-06	6.68e-06	5.2e-06	5.71e-06	5.44e-06	3.59e-06	3.46e-06	4.06e-06
6.98e-06	6.68e-06	5.2e-06	5.74e-06	5.44e-06	3.59e-06	3.46e-06	4.06e-06
7.02e-06	6.68e-06	5.24e-06	5.74e-06	5.47e-06	3.59e-06	3.46e-06	4.06e-06
7.02e-06	6.71e-06	5.24e-06	5.74e-06	5.47e-06	3.59e-06	3.46e-06	4.06e-06
7.05e-06	6.71e-06	5.24e-06	5.74e-06	5.47e-06	3.59e-06	3.46e-06	4.06e-06
7.05e-06	6.71e-06	5.24e-06	5.77e-06	5.47e-06	3.59e-06	3.46e-06	4.06e-06
7.05e-06	6.75e-06	5.27e-06	5.77e-06	5.47e-06	3.63e-06	3.46e-06	4.06e-06
7.08e-06	6.78e-06	5.27e-06	5.81e-06	5.51e-06	3.63e-06	3.46e-06	4.06e-06
7.08e-06	6.78e-06	5.27e-06	5.81e-06	5.51e-06	3.63e-06	3.46e-06	4.06e-06
7.08e-06	6.78e-06	5.27e-06	5.81e-06	5.51e-06	3.63e-06	3.42e-06	4.06e-06
7.12e-06	6.81e-06	5.27e-06	5.84e-06	5.51e-06	3.63e-06	3.42e-06	4.06e-06
7.12e-06	6.85e-06	5.3e-06	5.84e-06	5.54e-06	3.63e-06	3.42e-06	4.06e-06
7.12e-06	6.85e-06	5.3e-06	5.84e-06	5.54e-06	3.63e-06	3.42e-06	4.06e-06
7.15e-06	6.85e-06	5.3e-06	5.87e-06	5.54e-06	3.66e-06	3.42e-06	4.03e-06
7.15e-06	6.88e-06	5.3e-06	5.87e-06	5.57e-06	3.66e-06	3.42e-06	4.03e-06
7.15e-06	6.88e-06	5.34e-06	5.91e-06	5.57e-06	3.66e-06	3.42e-06	4.03e-06
7.18e-06	6.92e-06	5.34e-06	5.91e-06	5.57e-06	3.66e-06	3.42e-06	4.03e-06
7.22e-06	6.92e-06	5.34e-06	5.94e-06	5.57e-06	3.66e-06	3.42e-06	4.03e-06
7.22e-06	6.95e-06	5.34e-06	5.94e-06	5.61e-06	3.66e-06	3.42e-06	4.03e-06
7.22e-06	6.95e-06	5.37e-06	5.98e-06	5.61e-06	3.69e-06	3.42e-06	4.03e-06
7.25e-06	6.98e-06	5.37e-06	5.98e-06	5.61e-06	3.69e-06	3.39e-06	4.03e-06
7.25e-06	6.98e-06	5.37e-06	6.01e-06	5.61e-06	3.69e-06	3.39e-06	4.03e-06
7.28e-06	7.02e-06	5.37e-06	6.01e-06	5.61e-06	3.69e-06	3.39e-06	4.03e-06
7.28e-06	7.02e-06	5.37e-06	6.04e-06	5.64e-06	3.69e-06	3.39e-06	4.03e-06
7.28e-06	7.02e-06	5.4e-06	6.08e-06	5.64e-06	3.73e-06	3.39e-06	3.99e-06
7.28e-06	7.05e-06	5.4e-06	6.08e-06	5.64e-06	3.73e-06	3.39e-06	3.99e-06
7.32e-06	7.05e-06	5.4e-06	6.08e-06	5.64e-06	3.73e-06	3.39e-06	3.99e-06
7.32e-06	7.08e-06	5.44e-06	6.11e-06	5.67e-06	3.73e-06	3.39e-06	3.99e-06
7.35e-06	7.08e-06	5.44e-06	6.11e-06	5.67e-06	3.73e-06	3.39e-06	3.99e-06
7.69e-06	7.49e-06	5.71e-06	6.58e-06	5.91e-06	3.93e-06	3.32e-06	3.96e-06
7.69e-06	7.49e-06	5.71e-06	6.61e-06	5.94e-06	3.96e-06	3.32e-06	3.99e-06
7.69e-06	7.49e-06	5.71e-06	6.61e-06	5.94e-06	3.96e-06	3.32e-06	3.99e-06
7.72e-06	7.52e-06	5.74e-06	6.65e-06	5.94e-06	3.99e-06	3.32e-06	3.99e-06
7.72e-06	7.52e-06	5.74e-06	6.65e-06	5.94e-06	3.99e-06	3.32e-06	3.99e-06
7.72e-06	7.52e-06	5.74e-06	6.65e-06	5.98e-06	3.99e-06	3.36e-06	3.99e-06
7.72e-06	7.55e-06	5.77e-06	6.68e-06	5.98e-06	4.03e-06	3.36e-06	3.99e-06
7.75e-06	7.55e-06	5.77e-06	6.71e-06	5.98e-06	4.03e-06	3.36e-06	3.99e-06
7.75e-06	7.59e-06	5.77e-06	6.71e-06	6.01e-06	4.03e-06	3.36e-06	3.99e-06
7.75e-06	7.59e-06	5.81e-06	6.71e-06	6.01e-06	4.03e-06	3.36e-06	3.99e-06
7.79e-06	7.59e-06	5.81e-06	6.75e-06	6.01e-06	4.06e-06	3.36e-06	3.99e-06
7.79e-06	7.62e-06	5.84e-06	6.75e-06	6.01e-06	4.06e-06	3.36e-06	3.99e-06
7.79e-06	7.62e-06	5.84e-06	6.78e-06	6.04e-06	4.06e-06	3.36e-06	4.03e-06
7.79e-06	7.65e-06	5.84e-06	6.78e-06	6.04e-06	4.1e-06	3.36e-06	4.03e-06
7.82e-06	7.65e-06	5.87e-06	6.78e-06	6.04e-06	4.1e-06	3.36e-06	4.03e-06
7.82e-06	7.69e-06	5.87e-06	6.81e-06	6.08e-06	4.1e-06	3.36e-06	4.03e-06
7.82e-06	7.69e-06	5.87e-06	6.85e-06	6.08e-06	4.1e-06	3.36e-06	4.03e-06
7.86e-06	7.69e-06	5.91e-06	6.85e-06	6.08e-06	4.13e-06	3.36e-06	4.03e-06
7.86e-06	7.72e-06	5.91e-06	6.85e-06	6.11e-06	4.13e-06	3.36e-06	4.03e-06
7.86e-06	7.72e-06	5.94e-06	6.88e-06	6.11e-06	4.13e-06	3.36e-06	4.03e-06
7.89e-06	7.75e-06	5.94e-06	6.92e-06	6.11e-06	4.16e-06	3.36e-06	4.03e-06
7.89e-06	7.75e-06	5.98e-06	6.92e-06	6.14e-06	4.16e-06	3.36e-06	4.03e-06
7.89e-06	7.75e-06	5.98e-06	6.95e-06	6.14e-06	4.16e-06	3.36e-06	4.03e-06
7.92e-06	7.79e-06	5.98e-06	6.95e-06	6.14e-06	4.2e-06	3.36e-06	4.06e-06
7.92e-06	7.79e-06	6.01e-06	6.98e-06	6.18e-06	4.2e-06	3.36e-06	4.06e-06
7.92e-06	7.82e-06	6.01e-06	6.98e-06	6.18e-06	4.2e-06	3.36e-06	4.06e-06
7.96e-06	7.82e-06	6.01e-06	7.02e-06	6.18e-06	4.2e-06	3.36e-06	4.06e-06
7.96e-06	7.82e-06	6.04e-06	7.05e-06	6.21e-06	4.23e-06	3.36e-06	4.06e-06
7.96e-06	7.82e-06	6.04e-06	7.05e-06	6.21e-06	4.23e-06	3.36e-06	4.06e-06
7.99e-06	7.86e-06	6.04e-06	7.08e-06	6.21e-06	4.26e-06	3.36e-06	4.06e-06
7.99e-06	7.86e-06	6.08e-06	7.08e-06	6.24e-06	4.26e-06	3.36e-06	4.1e-06
7.99e-06	7.89e-06	6.08e-06	7.12e-06	6.24e-06	4.26e-06	3.36e-06	4.1e-06
7.99e-06	7.89e-06	6.08e-06	7.12e-06	6.24e-06	4.26e-06	3.36e-06	4.1e-06
8.02e-06	7.89e-06	6.11e-06	7.15e-06	6.28e-06	4.3e-06	3.36e-06	4.1e-06
8.02e-06	7.92e-06	6.11e-06	7.15e-06	6.28e-06	4.3e-06	3.36e-06	4.1e-06
8.02e-06	7.92e-06	6.11e-06	7.18e-06	6.28e-06	4.33e-06	3.36e-06	4.1e-06
8.02e-06	7.92e-06	6.14e-06	7.18e-06	6.31e-06	4.33e-06	3.36e-06	4.1e-06
8.06e-06	7.96e-06	6.14e-06	7.22e-06	6.31e-06	4.33e-06	3.36e-06	4.1e-06
8.06e-06	7.96e-06	6.18e-06	7.22e-06	6.31e-06	4.33e-06	3.36e-06	4.1e-06
8.06e-06	7.96e-06	6.18e-06	7.25e-06	6.31e-06	4.36e-06	3.36e-06	4.13e-06
8.09e-06	7.99e-06	6.18e-06	7.25e-06	6.34e-06	4.36e-06	3.36e-06	4.13e-06
8.09e-06	7.99e-06	6.21e-06	7.28e-06	6.34e-06	4.36e-06	3.36e-06	4.13e-06
8.09e-06	8.02e-06	6.21e-06	7.28e-06	6.38e-06	4.4e-06	3.36e-06	4.13e-06
8.09e-06	8.02e-06	6.24e-06	7.32e-06	6.38e-06	4.4e-06	3.36e-06	4.13e-06
8.12e-06	8.02e-06	6.24e-06	7.32e-06	6.38e-06	4.4e-06	3.39e-06	4.13e-06
8.12e-06	8.06e-06	6.24e-06	7.35e-06	6.41e-06	4.43e-06	3.39e-06	4.16e-06
8.12e-06	8.06e-06	6.28e-06	7.35e-06	6.41e-06	4.43e-06	3.39e-06	4.16e-06
8.16e-06	8.06e-06	6.28e-06	7.39e-06	6.41e-06	4.46e-06	3.39e-06	4.16e-06
8.16e-06	8.06e-06	6.28e-06	7.39e-06	6.45e-06	4.46e-06	3.39e-06	4.16e-06
8.19e-06	8.09e-06	6.31e-06	7.42e-06	6.45e-06	4.5e-06	3.39e-06	4.16e-06
8.19e-06	8.09e-06	6.31e-06	7.42e-06	6.45e-06	4.5e-06	3.39e-06	4.2e-06
8.22e-06	8.09e-06	6.31e-06	7.45e-06	6.48e-06	4.5e-06	3.39e-06	4.2e-06
8.22e-06	8.12e-06	6.34e-06	7.45e-06	6.48e-06	4.53e-06	3.39e-06	4.2e-06
8.22e-06	8.12e-06	6.34e-06	7.49e-06	6.48e-06	4.53e-06	3.39e-06	4.2e-06
8.26e-06	8.16e-06	6.34e-06	7.49e-06	6.51e-06	4.53e-06	3.42e-06	4.2e-06
8.26e-06	8.16e-06	6.38e-06	7.49e-06	6.51e-06	4.57e-06	3.42e-06	4.23e-06
8.26e-06	8.16e-06	6.38e-06	7.52e-06	6.51e-06	4.57e-06	3.42e-06	4.23e-06
8.29e-06	8.19e-06	6.41e-06	7.52e-06	6.51e-06	4.57e-06	3.42e-06	4.23e-06
8.29e-06	8.19e-06	6.41e-06	7.55e-06	6.55e-06	4.6e-06	3.42e-06	4.23e-06
8.29e-06	8.19e-06	6.41e-06	7.55e-06	6.55e-06	4.6e-06	3.42e-06	4.23e-06
8.33e-06	8.22e-06	6.45e-06	7.59e-06	6.55e-06	4.63e-06	3.42e-06	4.23e-06
8.33e-06	8.22e-06	6.45e-06	7.59e-06	6.58e-06	4.63e-06	3.46e-06	4.26e-06
8.36e-06	8.26e-06	6.45e-06	7.62e-06	6.58e-06	4.63e-06	3.46e-06	4.26e-06
8.36e-06	8.26e-06	6.48e-06	7.65e-06	6.58e-06	4.63e-06	3.46e-06	4.26e-06
8.36e-06	8.26e-06	6.48e-06	7.65e-06	6.61e-06	4.67e-06	3.46e-06	4.26e-06
8.36e-06	8.29e-06	6.48e-06	7.69e-06	6.61e-06	4.67e-06	3.46e-06	4.26e-06
8.39e-06	8.29e-06	6.51e-06	7.69e-06	6.61e-06	4.7e-06	3.46e-06	4.3e-06
8.39e-06	8.29e-06	6.51e-06	7.72e-06	6.65e-06	4.7e-06	3.49e-06	4.3e-06
8.39e-06	8.29e-06	6.55e-06	7.72e-06	6.65e-06	4.7e-06	3.49e-06	4.3e-06
8.43e-06	8.33e-06	6.58e-06	7.75e-06	6.65e-06	4.73e-06	3.49e-06	4.33e-06
8.43e-06	8.33e-06	6.58e-06	7.79e-06	6.68e-06	4.73e-06	3.49e-06	4.33e-06
8.43e-06	8.36e-06	6.58e-06	7.79e-06	6.68e-06	4.73e-06	3.49e-06	4.33e-06
8.46e-06	8.36e-06	6.61e-06	7.82e-06	6.68e-06	4.77e-06	3.49e-06	4.36e-06
8.49e-06	8.36e-06	6.61e-06	7.82e-06	6.71e-06	4.77e-06	3.49e-06	4.36e-06
8.49e-06	8.39e-06	6.61e-06	7.86e-06	6.71e-06	4.8e-06	3.49e-06	4.36e-06
8.49e-06	8.39e-06	6.65e-06	7.86e-06	6.75e-06	4.8e-06	3.52e-06	4.36e-06
8.53e-06	8.39e-06	6.68e-06	7.86e-06	6.75e-06	4.8e-06	3.52e-06	4.36e-06
8.53e-06	8.39e-06	6.68e-06	7.89e-06	6.75e-06	4.83e-06	3.52e-06	4.4e-06
8.56e-06	8.43e-06	6.71e-06	7.89e-06	6.78e-06	4.83e-06	3.52e-06	4.4e-06
8.56e-06	8.43e-06	6.71e-06	7.92e-06	6.78e-06	4.87e-06	3.52e-06	4.4e-06
8.56e-06	8.43e-06	6.71e-06	7.92e-06	6.81e-06	4.87e-06	3.52e-06	4.43e-06
8.59e-06	8.43e-06	6.75e-06	7.96e-06	6.81e-06	4.87e-06	3.56e-06	4.43e-06
8.59e-06	8.46e-06	6.78e-06	7.96e-06	6.81e-06	4.9e-06	3.56e-06	4.43e-06
8.59e-06	8.46e-06	6.78e-06	7.99e-06	6.85e-06	4.9e-06	3.56e-06	4.46e-06
8.63e-06	8.49e-06	6.78e-06	8.02e-06	6.85e-06	4.9e-06	3.56e-06	4.46e-06
8.63e-06	8.49e-06	6.81e-06	8.02e-06	6.85e-06	4.93e-06	3.56e-06	4.46e-06
8.63e-06	8.49e-06	6.81e-06	8.06e-06	6.88e-06	4.93e-06	3.59e-06	4.46e-06
8.66e-06	8.53e-06	6.85e-06	8.06e-06	6.88e-06	4.97e-06	3.59e-06	4.5e-06
8.66e-06	8.53e-06	6.85e-06	8.09e-06	6.88e-06	4.97e-06	3.59e-06	4.5e-06
8.66e-06	8.53e-06	6.88e-06	8.09e-06	6.92e-06	4.97e-06	3.59e-06	4.5e-06
8.69e-06	8.56e-06	6.88e-06	8.12e-06	6.92e-06	5e-06	3.59e-06	4.53e-06
8.73e-06	8.56e-06	6.92e-06	8.12e-06	6.92e-06	5e-06	3.59e-06	4.53e-06
8.73e-06	8.56e-06	6.92e-06	8.16e-06	6.95e-06	5.04e-06	3.63e-06	4.53e-06
[truncated: 4,007 more rows]

## Sheet: Table S5 - Figure 6 Data
Each column of data is 6000X1 and should be reshaped into a 100x60 matrix (100 data points at each of 60 steps) and then averaged to create a 1x60 Matrix. The averaged data was then averaged with the averaged REPEAT data.
The data was recorded as amplitude (V) and must be squared to match intensity (V^2) data reported.
LED in 0.25% milk suspension
LED to ultrasound distance
10 mm	10 mm REPEAT	12 mm	12 mm REPEAT	14 mm	14 mm REPEAT	16 mm	16 mm REPEAT
Fig. 6 (A)	Fig. 6 (A)	Fig. 6 (B)	Fig. 6 (B)	Fig. 6 (C)	Fig. 6 (C)	Fig. 6 (D)	Fig. 6 (D)
AOM (V)	AOM (V)	AOM (V)	AOM (V)	AOM (V)	AOM (V)	AOM (V)	AOM (V)
3.41e-06	2.11e-06	3.02e-06	2.65e-06	1.69e-06	6.61e-07	2.41e-06	1.73e-06
3.41e-06	2.11e-06	3.02e-06	2.65e-06	1.69e-06	6.61e-07	2.41e-06	1.73e-06
3.41e-06	2.11e-06	3.01e-06	2.65e-06	1.69e-06	6.58e-07	2.41e-06	1.72e-06
3.41e-06	2.11e-06	3.01e-06	2.65e-06	1.69e-06	6.58e-07	2.41e-06	1.72e-06
3.41e-06	2.11e-06	3.01e-06	2.65e-06	1.69e-06	6.58e-07	2.41e-06	1.72e-06
3.41e-06	2.11e-06	3.01e-06	2.65e-06	1.69e-06	6.58e-07	2.4e-06	1.72e-06
3.41e-06	2.11e-06	3.01e-06	2.66e-06	1.7e-06	6.58e-07	2.4e-06	1.72e-06
3.41e-06	2.11e-06	3.01e-06	2.66e-06	1.7e-06	6.58e-07	2.4e-06	1.71e-06
3.41e-06	2.12e-06	3.01e-06	2.66e-06	1.7e-06	6.58e-07	2.4e-06	1.71e-06
3.4e-06	2.12e-06	3.01e-06	2.66e-06	1.7e-06	6.58e-07	2.4e-06	1.71e-06
3.4e-06	2.12e-06	3.01e-06	2.66e-06	1.7e-06	6.58e-07	2.4e-06	1.71e-06
3.4e-06	2.12e-06	3.01e-06	2.66e-06	1.7e-06	6.58e-07	2.4e-06	1.7e-06
3.4e-06	2.12e-06	3.01e-06	2.66e-06	1.7e-06	6.58e-07	2.4e-06	1.7e-06
3.4e-06	2.12e-06	3.01e-06	2.66e-06	1.7e-06	6.58e-07	2.4e-06	1.7e-06
3.4e-06	2.12e-06	3.01e-06	2.66e-06	1.7e-06	6.58e-07	2.4e-06	1.7e-06
3.4e-06	2.12e-06	3.01e-06	2.66e-06	1.7e-06	6.58e-07	2.4e-06	1.7e-06
3.4e-06	2.12e-06	3.01e-06	2.66e-06	1.7e-06	6.58e-07	2.4e-06	1.69e-06
3.4e-06	2.12e-06	3.01e-06	2.66e-06	1.7e-06	6.58e-07	2.4e-06	1.69e-06
3.4e-06	2.13e-06	3.01e-06	2.66e-06	1.7e-06	6.58e-07	2.4e-06	1.69e-06
3.4e-06	2.13e-06	3.01e-06	2.66e-06	1.7e-06	6.58e-07	2.4e-06	1.69e-06
3.39e-06	2.13e-06	3.01e-06	2.66e-06	1.7e-06	6.58e-07	2.4e-06	1.69e-06
3.39e-06	2.13e-06	3.01e-06	2.66e-06	1.71e-06	6.58e-07	2.4e-06	1.68e-06
3.39e-06	2.13e-06	3.01e-06	2.66e-06	1.71e-06	6.58e-07	2.4e-06	1.68e-06
3.39e-06	2.13e-06	3.01e-06	2.66e-06	1.71e-06	6.58e-07	2.4e-06	1.68e-06
3.39e-06	2.13e-06	3.01e-06	2.66e-06	1.71e-06	6.58e-07	2.39e-06	1.68e-06
3.39e-06	2.14e-06	3.01e-06	2.66e-06	1.71e-06	6.58e-07	2.39e-06	1.68e-06
3.39e-06	2.14e-06	3.01e-06	2.66e-06	1.71e-06	6.58e-07	2.39e-06	1.68e-06
3.39e-06	2.14e-06	3e-06	2.66e-06	1.71e-06	6.55e-07	2.39e-06	1.68e-06
3.39e-06	2.14e-06	3e-06	2.66e-06	1.71e-06	6.55e-07	2.39e-06	1.67e-06
3.39e-06	2.14e-06	3e-06	2.66e-06	1.71e-06	6.55e-07	2.39e-06	1.67e-06
3.39e-06	2.14e-06	3e-06	2.66e-06	1.71e-06	6.55e-07	2.39e-06	1.67e-06
3.39e-06	2.14e-06	3e-06	2.66e-06	1.72e-06	6.55e-07	2.39e-06	1.67e-06
3.38e-06	2.14e-06	3e-06	2.66e-06	1.72e-06	6.55e-07	2.39e-06	1.67e-06
3.38e-06	2.14e-06	3e-06	2.66e-06	1.72e-06	6.55e-07	2.38e-06	1.66e-06
3.38e-06	2.14e-06	3e-06	2.66e-06	1.72e-06	6.55e-07	2.38e-06	1.66e-06
3.38e-06	2.14e-06	3e-06	2.66e-06	1.72e-06	6.55e-07	2.38e-06	1.66e-06
3.38e-06	2.14e-06	3e-06	2.66e-06	1.72e-06	6.55e-07	2.38e-06	1.65e-06
3.38e-06	2.15e-06	3e-06	2.66e-06	1.73e-06	6.55e-07	2.38e-06	1.65e-06
3.38e-06	2.15e-06	2.99e-06	2.66e-06	1.73e-06	6.58e-07	2.38e-06	1.65e-06
3.38e-06	2.15e-06	2.99e-06	2.66e-06	1.73e-06	6.58e-07	2.38e-06	1.65e-06
3.37e-06	2.15e-06	2.99e-06	2.66e-06	1.73e-06	6.58e-07	2.38e-06	1.65e-06
3.37e-06	2.15e-06	2.99e-06	2.67e-06	1.73e-06	6.58e-07	2.38e-06	1.65e-06
3.37e-06	2.15e-06	2.99e-06	2.67e-06	1.73e-06	6.58e-07	2.38e-06	1.64e-06
3.37e-06	2.15e-06	2.99e-06	2.67e-06	1.74e-06	6.58e-07	2.38e-06	1.64e-06
3.37e-06	2.15e-06	2.99e-06	2.67e-06	1.74e-06	6.58e-07	2.38e-06	1.64e-06
3.37e-06	2.15e-06	2.99e-06	2.67e-06	1.74e-06	6.58e-07	2.37e-06	1.64e-06
3.37e-06	2.15e-06	2.99e-06	2.67e-06	1.74e-06	6.58e-07	2.37e-06	1.64e-06
3.37e-06	2.15e-06	2.99e-06	2.67e-06	1.74e-06	6.58e-07	2.37e-06	1.64e-06
3.36e-06	2.15e-06	2.99e-06	2.67e-06	1.74e-06	6.58e-07	2.37e-06	1.63e-06
3.36e-06	2.16e-06	2.99e-06	2.67e-06	1.74e-06	6.58e-07	2.37e-06	1.63e-06
3.36e-06	2.16e-06	2.99e-06	2.67e-06	1.75e-06	6.58e-07	2.37e-06	1.63e-06
3.36e-06	2.16e-06	2.99e-06	2.67e-06	1.75e-06	6.58e-07	2.37e-06	1.63e-06
3.36e-06	2.16e-06	2.99e-06	2.67e-06	1.75e-06	6.58e-07	2.37e-06	1.63e-06
3.36e-06	2.16e-06	2.99e-06	2.67e-06	1.75e-06	6.61e-07	2.36e-06	1.62e-06
3.36e-06	2.16e-06	2.99e-06	2.67e-06	1.76e-06	6.61e-07	2.36e-06	1.62e-06
3.36e-06	2.16e-06	2.99e-06	2.67e-06	1.76e-06	6.61e-07	2.36e-06	1.62e-06
3.35e-06	2.16e-06	2.99e-06	2.67e-06	1.76e-06	6.61e-07	2.36e-06	1.62e-06
3.35e-06	2.16e-06	2.99e-06	2.67e-06	1.76e-06	6.61e-07	2.36e-06	1.61e-06
3.35e-06	2.16e-06	2.99e-06	2.67e-06	1.76e-06	6.61e-07	2.36e-06	1.61e-06
3.35e-06	2.17e-06	2.99e-06	2.67e-06	1.76e-06	6.65e-07	2.36e-06	1.61e-06
3.35e-06	2.17e-06	2.99e-06	2.67e-06	1.77e-06	6.65e-07	2.36e-06	1.6e-06
3.35e-06	2.17e-06	2.99e-06	2.67e-06	1.77e-06	6.65e-07	2.36e-06	1.6e-06
3.35e-06	2.17e-06	2.99e-06	2.67e-06	1.77e-06	6.65e-07	2.36e-06	1.6e-06
3.35e-06	2.17e-06	2.99e-06	2.67e-06	1.77e-06	6.65e-07	2.36e-06	1.6e-06
3.35e-06	2.17e-06	2.99e-06	2.67e-06	1.77e-06	6.65e-07	2.36e-06	1.59e-06
3.34e-06	2.17e-06	2.99e-06	2.67e-06	1.77e-06	6.65e-07	2.36e-06	1.59e-06
3.34e-06	2.17e-06	2.99e-06	2.67e-06	1.78e-06	6.65e-07	2.35e-06	1.59e-06
3.34e-06	2.17e-06	2.99e-06	2.67e-06	1.78e-06	6.68e-07	2.35e-06	1.59e-06
3.34e-06	2.18e-06	2.99e-06	2.67e-06	1.78e-06	6.68e-07	2.35e-06	1.58e-06
3.34e-06	2.18e-06	2.99e-06	2.67e-06	1.78e-06	6.68e-07	2.35e-06	1.58e-06
3.34e-06	2.18e-06	2.99e-06	2.67e-06	1.78e-06	6.68e-07	2.35e-06	1.58e-06
3.34e-06	2.18e-06	2.99e-06	2.67e-06	1.79e-06	6.68e-07	2.35e-06	1.58e-06
3.33e-06	2.18e-06	2.99e-06	2.67e-06	1.79e-06	6.71e-07	2.35e-06	1.57e-06
3.33e-06	2.18e-06	2.98e-06	2.67e-06	1.79e-06	6.71e-07	2.35e-06	1.57e-06
3.33e-06	2.18e-06	2.98e-06	2.67e-06	1.79e-06	6.71e-07	2.35e-06	1.57e-06
3.33e-06	2.18e-06	2.98e-06	2.67e-06	1.79e-06	6.71e-07	2.35e-06	1.56e-06
3.33e-06	2.18e-06	2.98e-06	2.67e-06	1.8e-06	6.75e-07	2.35e-06	1.56e-06
3.33e-06	2.18e-06	2.98e-06	2.67e-06	1.8e-06	6.75e-07	2.35e-06	1.56e-06
3.33e-06	2.19e-06	2.98e-06	2.67e-06	1.8e-06	6.75e-07	2.35e-06	1.56e-06
3.32e-06	2.19e-06	2.98e-06	2.67e-06	1.8e-06	6.75e-07	2.35e-06	1.55e-06
3.32e-06	2.19e-06	2.98e-06	2.67e-06	1.8e-06	6.75e-07	2.35e-06	1.55e-06
3.32e-06	2.19e-06	2.98e-06	2.67e-06	1.8e-06	6.78e-07	2.35e-06	1.55e-06
3.32e-06	2.19e-06	2.98e-06	2.67e-06	1.81e-06	6.78e-07	2.35e-06	1.54e-06
3.32e-06	2.19e-06	2.98e-06	2.67e-06	1.81e-06	6.78e-07	2.35e-06	1.54e-06
3.32e-06	2.19e-06	2.98e-06	2.67e-06	1.81e-06	6.81e-07	2.35e-06	1.54e-06
3.32e-06	2.19e-06	2.98e-06	2.67e-06	1.81e-06	6.81e-07	2.34e-06	1.53e-06
3.31e-06	2.19e-06	2.98e-06	2.67e-06	1.81e-06	6.81e-07	2.34e-06	1.53e-06
3.31e-06	2.19e-06	2.98e-06	2.67e-06	1.81e-06	6.85e-07	2.34e-06	1.53e-06
3.31e-06	2.19e-06	2.98e-06	2.67e-06	1.81e-06	6.85e-07	2.34e-06	1.53e-06
3.31e-06	2.19e-06	2.98e-06	2.67e-06	1.82e-06	6.85e-07	2.34e-06	1.52e-06
3.31e-06	2.19e-06	2.98e-06	2.67e-06	1.82e-06	6.88e-07	2.34e-06	1.52e-06
3.31e-06	2.19e-06	2.98e-06	2.67e-06	1.82e-06	6.88e-07	2.34e-06	1.52e-06
3.31e-06	2.19e-06	2.98e-06	2.67e-06	1.82e-06	6.88e-07	2.34e-06	1.51e-06
3.31e-06	2.2e-06	2.98e-06	2.67e-06	1.82e-06	6.88e-07	2.34e-06	1.51e-06
3.31e-06	2.2e-06	2.98e-06	2.67e-06	1.82e-06	6.92e-07	2.34e-06	1.51e-06
3.31e-06	2.2e-06	2.98e-06	2.67e-06	1.82e-06	6.92e-07	2.33e-06	1.51e-06
3.3e-06	2.2e-06	2.99e-06	2.67e-06	1.83e-06	6.92e-07	2.33e-06	1.5e-06
3.3e-06	2.2e-06	2.99e-06	2.67e-06	1.83e-06	6.92e-07	2.33e-06	1.5e-06
3.3e-06	2.2e-06	2.99e-06	2.67e-06	1.83e-06	6.95e-07	2.33e-06	1.5e-06
3.3e-06	2.2e-06	2.99e-06	2.67e-06	1.83e-06	6.95e-07	2.33e-06	1.49e-06
3.27e-06	2.21e-06	2.99e-06	2.66e-06	1.88e-06	7.12e-07	2.29e-06	1.42e-06
3.27e-06	2.21e-06	2.99e-06	2.66e-06	1.88e-06	7.12e-07	2.29e-06	1.42e-06
3.27e-06	2.21e-06	2.99e-06	2.66e-06	1.88e-06	7.15e-07	2.28e-06	1.42e-06
3.27e-06	2.21e-06	2.99e-06	2.66e-06	1.88e-06	7.15e-07	2.28e-06	1.41e-06
3.27e-06	2.21e-06	2.99e-06	2.66e-06	1.88e-06	7.15e-07	2.28e-06	1.41e-06
3.27e-06	2.21e-06	2.99e-06	2.66e-06	1.88e-06	7.15e-07	2.28e-06	1.41e-06
3.27e-06	2.21e-06	2.99e-06	2.66e-06	1.89e-06	7.15e-07	2.27e-06	1.41e-06
3.27e-06	2.22e-06	2.99e-06	2.66e-06	1.89e-06	7.15e-07	2.27e-06	1.41e-06
3.27e-06	2.22e-06	2.99e-06	2.66e-06	1.89e-06	7.15e-07	2.27e-06	1.4e-06
3.27e-06	2.22e-06	2.99e-06	2.66e-06	1.89e-06	7.15e-07	2.27e-06	1.4e-06
3.27e-06	2.22e-06	2.99e-06	2.66e-06	1.89e-06	7.15e-07	2.27e-06	1.4e-06
3.27e-06	2.22e-06	2.99e-06	2.66e-06	1.89e-06	7.15e-07	2.26e-06	1.4e-06
3.27e-06	2.22e-06	2.99e-06	2.66e-06	1.89e-06	7.15e-07	2.26e-06	1.39e-06
3.27e-06	2.22e-06	2.99e-06	2.66e-06	1.9e-06	7.15e-07	2.26e-06	1.39e-06
3.27e-06	2.22e-06	2.99e-06	2.66e-06	1.9e-06	7.15e-07	2.26e-06	1.39e-06
3.26e-06	2.22e-06	2.99e-06	2.66e-06	1.9e-06	7.15e-07	2.26e-06	1.39e-06
3.26e-06	2.22e-06	2.99e-06	2.66e-06	1.9e-06	7.15e-07	2.26e-06	1.39e-06
3.26e-06	2.22e-06	2.99e-06	2.66e-06	1.9e-06	7.15e-07	2.25e-06	1.39e-06
3.26e-06	2.22e-06	2.99e-06	2.66e-06	1.9e-06	7.15e-07	2.25e-06	1.38e-06
3.26e-06	2.22e-06	2.99e-06	2.66e-06	1.9e-06	7.15e-07	2.25e-06	1.38e-06
3.26e-06	2.22e-06	2.99e-06	2.66e-06	1.91e-06	7.15e-07	2.25e-06	1.38e-06
3.26e-06	2.22e-06	2.99e-06	2.66e-06	1.91e-06	7.15e-07	2.25e-06	1.38e-06
3.26e-06	2.22e-06	2.99e-06	2.66e-06	1.91e-06	7.15e-07	2.25e-06	1.38e-06
3.26e-06	2.22e-06	2.99e-06	2.66e-06	1.91e-06	7.15e-07	2.24e-06	1.38e-06
3.26e-06	2.22e-06	2.99e-06	2.66e-06	1.91e-06	7.15e-07	2.24e-06	1.37e-06
3.26e-06	2.22e-06	2.99e-06	2.66e-06	1.91e-06	7.15e-07	2.24e-06	1.37e-06
3.25e-06	2.23e-06	2.99e-06	2.66e-06	1.92e-06	7.15e-07	2.24e-06	1.37e-06
3.25e-06	2.23e-06	2.99e-06	2.66e-06	1.92e-06	7.15e-07	2.24e-06	1.37e-06
3.25e-06	2.23e-06	2.99e-06	2.66e-06	1.92e-06	7.15e-07	2.24e-06	1.37e-06
3.25e-06	2.23e-06	2.99e-06	2.66e-06	1.92e-06	7.15e-07	2.23e-06	1.37e-06
3.25e-06	2.23e-06	2.99e-06	2.66e-06	1.92e-06	7.15e-07	2.23e-06	1.37e-06
3.25e-06	2.23e-06	2.99e-06	2.66e-06	1.92e-06	7.15e-07	2.23e-06	1.36e-06
3.25e-06	2.23e-06	2.99e-06	2.66e-06	1.92e-06	7.12e-07	2.23e-06	1.36e-06
3.25e-06	2.23e-06	2.99e-06	2.66e-06	1.92e-06	7.12e-07	2.23e-06	1.36e-06
3.25e-06	2.23e-06	2.99e-06	2.66e-06	1.92e-06	7.12e-07	2.23e-06	1.36e-06
3.25e-06	2.23e-06	2.99e-06	2.66e-06	1.92e-06	7.12e-07	2.22e-06	1.36e-06
3.25e-06	2.23e-06	2.99e-06	2.66e-06	1.93e-06	7.12e-07	2.22e-06	1.35e-06
3.24e-06	2.23e-06	2.99e-06	2.66e-06	1.93e-06	7.12e-07	2.22e-06	1.35e-06
3.24e-06	2.23e-06	2.99e-06	2.66e-06	1.93e-06	7.12e-07	2.22e-06	1.35e-06
3.24e-06	2.23e-06	2.99e-06	2.66e-06	1.93e-06	7.08e-07	2.21e-06	1.35e-06
3.24e-06	2.24e-06	2.99e-06	2.66e-06	1.93e-06	7.08e-07	2.21e-06	1.35e-06
3.24e-06	2.24e-06	2.99e-06	2.66e-06	1.93e-06	7.08e-07	2.21e-06	1.35e-06
3.24e-06	2.24e-06	2.99e-06	2.66e-06	1.93e-06	7.08e-07	2.21e-06	1.34e-06
3.23e-06	2.24e-06	2.99e-06	2.66e-06	1.93e-06	7.08e-07	2.21e-06	1.34e-06
3.23e-06	2.24e-06	2.99e-06	2.66e-06	1.93e-06	7.08e-07	2.2e-06	1.34e-06
3.23e-06	2.24e-06	2.99e-06	2.66e-06	1.93e-06	7.05e-07	2.2e-06	1.34e-06
3.23e-06	2.24e-06	2.99e-06	2.66e-06	1.93e-06	7.05e-07	2.2e-06	1.34e-06
3.23e-06	2.24e-06	2.99e-06	2.66e-06	1.93e-06	7.05e-07	2.2e-06	1.34e-06
3.23e-06	2.24e-06	2.99e-06	2.66e-06	1.93e-06	7.05e-07	2.2e-06	1.34e-06
3.23e-06	2.24e-06	2.99e-06	2.66e-06	1.93e-06	7.05e-07	2.2e-06	1.33e-06
3.22e-06	2.24e-06	2.99e-06	2.66e-06	1.93e-06	7.02e-07	2.2e-06	1.33e-06
3.22e-06	2.24e-06	2.99e-06	2.66e-06	1.93e-06	7.02e-07	2.19e-06	1.33e-06
3.22e-06	2.25e-06	2.98e-06	2.66e-06	1.93e-06	7.02e-07	2.19e-06	1.33e-06
3.22e-06	2.25e-06	2.98e-06	2.66e-06	1.94e-06	7.02e-07	2.19e-06	1.33e-06
3.22e-06	2.25e-06	2.98e-06	2.66e-06	1.94e-06	7.02e-07	2.19e-06	1.33e-06
3.22e-06	2.25e-06	2.98e-06	2.66e-06	1.94e-06	7.02e-07	2.19e-06	1.32e-06
3.22e-06	2.25e-06	2.98e-06	2.66e-06	1.94e-06	7.02e-07	2.19e-06	1.32e-06
3.21e-06	2.25e-06	2.98e-06	2.66e-06	1.94e-06	7.02e-07	2.19e-06	1.32e-06
3.21e-06	2.25e-06	2.98e-06	2.66e-06	1.94e-06	7.02e-07	2.18e-06	1.32e-06
3.21e-06	2.25e-06	2.98e-06	2.66e-06	1.94e-06	7.02e-07	2.18e-06	1.32e-06
3.21e-06	2.25e-06	2.98e-06	2.66e-06	1.94e-06	6.98e-07	2.18e-06	1.31e-06
3.21e-06	2.25e-06	2.98e-06	2.66e-06	1.94e-06	6.98e-07	2.18e-06	1.31e-06
3.21e-06	2.25e-06	2.98e-06	2.66e-06	1.94e-06	6.98e-07	2.18e-06	1.31e-06
3.2e-06	2.25e-06	2.98e-06	2.66e-06	1.94e-06	6.98e-07	2.18e-06	1.31e-06
3.2e-06	2.25e-06	2.98e-06	2.66e-06	1.94e-06	6.98e-07	2.18e-06	1.31e-06
3.2e-06	2.25e-06	2.98e-06	2.66e-06	1.94e-06	6.98e-07	2.17e-06	1.31e-06
3.2e-06	2.25e-06	2.98e-06	2.65e-06	1.94e-06	6.98e-07	2.17e-06	1.31e-06
3.2e-06	2.25e-06	2.98e-06	2.65e-06	1.94e-06	6.98e-07	2.17e-06	1.31e-06
3.2e-06	2.25e-06	2.98e-06	2.65e-06	1.94e-06	6.98e-07	2.17e-06	1.3e-06
3.2e-06	2.25e-06	2.98e-06	2.65e-06	1.94e-06	6.98e-07	2.17e-06	1.3e-06
3.19e-06	2.25e-06	2.98e-06	2.65e-06	1.94e-06	6.98e-07	2.17e-06	1.3e-06
3.19e-06	2.25e-06	2.97e-06	2.65e-06	1.94e-06	6.98e-07	2.17e-06	1.3e-06
3.19e-06	2.25e-06	2.97e-06	2.65e-06	1.94e-06	6.98e-07	2.17e-06	1.3e-06
3.19e-06	2.25e-06	2.97e-06	2.65e-06	1.94e-06	6.98e-07	2.17e-06	1.3e-06
3.19e-06	2.25e-06	2.97e-06	2.65e-06	1.94e-06	6.98e-07	2.16e-06	1.29e-06
3.19e-06	2.25e-06	2.97e-06	2.65e-06	1.94e-06	6.98e-07	2.16e-06	1.29e-06
3.19e-06	2.26e-06	2.97e-06	2.65e-06	1.94e-06	6.98e-07	2.16e-06	1.29e-06
3.18e-06	2.26e-06	2.97e-06	2.65e-06	1.94e-06	6.98e-07	2.16e-06	1.29e-06
3.18e-06	2.26e-06	2.97e-06	2.65e-06	1.94e-06	6.98e-07	2.16e-06	1.29e-06
3.18e-06	2.26e-06	2.97e-06	2.65e-06	1.94e-06	6.98e-07	2.16e-06	1.29e-06
3.18e-06	2.26e-06	2.97e-06	2.65e-06	1.94e-06	6.98e-07	2.16e-06	1.29e-06
3.18e-06	2.26e-06	2.97e-06	2.65e-06	1.94e-06	6.98e-07	2.16e-06	1.28e-06
3.18e-06	2.26e-06	2.96e-06	2.64e-06	1.94e-06	6.98e-07	2.16e-06	1.28e-06
3.18e-06	2.26e-06	2.96e-06	2.64e-06	1.94e-06	6.95e-07	2.15e-06	1.28e-06
3.18e-06	2.26e-06	2.96e-06	2.64e-06	1.94e-06	6.95e-07	2.15e-06	1.28e-06
3.18e-06	2.26e-06	2.96e-06	2.64e-06	1.94e-06	6.95e-07	2.15e-06	1.28e-06
3.17e-06	2.26e-06	2.96e-06	2.64e-06	1.94e-06	6.95e-07	2.15e-06	1.28e-06
3.17e-06	2.26e-06	2.96e-06	2.64e-06	1.94e-06	6.95e-07	2.15e-06	1.28e-06
3.17e-06	2.26e-06	2.96e-06	2.64e-06	1.94e-06	6.95e-07	2.15e-06	1.28e-06
3.17e-06	2.26e-06	2.96e-06	2.64e-06	1.94e-06	6.92e-07	2.15e-06	1.27e-06
3.17e-06	2.26e-06	2.96e-06	2.64e-06	1.94e-06	6.92e-07	2.14e-06	1.27e-06
3.17e-06	2.26e-06	2.96e-06	2.64e-06	1.94e-06	6.92e-07	2.14e-06	1.27e-06
3.17e-06	2.26e-06	2.96e-06	2.64e-06	1.94e-06	6.92e-07	2.14e-06	1.27e-06
3.17e-06	2.26e-06	2.96e-06	2.64e-06	1.94e-06	6.88e-07	2.14e-06	1.27e-06
3.17e-06	2.26e-06	2.96e-06	2.63e-06	1.94e-06	6.88e-07	2.14e-06	1.27e-06
3.17e-06	2.26e-06	2.95e-06	2.63e-06	1.94e-06	6.88e-07	2.14e-06	1.27e-06
3.16e-06	2.26e-06	2.95e-06	2.63e-06	1.94e-06	6.88e-07	2.14e-06	1.27e-06
3.16e-06	2.27e-06	2.95e-06	2.63e-06	1.94e-06	6.88e-07	2.14e-06	1.26e-06
3.16e-06	2.27e-06	2.95e-06	2.63e-06	1.94e-06	6.88e-07	2.14e-06	1.26e-06
3.16e-06	2.27e-06	2.95e-06	2.63e-06	1.94e-06	6.88e-07	2.14e-06	1.26e-06
3.13e-06	2.29e-06	2.94e-06	2.62e-06	1.91e-06	6.68e-07	2.11e-06	1.22e-06
3.13e-06	2.29e-06	2.94e-06	2.62e-06	1.91e-06	6.68e-07	2.11e-06	1.22e-06
3.12e-06	2.29e-06	2.94e-06	2.61e-06	1.91e-06	6.68e-07	2.11e-06	1.22e-06
3.12e-06	2.29e-06	2.94e-06	2.61e-06	1.91e-06	6.65e-07	2.11e-06	1.22e-06
3.12e-06	2.3e-06	2.94e-06	2.61e-06	1.91e-06	6.65e-07	2.11e-06	1.22e-06
3.12e-06	2.3e-06	2.94e-06	2.61e-06	1.91e-06	6.65e-07	2.11e-06	1.22e-06
3.12e-06	2.3e-06	2.94e-06	2.61e-06	1.9e-06	6.65e-07	2.11e-06	1.22e-06
3.12e-06	2.3e-06	2.94e-06	2.61e-06	1.9e-06	6.61e-07	2.11e-06	1.22e-06
3.12e-06	2.3e-06	2.93e-06	2.61e-06	1.9e-06	6.61e-07	2.11e-06	1.21e-06
3.12e-06	2.3e-06	2.93e-06	2.61e-06	1.9e-06	6.61e-07	2.1e-06	1.21e-06
3.12e-06	2.31e-06	2.93e-06	2.61e-06	1.9e-06	6.61e-07	2.1e-06	1.21e-06
3.12e-06	2.31e-06	2.93e-06	2.61e-06	1.9e-06	6.58e-07	2.1e-06	1.21e-06
3.12e-06	2.31e-06	2.93e-06	2.61e-06	1.9e-06	6.58e-07	2.1e-06	1.21e-06
3.11e-06	2.31e-06	2.93e-06	2.61e-06	1.9e-06	6.58e-07	2.1e-06	1.21e-06
3.11e-06	2.31e-06	2.93e-06	2.61e-06	1.89e-06	6.55e-07	2.1e-06	1.21e-06
3.11e-06	2.31e-06	2.93e-06	2.61e-06	1.89e-06	6.55e-07	2.1e-06	1.21e-06
3.11e-06	2.31e-06	2.93e-06	2.61e-06	1.89e-06	6.51e-07	2.1e-06	1.2e-06
3.11e-06	2.31e-06	2.93e-06	2.61e-06	1.89e-06	6.51e-07	2.09e-06	1.2e-06
3.11e-06	2.31e-06	2.93e-06	2.61e-06	1.89e-06	6.48e-07	2.09e-06	1.2e-06
3.11e-06	2.32e-06	2.93e-06	2.61e-06	1.89e-06	6.48e-07	2.09e-06	1.2e-06
3.11e-06	2.32e-06	2.93e-06	2.61e-06	1.88e-06	6.45e-07	2.09e-06	1.2e-06
3.11e-06	2.32e-06	2.93e-06	2.61e-06	1.88e-06	6.45e-07	2.09e-06	1.2e-06
3.11e-06	2.32e-06	2.93e-06	2.6e-06	1.88e-06	6.41e-07	2.09e-06	1.2e-06
3.11e-06	2.32e-06	2.93e-06	2.6e-06	1.88e-06	6.41e-07	2.09e-06	1.2e-06
3.1e-06	2.32e-06	2.92e-06	2.6e-06	1.88e-06	6.38e-07	2.09e-06	1.2e-06
3.1e-06	2.32e-06	2.92e-06	2.6e-06	1.87e-06	6.38e-07	2.08e-06	1.2e-06
3.1e-06	2.32e-06	2.92e-06	2.6e-06	1.87e-06	6.34e-07	2.08e-06	1.2e-06
3.1e-06	2.33e-06	2.92e-06	2.6e-06	1.87e-06	6.34e-07	2.08e-06	1.19e-06
3.1e-06	2.33e-06	2.92e-06	2.6e-06	1.87e-06	6.34e-07	2.08e-06	1.19e-06
3.1e-06	2.33e-06	2.92e-06	2.6e-06	1.87e-06	6.31e-07	2.08e-06	1.19e-06
3.1e-06	2.33e-06	2.92e-06	2.6e-06	1.86e-06	6.31e-07	2.08e-06	1.19e-06
3.1e-06	2.33e-06	2.92e-06	2.6e-06	1.86e-06	6.28e-07	2.08e-06	1.19e-06
3.1e-06	2.33e-06	2.92e-06	2.6e-06	1.86e-06	6.28e-07	2.07e-06	1.19e-06
3.1e-06	2.33e-06	2.92e-06	2.6e-06	1.86e-06	6.24e-07	2.07e-06	1.19e-06
3.1e-06	2.33e-06	2.92e-06	2.59e-06	1.86e-06	6.24e-07	2.07e-06	1.19e-06
3.1e-06	2.34e-06	2.92e-06	2.59e-06	1.86e-06	6.24e-07	2.07e-06	1.19e-06
3.1e-06	2.34e-06	2.91e-06	2.59e-06	1.86e-06	6.24e-07	2.07e-06	1.18e-06
3.1e-06	2.34e-06	2.91e-06	2.59e-06	1.86e-06	6.21e-07	2.07e-06	1.18e-06
3.1e-06	2.34e-06	2.91e-06	2.59e-06	1.86e-06	6.21e-07	2.06e-06	1.18e-06
3.1e-06	2.34e-06	2.91e-06	2.59e-06	1.85e-06	6.21e-07	2.06e-06	1.18e-06
3.1e-06	2.34e-06	2.91e-06	2.59e-06	1.85e-06	6.18e-07	2.06e-06	1.18e-06
3.1e-06	2.35e-06	2.91e-06	2.59e-06	1.85e-06	6.18e-07	2.06e-06	1.18e-06
3.1e-06	2.35e-06	2.91e-06	2.59e-06	1.85e-06	6.18e-07	2.06e-06	1.18e-06
3.1e-06	2.35e-06	2.91e-06	2.59e-06	1.85e-06	6.14e-07	2.05e-06	1.18e-06
3.1e-06	2.35e-06	2.91e-06	2.59e-06	1.85e-06	6.14e-07	2.05e-06	1.18e-06
3.1e-06	2.35e-06	2.9e-06	2.59e-06	1.85e-06	6.14e-07	2.05e-06	1.17e-06
3.1e-06	2.35e-06	2.9e-06	2.59e-06	1.85e-06	6.11e-07	2.05e-06	1.17e-06
3.1e-06	2.35e-06	2.9e-06	2.59e-06	1.85e-06	6.11e-07	2.05e-06	1.17e-06
3.1e-06	2.36e-06	2.9e-06	2.59e-06	1.85e-06	6.11e-07	2.04e-06	1.17e-06
3.1e-06	2.36e-06	2.9e-06	2.59e-06	1.84e-06	6.08e-07	2.04e-06	1.17e-06
3.1e-06	2.36e-06	2.9e-06	2.58e-06	1.84e-06	6.08e-07	2.04e-06	1.17e-06
3.1e-06	2.37e-06	2.9e-06	2.58e-06	1.84e-06	6.08e-07	2.04e-06	1.17e-06
3.1e-06	2.37e-06	2.9e-06	2.58e-06	1.84e-06	6.08e-07	2.04e-06	1.16e-06
3.1e-06	2.37e-06	2.9e-06	2.58e-06	1.84e-06	6.04e-07	2.04e-06	1.16e-06
3.1e-06	2.37e-06	2.9e-06	2.58e-06	1.84e-06	6.04e-07	2.03e-06	1.16e-06
3.1e-06	2.38e-06	2.89e-06	2.58e-06	1.84e-06	6.04e-07	2.03e-06	1.16e-06
3.1e-06	2.38e-06	2.89e-06	2.58e-06	1.84e-06	6.04e-07	2.03e-06	1.16e-06
3.1e-06	2.38e-06	2.89e-06	2.58e-06	1.84e-06	6.01e-07	2.03e-06	1.16e-06
3.1e-06	2.38e-06	2.89e-06	2.58e-06	1.83e-06	6.01e-07	2.03e-06	1.15e-06
3.1e-06	2.39e-06	2.89e-06	2.58e-06	1.83e-06	6.01e-07	2.03e-06	1.15e-06
3.1e-06	2.39e-06	2.89e-06	2.58e-06	1.83e-06	6.01e-07	2.03e-06	1.15e-06
3.1e-06	2.39e-06	2.89e-06	2.58e-06	1.83e-06	6.01e-07	2.03e-06	1.15e-06
3.1e-06	2.39e-06	2.89e-06	2.58e-06	1.83e-06	5.98e-07	2.02e-06	1.15e-06
3.1e-06	2.39e-06	2.89e-06	2.58e-06	1.83e-06	5.98e-07	2.02e-06	1.14e-06
3.1e-06	2.4e-06	2.89e-06	2.58e-06	1.83e-06	5.98e-07	2.02e-06	1.14e-06
3.1e-06	2.4e-06	2.89e-06	2.58e-06	1.83e-06	5.98e-07	2.02e-06	1.14e-06
3.1e-06	2.4e-06	2.88e-06	2.58e-06	1.83e-06	5.98e-07	2.02e-06	1.14e-06
3.1e-06	2.4e-06	2.88e-06	2.58e-06	1.83e-06	5.94e-07	2.02e-06	1.14e-06
3.1e-06	2.4e-06	2.88e-06	2.57e-06	1.83e-06	5.94e-07	2.02e-06	1.14e-06
3.1e-06	2.41e-06	2.88e-06	2.57e-06	1.82e-06	5.94e-07	2.01e-06	1.13e-06
3.1e-06	2.41e-06	2.88e-06	2.57e-06	1.82e-06	5.94e-07	2.01e-06	1.13e-06
3.1e-06	2.41e-06	2.88e-06	2.57e-06	1.82e-06	5.91e-07	2.01e-06	1.13e-06
3.1e-06	2.41e-06	2.88e-06	2.57e-06	1.82e-06	5.91e-07	2.01e-06	1.13e-06
3.1e-06	2.42e-06	2.88e-06	2.57e-06	1.82e-06	5.91e-07	2.01e-06	1.13e-06
3.1e-06	2.42e-06	2.87e-06	2.57e-06	1.82e-06	5.91e-07	2.01e-06	1.12e-06
3.1e-06	2.42e-06	2.87e-06	2.57e-06	1.81e-06	5.91e-07	2.01e-06	1.12e-06
3.1e-06	2.42e-06	2.87e-06	2.57e-06	1.81e-06	5.91e-07	2e-06	1.12e-06
3.1e-06	2.43e-06	2.87e-06	2.57e-06	1.81e-06	5.91e-07	2e-06	1.12e-06
3.1e-06	2.43e-06	2.87e-06	2.57e-06	1.81e-06	5.87e-07	2e-06	1.12e-06
3.1e-06	2.43e-06	2.87e-06	2.57e-06	1.81e-06	5.87e-07	2e-06	1.11e-06
3.1e-06	2.43e-06	2.87e-06	2.57e-06	1.81e-06	5.87e-07	2e-06	1.11e-06
3.1e-06	2.44e-06	2.86e-06	2.57e-06	1.8e-06	5.87e-07	2e-06	1.11e-06
3.1e-06	2.44e-06	2.86e-06	2.57e-06	1.8e-06	5.87e-07	1.99e-06	1.11e-06
3.1e-06	2.44e-06	2.86e-06	2.57e-06	1.8e-06	5.87e-07	1.99e-06	1.11e-06
3.1e-06	2.44e-06	2.86e-06	2.57e-06	1.8e-06	5.87e-07	1.99e-06	1.1e-06
3.1e-06	2.45e-06	2.86e-06	2.57e-06	1.8e-06	5.87e-07	1.99e-06	1.1e-06
3.1e-06	2.45e-06	2.86e-06	2.57e-06	1.8e-06	5.87e-07	1.99e-06	1.1e-06
3.1e-06	2.45e-06	2.85e-06	2.57e-06	1.8e-06	5.87e-07	1.99e-06	1.1e-06
3.1e-06	2.46e-06	2.85e-06	2.57e-06	1.8e-06	5.87e-07	1.99e-06	1.1e-06
3.1e-06	2.46e-06	2.85e-06	2.57e-06	1.79e-06	5.87e-07	1.99e-06	1.1e-06
3.1e-06	2.46e-06	2.85e-06	2.57e-06	1.79e-06	5.87e-07	1.98e-06	1.09e-06
3.1e-06	2.46e-06	2.85e-06	2.57e-06	1.79e-06	5.87e-07	1.98e-06	1.09e-06
3.1e-06	2.46e-06	2.85e-06	2.57e-06	1.79e-06	5.87e-07	1.98e-06	1.09e-06
3.1e-06	2.47e-06	2.84e-06	2.57e-06	1.79e-06	5.87e-07	1.98e-06	1.09e-06
3.1e-06	2.47e-06	2.84e-06	2.57e-06	1.79e-06	5.87e-07	1.98e-06	1.09e-06
3.1e-06	2.47e-06	2.84e-06	2.57e-06	1.79e-06	5.91e-07	1.98e-06	1.09e-06
3.09e-06	2.47e-06	2.84e-06	2.57e-06	1.79e-06	5.91e-07	1.98e-06	1.08e-06
3.09e-06	2.47e-06	2.84e-06	2.57e-06	1.79e-06	5.91e-07	1.98e-06	1.08e-06
3.09e-06	2.47e-06	2.84e-06	2.57e-06	1.79e-06	5.91e-07	1.97e-06	1.08e-06
3.09e-06	2.48e-06	2.84e-06	2.57e-06	1.79e-06	5.91e-07	1.97e-06	1.08e-06
3.07e-06	2.54e-06	2.8e-06	2.57e-06	1.77e-06	5.91e-07	1.94e-06	1.04e-06
3.07e-06	2.54e-06	2.8e-06	2.57e-06	1.77e-06	5.87e-07	1.94e-06	1.04e-06
3.07e-06	2.54e-06	2.8e-06	2.57e-06	1.77e-06	5.87e-07	1.94e-06	1.04e-06
3.07e-06	2.54e-06	2.8e-06	2.57e-06	1.77e-06	5.87e-07	1.93e-06	1.04e-06
3.07e-06	2.55e-06	2.8e-06	2.57e-06	1.77e-06	5.87e-07	1.93e-06	1.04e-06
3.06e-06	2.55e-06	2.8e-06	2.57e-06	1.77e-06	5.87e-07	1.93e-06	1.04e-06
3.06e-06	2.55e-06	2.8e-06	2.57e-06	1.77e-06	5.87e-07	1.93e-06	1.04e-06
3.06e-06	2.55e-06	2.79e-06	2.57e-06	1.77e-06	5.84e-07	1.93e-06	1.04e-06
3.06e-06	2.55e-06	2.79e-06	2.57e-06	1.76e-06	5.84e-07	1.93e-06	1.04e-06
3.06e-06	2.55e-06	2.79e-06	2.57e-06	1.76e-06	5.84e-07	1.93e-06	1.03e-06
3.06e-06	2.56e-06	2.79e-06	2.57e-06	1.76e-06	5.81e-07	1.93e-06	1.03e-06
3.06e-06	2.56e-06	2.79e-06	2.57e-06	1.76e-06	5.81e-07	1.93e-06	1.03e-06
3.06e-06	2.56e-06	2.79e-06	2.57e-06	1.76e-06	5.81e-07	1.93e-06	1.03e-06
3.06e-06	2.56e-06	2.79e-06	2.57e-06	1.76e-06	5.77e-07	1.92e-06	1.03e-06
3.06e-06	2.56e-06	2.79e-06	2.57e-06	1.76e-06	5.77e-07	1.92e-06	1.03e-06
3.05e-06	2.57e-06	2.79e-06	2.57e-06	1.76e-06	5.74e-07	1.92e-06	1.03e-06
3.05e-06	2.57e-06	2.79e-06	2.57e-06	1.76e-06	5.74e-07	1.92e-06	1.03e-06
3.05e-06	2.57e-06	2.79e-06	2.57e-06	1.76e-06	5.74e-07	1.92e-06	1.03e-06
3.05e-06	2.57e-06	2.79e-06	2.57e-06	1.76e-06	5.71e-07	1.92e-06	1.03e-06
3.05e-06	2.57e-06	2.79e-06	2.57e-06	1.77e-06	5.71e-07	1.92e-06	1.03e-06
3.05e-06	2.57e-06	2.79e-06	2.57e-06	1.77e-06	5.71e-07	1.92e-06	1.03e-06
3.05e-06	2.58e-06	2.79e-06	2.57e-06	1.77e-06	5.67e-07	1.92e-06	1.03e-06
3.05e-06	2.58e-06	2.79e-06	2.57e-06	1.77e-06	5.67e-07	1.92e-06	1.03e-06
3.05e-06	2.58e-06	2.79e-06	2.57e-06	1.77e-06	5.64e-07	1.92e-06	1.03e-06
3.05e-06	2.58e-06	2.79e-06	2.57e-06	1.77e-06	5.64e-07	1.91e-06	1.03e-06
3.04e-06	2.58e-06	2.79e-06	2.57e-06	1.77e-06	5.64e-07	1.91e-06	1.02e-06
3.04e-06	2.59e-06	2.79e-06	2.57e-06	1.77e-06	5.61e-07	1.91e-06	1.02e-06
3.04e-06	2.59e-06	2.79e-06	2.57e-06	1.77e-06	5.61e-07	1.91e-06	1.02e-06
3.04e-06	2.59e-06	2.79e-06	2.57e-06	1.77e-06	5.57e-07	1.91e-06	1.02e-06
3.04e-06	2.59e-06	2.79e-06	2.58e-06	1.77e-06	5.57e-07	1.91e-06	1.02e-06
3.04e-06	2.6e-06	2.79e-06	2.58e-06	1.77e-06	5.57e-07	1.91e-06	1.02e-06
3.04e-06	2.6e-06	2.79e-06	2.58e-06	1.77e-06	5.54e-07	1.91e-06	1.02e-06
3.04e-06	2.6e-06	2.79e-06	2.58e-06	1.77e-06	5.54e-07	1.91e-06	1.02e-06
3.04e-06	2.6e-06	2.79e-06	2.58e-06	1.77e-06	5.54e-07	1.91e-06	1.02e-06
3.04e-06	2.6e-06	2.79e-06	2.58e-06	1.77e-06	5.51e-07	1.9e-06	1.02e-06
3.04e-06	2.61e-06	2.79e-06	2.58e-06	1.77e-06	5.51e-07	1.9e-06	1.02e-06
3.04e-06	2.61e-06	2.79e-06	2.58e-06	1.77e-06	5.51e-07	1.9e-06	1.02e-06
3.04e-06	2.61e-06	2.79e-06	2.58e-06	1.77e-06	5.47e-07	1.9e-06	1.02e-06
3.03e-06	2.62e-06	2.79e-06	2.58e-06	1.77e-06	5.44e-07	1.9e-06	1.02e-06
3.03e-06	2.62e-06	2.79e-06	2.58e-06	1.77e-06	5.44e-07	1.9e-06	1.02e-06
3.03e-06	2.62e-06	2.79e-06	2.58e-06	1.78e-06	5.4e-07	1.9e-06	1.02e-06
3.03e-06	2.62e-06	2.79e-06	2.58e-06	1.78e-06	5.4e-07	1.9e-06	1.02e-06
3.03e-06	2.62e-06	2.79e-06	2.58e-06	1.78e-06	5.4e-07	1.9e-06	1.02e-06
3.03e-06	2.63e-06	2.79e-06	2.58e-06	1.78e-06	5.37e-07	1.9e-06	1.02e-06
3.03e-06	2.63e-06	2.78e-06	2.58e-06	1.78e-06	5.37e-07	1.9e-06	1.02e-06
3.03e-06	2.63e-06	2.78e-06	2.58e-06	1.78e-06	5.34e-07	1.89e-06	1.02e-06
3.03e-06	2.63e-06	2.78e-06	2.58e-06	1.78e-06	5.34e-07	1.89e-06	1.02e-06
3.03e-06	2.63e-06	2.78e-06	2.58e-06	1.78e-06	5.34e-07	1.89e-06	1.02e-06
3.03e-06	2.64e-06	2.78e-06	2.58e-06	1.78e-06	5.3e-07	1.89e-06	1.02e-06
3.03e-06	2.64e-06	2.78e-06	2.58e-06	1.78e-06	5.3e-07	1.89e-06	1.02e-06
3.03e-06	2.64e-06	2.78e-06	2.58e-06	1.78e-06	5.27e-07	1.89e-06	1.02e-06
3.03e-06	2.64e-06	2.78e-06	2.58e-06	1.78e-06	5.27e-07	1.88e-06	1.01e-06
3.03e-06	2.64e-06	2.78e-06	2.58e-06	1.78e-06	5.24e-07	1.88e-06	1.01e-06
3.03e-06	2.65e-06	2.78e-06	2.58e-06	1.78e-06	5.24e-07	1.88e-06	1.01e-06
3.03e-06	2.65e-06	2.78e-06	2.58e-06	1.78e-06	5.2e-07	1.88e-06	1.01e-06
3.02e-06	2.65e-06	2.78e-06	2.58e-06	1.78e-06	5.2e-07	1.88e-06	1.01e-06
3.02e-06	2.66e-06	2.78e-06	2.58e-06	1.78e-06	5.17e-07	1.87e-06	1.01e-06
3.02e-06	2.66e-06	2.78e-06	2.58e-06	1.78e-06	5.17e-07	1.87e-06	1.01e-06
3.02e-06	2.66e-06	2.78e-06	2.58e-06	1.78e-06	5.14e-07	1.87e-06	1.01e-06
3.02e-06	2.66e-06	2.78e-06	2.58e-06	1.78e-06	5.14e-07	1.87e-06	1.01e-06
3.02e-06	2.66e-06	2.78e-06	2.58e-06	1.78e-06	5.1e-07	1.87e-06	1.01e-06
3.02e-06	2.67e-06	2.78e-06	2.58e-06	1.79e-06	5.07e-07	1.86e-06	1.01e-06
3.02e-06	2.67e-06	2.78e-06	2.58e-06	1.79e-06	5.07e-07	1.86e-06	1.01e-06
3.02e-06	2.67e-06	2.78e-06	2.58e-06	1.79e-06	5.07e-07	1.86e-06	1.01e-06
3.02e-06	2.67e-06	2.78e-06	2.58e-06	1.79e-06	5.04e-07	1.86e-06	1.01e-06
3.02e-06	2.67e-06	2.78e-06	2.58e-06	1.79e-06	5.04e-07	1.86e-06	1.01e-06
3.02e-06	2.67e-06	2.78e-06	2.58e-06	1.79e-06	5e-07	1.86e-06	1.01e-06
3.02e-06	2.68e-06	2.78e-06	2.58e-06	1.78e-06	5e-07	1.85e-06	1.01e-06
3.02e-06	2.68e-06	2.78e-06	2.58e-06	1.78e-06	4.97e-07	1.85e-06	1.02e-06
3.02e-06	2.68e-06	2.78e-06	2.58e-06	1.78e-06	4.97e-07	1.85e-06	1.02e-06
3.02e-06	2.68e-06	2.78e-06	2.58e-06	1.78e-06	4.97e-07	1.85e-06	1.02e-06
3.02e-06	2.68e-06	2.78e-06	2.58e-06	1.78e-06	4.93e-07	1.84e-06	1.02e-06
3.01e-06	2.68e-06	2.78e-06	2.58e-06	1.78e-06	4.93e-07	1.84e-06	1.02e-06
3.01e-06	2.69e-06	2.78e-06	2.58e-06	1.78e-06	4.93e-07	1.84e-06	1.02e-06
3.01e-06	2.69e-06	2.78e-06	2.58e-06	1.78e-06	4.93e-07	1.84e-06	1.02e-06
3.01e-06	2.69e-06	2.78e-06	2.58e-06	1.78e-06	4.9e-07	1.84e-06	1.02e-06
3.01e-06	2.69e-06	2.78e-06	2.58e-06	1.78e-06	4.9e-07	1.84e-06	1.02e-06
3.01e-06	2.69e-06	2.78e-06	2.58e-06	1.78e-06	4.9e-07	1.83e-06	1.02e-06
3.01e-06	2.7e-06	2.78e-06	2.58e-06	1.78e-06	4.9e-07	1.83e-06	1.02e-06
3.01e-06	2.7e-06	2.78e-06	2.58e-06	1.78e-06	4.9e-07	1.83e-06	1.02e-06
3.01e-06	2.7e-06	2.78e-06	2.58e-06	1.78e-06	4.9e-07	1.83e-06	1.02e-06
3.01e-06	2.7e-06	2.78e-06	2.58e-06	1.78e-06	4.9e-07	1.82e-06	1.02e-06
3.01e-06	2.7e-06	2.78e-06	2.58e-06	1.78e-06	4.9e-07	1.82e-06	1.02e-06
3.01e-06	2.71e-06	2.78e-06	2.58e-06	1.77e-06	4.9e-07	1.82e-06	1.02e-06
3.01e-06	2.71e-06	2.78e-06	2.58e-06	1.77e-06	4.9e-07	1.82e-06	1.02e-06
3.01e-06	2.71e-06	2.78e-06	2.58e-06	1.77e-06	4.9e-07	1.82e-06	1.03e-06
3.01e-06	2.71e-06	2.78e-06	2.58e-06	1.77e-06	4.9e-07	1.81e-06	1.03e-06
3.01e-06	2.71e-06	2.78e-06	2.57e-06	1.77e-06	4.9e-07	1.81e-06	1.03e-06
3.01e-06	2.72e-06	2.78e-06	2.57e-06	1.77e-06	4.9e-07	1.81e-06	1.03e-06
3.01e-06	2.72e-06	2.78e-06	2.57e-06	1.77e-06	4.9e-07	1.81e-06	1.03e-06
3.01e-06	2.72e-06	2.79e-06	2.57e-06	1.77e-06	4.9e-07	1.81e-06	1.03e-06
3.01e-06	2.72e-06	2.79e-06	2.57e-06	1.77e-06	4.9e-07	1.81e-06	1.03e-06
3.01e-06	2.73e-06	2.79e-06	2.57e-06	1.77e-06	4.9e-07	1.8e-06	1.03e-06
3.01e-06	2.73e-06	2.79e-06	2.57e-06	1.77e-06	4.9e-07	1.8e-06	1.03e-06
3.01e-06	2.73e-06	2.79e-06	2.57e-06	1.77e-06	4.9e-07	1.8e-06	1.03e-06
3.01e-06	2.73e-06	2.79e-06	2.57e-06	1.77e-06	4.9e-07	1.8e-06	1.03e-06
3.01e-06	2.73e-06	2.79e-06	2.57e-06	1.77e-06	4.9e-07	1.79e-06	1.03e-06
3.01e-06	2.73e-06	2.79e-06	2.56e-06	1.77e-06	4.9e-07	1.79e-06	1.03e-06
3.01e-06	2.74e-06	2.79e-06	2.56e-06	1.77e-06	4.9e-07	1.79e-06	1.03e-06
3.01e-06	2.74e-06	2.79e-06	2.56e-06	1.77e-06	4.9e-07	1.79e-06	1.03e-06
3.02e-06	2.77e-06	2.78e-06	2.56e-06	1.75e-06	4.77e-07	1.74e-06	1.03e-06
3.02e-06	2.77e-06	2.78e-06	2.56e-06	1.74e-06	4.73e-07	1.74e-06	1.03e-06
3.02e-06	2.77e-06	2.78e-06	2.56e-06	1.74e-06	4.73e-07	1.73e-06	1.03e-06
3.02e-06	2.78e-06	2.78e-06	2.56e-06	1.74e-06	4.73e-07	1.73e-06	1.03e-06
3.02e-06	2.78e-06	2.78e-06	2.56e-06	1.74e-06	4.73e-07	1.73e-06	1.03e-06
3.02e-06	2.78e-06	2.78e-06	2.56e-06	1.74e-06	4.7e-07	1.73e-06	1.03e-06
3.02e-06	2.78e-06	2.78e-06	2.56e-06	1.74e-06	4.7e-07	1.73e-06	1.03e-06
3.02e-06	2.78e-06	2.78e-06	2.56e-06	1.74e-06	4.7e-07	1.73e-06	1.03e-06
3.02e-06	2.78e-06	2.78e-06	2.56e-06	1.74e-06	4.7e-07	1.73e-06	1.03e-06
3.02e-06	2.78e-06	2.78e-06	2.56e-06	1.74e-06	4.67e-07	1.72e-06	1.02e-06
3.02e-06	2.78e-06	2.78e-06	2.56e-06	1.74e-06	4.67e-07	1.72e-06	1.02e-06
3.02e-06	2.78e-06	2.78e-06	2.56e-06	1.74e-06	4.67e-07	1.72e-06	1.02e-06
3.02e-06	2.79e-06	2.78e-06	2.56e-06	1.74e-06	4.63e-07	1.72e-06	1.02e-06
3.02e-06	2.79e-06	2.78e-06	2.56e-06	1.74e-06	4.63e-07	1.71e-06	1.02e-06
3.02e-06	2.79e-06	2.78e-06	2.56e-06	1.74e-06	4.63e-07	1.71e-06	1.02e-06
3.02e-06	2.79e-06	2.78e-06	2.56e-06	1.74e-06	4.63e-07	1.71e-06	1.02e-06
3.02e-06	2.79e-06	2.78e-06	2.57e-06	1.73e-06	4.63e-07	1.71e-06	1.02e-06
3.02e-06	2.79e-06	2.78e-06	2.57e-06	1.73e-06	4.63e-07	1.71e-06	1.02e-06
3.03e-06	2.79e-06	2.79e-06	2.57e-06	1.73e-06	4.63e-07	1.71e-06	1.02e-06
3.03e-06	2.8e-06	2.79e-06	2.57e-06	1.73e-06	4.6e-07	1.71e-06	1.02e-06
3.03e-06	2.8e-06	2.79e-06	2.57e-06	1.73e-06	4.6e-07	1.71e-06	1.02e-06
3.03e-06	2.8e-06	2.79e-06	2.57e-06	1.73e-06	4.6e-07	1.71e-06	1.02e-06
3.03e-06	2.8e-06	2.79e-06	2.57e-06	1.73e-06	4.6e-07	1.7e-06	1.02e-06
3.03e-06	2.8e-06	2.79e-06	2.57e-06	1.73e-06	4.6e-07	1.7e-06	1.02e-06
3.03e-06	2.8e-06	2.79e-06	2.57e-06	1.73e-06	4.57e-07	1.7e-06	1.02e-06
3.03e-06	2.8e-06	2.79e-06	2.57e-06	1.73e-06	4.57e-07	1.7e-06	1.02e-06
3.03e-06	2.81e-06	2.79e-06	2.57e-06	1.73e-06	4.57e-07	1.7e-06	1.02e-06
3.03e-06	2.81e-06	2.79e-06	2.58e-06	1.73e-06	4.57e-07	1.7e-06	1.02e-06
3.03e-06	2.81e-06	2.79e-06	2.58e-06	1.73e-06	4.57e-07	1.7e-06	1.02e-06
3.03e-06	2.81e-06	2.79e-06	2.58e-06	1.73e-06	4.57e-07	1.7e-06	1.02e-06
3.03e-06	2.81e-06	2.79e-06	2.58e-06	1.73e-06	4.57e-07	1.7e-06	1.02e-06
3.03e-06	2.82e-06	2.79e-06	2.58e-06	1.72e-06	4.57e-07	1.69e-06	1.02e-06
3.03e-06	2.82e-06	2.79e-06	2.58e-06	1.72e-06	4.53e-07	1.69e-06	1.02e-06
3.03e-06	2.82e-06	2.79e-06	2.58e-06	1.72e-06	4.53e-07	1.69e-06	1.02e-06
3.03e-06	2.82e-06	2.79e-06	2.59e-06	1.72e-06	4.53e-07	1.69e-06	1.02e-06
3.03e-06	2.82e-06	2.79e-06	2.59e-06	1.72e-06	4.53e-07	1.69e-06	1.02e-06
3.04e-06	2.83e-06	2.79e-06	2.59e-06	1.72e-06	4.5e-07	1.69e-06	1.02e-06
3.04e-06	2.83e-06	2.79e-06	2.59e-06	1.72e-06	4.5e-07	1.69e-06	1.01e-06
3.04e-06	2.83e-06	2.79e-06	2.59e-06	1.72e-06	4.5e-07	1.69e-06	1.01e-06
3.04e-06	2.83e-06	2.79e-06	2.59e-06	1.72e-06	4.46e-07	1.68e-06	1.01e-06
3.04e-06	2.83e-06	2.79e-06	2.59e-06	1.72e-06	4.46e-07	1.68e-06	1.01e-06
3.04e-06	2.84e-06	2.79e-06	2.59e-06	1.72e-06	4.46e-07	1.68e-06	1.01e-06
3.04e-06	2.84e-06	2.79e-06	2.59e-06	1.72e-06	4.43e-07	1.68e-06	1.01e-06
3.04e-06	2.84e-06	2.79e-06	2.59e-06	1.72e-06	4.43e-07	1.68e-06	1.01e-06
3.04e-06	2.84e-06	2.79e-06	2.59e-06	1.72e-06	4.43e-07	1.68e-06	1.01e-06
3.04e-06	2.85e-06	2.79e-06	2.6e-06	1.72e-06	4.43e-07	1.68e-06	1.01e-06
3.04e-06	2.85e-06	2.79e-06	2.6e-06	1.72e-06	4.43e-07	1.68e-06	1.01e-06
3.04e-06	2.85e-06	2.79e-06	2.6e-06	1.72e-06	4.4e-07	1.67e-06	1.01e-06
3.04e-06	2.85e-06	2.79e-06	2.6e-06	1.72e-06	4.4e-07	1.67e-06	1.01e-06
3.04e-06	2.86e-06	2.8e-06	2.6e-06	1.72e-06	4.4e-07	1.67e-06	1.01e-06
3.04e-06	2.86e-06	2.8e-06	2.6e-06	1.72e-06	4.4e-07	1.67e-06	1.01e-06
3.04e-06	2.86e-06	2.8e-06	2.61e-06	1.72e-06	4.36e-07	1.67e-06	1.01e-06
3.04e-06	2.86e-06	2.8e-06	2.61e-06	1.72e-06	4.36e-07	1.67e-06	1.01e-06
3.04e-06	2.87e-06	2.8e-06	2.61e-06	1.72e-06	4.36e-07	1.67e-06	1.01e-06
3.04e-06	2.87e-06	2.8e-06	2.61e-06	1.72e-06	4.36e-07	1.67e-06	1.01e-06
3.04e-06	2.87e-06	2.8e-06	2.61e-06	1.72e-06	4.36e-07	1.66e-06	1.01e-06
3.04e-06	2.87e-06	2.8e-06	2.62e-06	1.72e-06	4.36e-07	1.66e-06	1.01e-06
3.04e-06	2.87e-06	2.8e-06	2.62e-06	1.72e-06	4.33e-07	1.66e-06	1e-06
3.04e-06	2.88e-06	2.81e-06	2.62e-06	1.72e-06	4.33e-07	1.66e-06	1e-06
3.04e-06	2.88e-06	2.81e-06	2.62e-06	1.72e-06	4.33e-07	1.66e-06	1e-06
3.05e-06	2.88e-06	2.81e-06	2.62e-06	1.72e-06	4.33e-07	1.65e-06	1e-06
3.05e-06	2.89e-06	2.81e-06	2.63e-06	1.72e-06	4.33e-07	1.65e-06	1e-06
3.05e-06	2.89e-06	2.81e-06	2.63e-06	1.72e-06	4.33e-07	1.65e-06	1e-06
3.05e-06	2.89e-06	2.81e-06	2.63e-06	1.72e-06	4.33e-07	1.65e-06	1e-06
3.05e-06	2.9e-06	2.81e-06	2.63e-06	1.72e-06	4.3e-07	1.65e-06	1e-06
3.05e-06	2.9e-06	2.81e-06	2.63e-06	1.72e-06	4.3e-07	1.65e-06	1e-06
3.05e-06	2.9e-06	2.81e-06	2.63e-06	1.72e-06	4.3e-07	1.64e-06	1e-06
3.05e-06	2.9e-06	2.81e-06	2.64e-06	1.72e-06	4.3e-07	1.64e-06	9.97e-07
3.05e-06	2.91e-06	2.81e-06	2.64e-06	1.72e-06	4.3e-07	1.64e-06	9.97e-07
3.05e-06	2.91e-06	2.81e-06	2.64e-06	1.72e-06	4.26e-07	1.64e-06	9.97e-07
3.05e-06	2.91e-06	2.81e-06	2.64e-06	1.71e-06	4.26e-07	1.64e-06	9.97e-07
3.05e-06	2.91e-06	2.82e-06	2.64e-06	1.71e-06	4.26e-07	1.63e-06	9.97e-07
3.05e-06	2.92e-06	2.82e-06	2.64e-06	1.71e-06	4.26e-07	1.63e-06	9.97e-07
3.05e-06	2.92e-06	2.82e-06	2.64e-06	1.71e-06	4.26e-07	1.63e-06	9.97e-07
3.05e-06	2.92e-06	2.82e-06	2.64e-06	1.71e-06	4.26e-07	1.63e-06	9.97e-07
3.06e-06	2.92e-06	2.82e-06	2.64e-06	1.71e-06	4.26e-07	1.63e-06	9.97e-07
3.06e-06	2.93e-06	2.82e-06	2.65e-06	1.71e-06	4.23e-07	1.62e-06	9.97e-07
3.06e-06	2.93e-06	2.82e-06	2.65e-06	1.71e-06	4.23e-07	1.62e-06	9.94e-07
3.06e-06	2.93e-06	2.82e-06	2.65e-06	1.71e-06	4.23e-07	1.62e-06	9.94e-07
3.06e-06	2.93e-06	2.82e-06	2.65e-06	1.71e-06	4.23e-07	1.62e-06	9.94e-07
3.06e-06	2.93e-06	2.82e-06	2.65e-06	1.71e-06	4.23e-07	1.62e-06	9.94e-07
3.06e-06	2.93e-06	2.82e-06	2.65e-06	1.71e-06	4.23e-07	1.62e-06	9.94e-07
3.06e-06	2.94e-06	2.82e-06	2.65e-06	1.71e-06	4.23e-07	1.62e-06	9.94e-07
3.06e-06	2.94e-06	2.83e-06	2.65e-06	1.71e-06	4.23e-07	1.62e-06	9.94e-07
3.06e-06	2.94e-06	2.83e-06	2.66e-06	1.71e-06	4.23e-07	1.61e-06	9.94e-07
3.06e-06	2.94e-06	2.83e-06	2.66e-06	1.71e-06	4.23e-07	1.61e-06	9.94e-07
3.06e-06	2.94e-06	2.83e-06	2.66e-06	1.71e-06	4.23e-07	1.61e-06	9.94e-07
3.06e-06	2.94e-06	2.83e-06	2.66e-06	1.71e-06	4.23e-07	1.61e-06	9.94e-07
3.07e-06	2.94e-06	2.83e-06	2.66e-06	1.7e-06	4.2e-07	1.61e-06	9.94e-07
3.07e-06	2.95e-06	2.83e-06	2.66e-06	1.7e-06	4.2e-07	1.61e-06	9.94e-07
3.07e-06	2.95e-06	2.83e-06	2.66e-06	1.7e-06	4.2e-07	1.61e-06	9.94e-07
3.07e-06	2.95e-06	2.83e-06	2.66e-06	1.7e-06	4.2e-07	1.6e-06	9.94e-07
3.07e-06	2.95e-06	2.83e-06	2.67e-06	1.7e-06	4.2e-07	1.6e-06	9.94e-07
3.07e-06	2.95e-06	2.83e-06	2.67e-06	1.7e-06	4.2e-07	1.6e-06	9.94e-07
3.07e-06	2.95e-06	2.83e-06	2.67e-06	1.7e-06	4.2e-07	1.6e-06	9.94e-07
3.07e-06	2.95e-06	2.83e-06	2.67e-06	1.7e-06	4.2e-07	1.6e-06	9.94e-07
3.07e-06	2.95e-06	2.83e-06	2.67e-06	1.7e-06	4.2e-07	1.59e-06	9.94e-07
3.07e-06	2.96e-06	2.84e-06	2.67e-06	1.7e-06	4.2e-07	1.59e-06	9.94e-07
3.07e-06	2.96e-06	2.84e-06	2.67e-06	1.7e-06	4.2e-07	1.59e-06	9.94e-07
3.07e-06	2.96e-06	2.84e-06	2.68e-06	1.7e-06	4.2e-07	1.59e-06	9.94e-07
3.09e-06	2.98e-06	2.87e-06	2.73e-06	1.68e-06	4.16e-07	1.53e-06	1.01e-06
3.09e-06	2.98e-06	2.87e-06	2.73e-06	1.68e-06	4.2e-07	1.53e-06	1.01e-06
3.09e-06	2.97e-06	2.87e-06	2.73e-06	1.68e-06	4.2e-07	1.53e-06	1.01e-06
3.09e-06	2.97e-06	2.87e-06	2.73e-06	1.68e-06	4.2e-07	1.52e-06	1.01e-06
3.09e-06	2.97e-06	2.87e-06	2.73e-06	1.68e-06	4.2e-07	1.52e-06	1.01e-06
3.09e-06	2.97e-06	2.88e-06	2.73e-06	1.69e-06	4.2e-07	1.52e-06	1.01e-06
3.09e-06	2.97e-06	2.88e-06	2.74e-06	1.69e-06	4.2e-07	1.52e-06	1.01e-06
3.09e-06	2.97e-06	2.88e-06	2.74e-06	1.69e-06	4.2e-07	1.52e-06	1.01e-06
3.09e-06	2.97e-06	2.88e-06	2.74e-06	1.69e-06	4.23e-07	1.51e-06	1.01e-06
3.09e-06	2.97e-06	2.88e-06	2.74e-06	1.69e-06	4.23e-07	1.51e-06	1.01e-06
3.09e-06	2.97e-06	2.88e-06	2.74e-06	1.69e-06	4.23e-07	1.51e-06	1.01e-06
3.09e-06	2.97e-06	2.88e-06	2.74e-06	1.69e-06	4.23e-07	1.51e-06	1.01e-06
3.09e-06	2.97e-06	2.88e-06	2.74e-06	1.69e-06	4.23e-07	1.51e-06	1.01e-06
3.09e-06	2.97e-06	2.88e-06	2.74e-06	1.69e-06	4.23e-07	1.51e-06	1.01e-06
3.09e-06	2.96e-06	2.88e-06	2.75e-06	1.69e-06	4.23e-07	1.51e-06	1.01e-06
3.09e-06	2.96e-06	2.88e-06	2.75e-06	1.69e-06	4.23e-07	1.5e-06	1.01e-06
3.09e-06	2.96e-06	2.88e-06	2.75e-06	1.69e-06	4.23e-07	1.5e-06	1.02e-06
3.09e-06	2.96e-06	2.88e-06	2.75e-06	1.69e-06	4.23e-07	1.5e-06	1.02e-06
3.09e-06	2.96e-06	2.88e-06	2.75e-06	1.69e-06	4.23e-07	1.5e-06	1.02e-06
3.09e-06	2.96e-06	2.88e-06	2.75e-06	1.69e-06	4.26e-07	1.5e-06	1.02e-06
3.09e-06	2.96e-06	2.88e-06	2.76e-06	1.69e-06	4.26e-07	1.49e-06	1.02e-06
3.09e-06	2.96e-06	2.89e-06	2.76e-06	1.69e-06	4.26e-07	1.49e-06	1.02e-06
3.09e-06	2.95e-06	2.89e-06	2.76e-06	1.69e-06	4.26e-07	1.49e-06	1.02e-06
3.09e-06	2.95e-06	2.89e-06	2.76e-06	1.69e-06	4.26e-07	1.49e-06	1.02e-06
3.09e-06	2.95e-06	2.89e-06	2.76e-06	1.69e-06	4.3e-07	1.49e-06	1.02e-06
3.09e-06	2.95e-06	2.89e-06	2.76e-06	1.69e-06	4.3e-07	1.49e-06	1.02e-06
3.09e-06	2.95e-06	2.89e-06	2.76e-06	1.7e-06	4.3e-07	1.48e-06	1.02e-06
3.09e-06	2.95e-06	2.89e-06	2.76e-06	1.7e-06	4.3e-07	1.48e-06	1.02e-06
3.09e-06	2.95e-06	2.89e-06	2.76e-06	1.7e-06	4.3e-07	1.48e-06	1.02e-06
3.09e-06	2.95e-06	2.89e-06	2.76e-06	1.7e-06	4.33e-07	1.48e-06	1.02e-06
3.09e-06	2.95e-06	2.89e-06	2.77e-06	1.7e-06	4.33e-07	1.48e-06	1.02e-06
3.09e-06	2.95e-06	2.89e-06	2.77e-06	1.7e-06	4.33e-07	1.47e-06	1.02e-06
3.09e-06	2.94e-06	2.89e-06	2.77e-06	1.7e-06	4.33e-07	1.47e-06	1.02e-06
3.09e-06	2.94e-06	2.89e-06	2.77e-06	1.7e-06	4.33e-07	1.47e-06	1.02e-06
3.09e-06	2.94e-06	2.89e-06	2.77e-06	1.7e-06	4.33e-07	1.47e-06	1.03e-06
3.09e-06	2.94e-06	2.89e-06	2.77e-06	1.7e-06	4.36e-07	1.47e-06	1.03e-06
3.09e-06	2.94e-06	2.89e-06	2.77e-06	1.7e-06	4.36e-07	1.46e-06	1.03e-06
3.09e-06	2.94e-06	2.89e-06	2.77e-06	1.7e-06	4.36e-07	1.46e-06	1.03e-06
3.09e-06	2.94e-06	2.89e-06	2.77e-06	1.71e-06	4.36e-07	1.46e-06	1.03e-06
3.09e-06	2.94e-06	2.9e-06	2.77e-06	1.71e-06	4.36e-07	1.46e-06	1.03e-06
3.09e-06	2.94e-06	2.9e-06	2.77e-06	1.71e-06	4.4e-07	1.46e-06	1.03e-06
3.09e-06	2.94e-06	2.9e-06	2.77e-06	1.71e-06	4.4e-07	1.46e-06	1.03e-06
3.09e-06	2.94e-06	2.9e-06	2.77e-06	1.71e-06	4.4e-07	1.45e-06	1.04e-06
3.09e-06	2.94e-06	2.9e-06	2.77e-06	1.71e-06	4.4e-07	1.45e-06	1.04e-06
3.09e-06	2.94e-06	2.9e-06	2.77e-06	1.71e-06	4.4e-07	1.45e-06	1.04e-06
3.09e-06	2.94e-06	2.9e-06	2.77e-06	1.72e-06	4.43e-07	1.45e-06	1.04e-06
3.09e-06	2.94e-06	2.9e-06	2.77e-06	1.72e-06	4.43e-07	1.45e-06	1.04e-06
3.09e-06	2.93e-06	2.9e-06	2.77e-06	1.72e-06	4.43e-07	1.45e-06	1.04e-06
3.09e-06	2.93e-06	2.9e-06	2.77e-06	1.72e-06	4.43e-07	1.44e-06	1.04e-06
3.09e-06	2.93e-06	2.9e-06	2.77e-06	1.72e-06	4.43e-07	1.44e-06	1.05e-06
3.09e-06	2.93e-06	2.9e-06	2.77e-06	1.72e-06	4.43e-07	1.44e-06	1.05e-06
3.09e-06	2.93e-06	2.9e-06	2.78e-06	1.72e-06	4.43e-07	1.44e-06	1.05e-06
3.09e-06	2.93e-06	2.9e-06	2.78e-06	1.73e-06	4.46e-07	1.44e-06	1.05e-06
3.09e-06	2.93e-06	2.9e-06	2.78e-06	1.73e-06	4.46e-07	1.44e-06	1.05e-06
3.09e-06	2.93e-06	2.91e-06	2.78e-06	1.73e-06	4.46e-07	1.44e-06	1.05e-06
3.09e-06	2.93e-06	2.91e-06	2.78e-06	1.73e-06	4.46e-07	1.43e-06	1.06e-06
3.09e-06	2.93e-06	2.91e-06	2.78e-06	1.73e-06	4.46e-07	1.43e-06	1.06e-06
3.09e-06	2.92e-06	2.91e-06	2.78e-06	1.73e-06	4.46e-07	1.43e-06	1.06e-06
3.09e-06	2.92e-06	2.91e-06	2.78e-06	1.73e-06	4.46e-07	1.43e-06	1.06e-06
3.09e-06	2.92e-06	2.91e-06	2.78e-06	1.73e-06	4.46e-07	1.43e-06	1.06e-06
3.09e-06	2.92e-06	2.91e-06	2.78e-06	1.73e-06	4.46e-07	1.43e-06	1.06e-06
3.09e-06	2.92e-06	2.91e-06	2.78e-06	1.73e-06	4.5e-07	1.43e-06	1.07e-06
3.09e-06	2.92e-06	2.91e-06	2.78e-06	1.74e-06	4.5e-07	1.42e-06	1.07e-06
3.09e-06	2.92e-06	2.91e-06	2.78e-06	1.74e-06	4.5e-07	1.42e-06	1.07e-06
3.09e-06	2.92e-06	2.91e-06	2.78e-06	1.74e-06	4.53e-07	1.42e-06	1.08e-06
3.09e-06	2.92e-06	2.92e-06	2.78e-06	1.74e-06	4.53e-07	1.42e-06	1.08e-06
3.09e-06	2.92e-06	2.92e-06	2.78e-06	1.74e-06	4.53e-07	1.42e-06	1.08e-06
3.09e-06	2.92e-06	2.92e-06	2.78e-06	1.74e-06	4.53e-07	1.42e-06	1.09e-06
3.09e-06	2.91e-06	2.92e-06	2.78e-06	1.74e-06	4.57e-07	1.41e-06	1.09e-06
3.09e-06	2.91e-06	2.92e-06	2.78e-06	1.74e-06	4.57e-07	1.41e-06	1.09e-06
3.09e-06	2.91e-06	2.92e-06	2.78e-06	1.75e-06	4.6e-07	1.41e-06	1.09e-06
3.09e-06	2.91e-06	2.92e-06	2.78e-06	1.75e-06	4.6e-07	1.41e-06	1.1e-06
3.09e-06	2.91e-06	2.92e-06	2.78e-06	1.75e-06	4.63e-07	1.41e-06	1.1e-06
3.09e-06	2.91e-06	2.92e-06	2.78e-06	1.75e-06	4.63e-07	1.41e-06	1.1e-06
3.09e-06	2.91e-06	2.92e-06	2.78e-06	1.75e-06	4.67e-07	1.4e-06	1.1e-06
3.09e-06	2.91e-06	2.92e-06	2.78e-06	1.75e-06	4.67e-07	1.4e-06	1.11e-06
3.09e-06	2.91e-06	2.92e-06	2.78e-06	1.75e-06	4.67e-07	1.4e-06	1.11e-06
3.09e-06	2.91e-06	2.92e-06	2.78e-06	1.75e-06	4.7e-07	1.4e-06	1.11e-06
3.09e-06	2.9e-06	2.92e-06	2.78e-06	1.75e-06	4.7e-07	1.4e-06	1.12e-06
3.09e-06	2.9e-06	2.92e-06	2.78e-06	1.75e-06	4.73e-07	1.4e-06	1.12e-06
3.09e-06	2.9e-06	2.92e-06	2.78e-06	1.75e-06	4.77e-07	1.39e-06	1.12e-06
3.09e-06	2.9e-06	2.92e-06	2.78e-06	1.76e-06	4.77e-07	1.39e-06	1.12e-06
3.09e-06	2.9e-06	2.92e-06	2.78e-06	1.76e-06	4.8e-07	1.39e-06	1.12e-06
3.09e-06	2.9e-06	2.93e-06	2.78e-06	1.76e-06	4.8e-07	1.38e-06	1.13e-06
3.09e-06	2.9e-06	2.93e-06	2.78e-06	1.76e-06	4.8e-07	1.38e-06	1.13e-06
3.09e-06	2.9e-06	2.93e-06	2.78e-06	1.76e-06	4.83e-07	1.38e-06	1.13e-06
3.09e-06	2.9e-06	2.92e-06	2.78e-06	1.76e-06	4.87e-07	1.38e-06	1.13e-06
3.09e-06	2.9e-06	2.92e-06	2.78e-06	1.76e-06	4.87e-07	1.37e-06	1.13e-06
3.09e-06	2.89e-06	2.92e-06	2.78e-06	1.76e-06	4.9e-07	1.37e-06	1.13e-06
3.09e-06	2.89e-06	2.92e-06	2.78e-06	1.76e-06	4.93e-07	1.37e-06	1.14e-06
3.09e-06	2.89e-06	2.92e-06	2.78e-06	1.76e-06	4.93e-07	1.37e-06	1.14e-06
3.09e-06	2.89e-06	2.92e-06	2.78e-06	1.76e-06	4.97e-07	1.37e-06	1.14e-06
3.09e-06	2.89e-06	2.92e-06	2.78e-06	1.76e-06	4.97e-07	1.36e-06	1.14e-06
3.09e-06	2.89e-06	2.92e-06	2.78e-06	1.76e-06	5e-07	1.36e-06	1.14e-06
3.09e-06	2.89e-06	2.92e-06	2.78e-06	1.76e-06	5e-07	1.36e-06	1.15e-06
3.09e-06	2.89e-06	2.92e-06	2.78e-06	1.76e-06	5.04e-07	1.36e-06	1.15e-06
3.09e-06	2.88e-06	2.92e-06	2.78e-06	1.76e-06	5.04e-07	1.35e-06	1.15e-06
3.09e-06	2.88e-06	2.92e-06	2.77e-06	1.77e-06	5.04e-07	1.35e-06	1.15e-06
3.09e-06	2.88e-06	2.92e-06	2.77e-06	1.77e-06	5.07e-07	1.35e-06	1.15e-06
3.09e-06	2.88e-06	2.92e-06	2.77e-06	1.77e-06	5.07e-07	1.35e-06	1.16e-06
3.1e-06	2.85e-06	2.92e-06	2.74e-06	1.77e-06	5.51e-07	1.3e-06	1.2e-06
3.1e-06	2.85e-06	2.92e-06	2.74e-06	1.77e-06	5.54e-07	1.3e-06	1.21e-06
3.1e-06	2.85e-06	2.92e-06	2.73e-06	1.77e-06	5.54e-07	1.3e-06	1.21e-06
3.1e-06	2.84e-06	2.92e-06	2.73e-06	1.77e-06	5.57e-07	1.3e-06	1.21e-06
3.1e-06	2.84e-06	2.92e-06	2.73e-06	1.77e-06	5.61e-07	1.29e-06	1.21e-06
3.11e-06	2.84e-06	2.92e-06	2.73e-06	1.77e-06	5.61e-07	1.29e-06	1.21e-06
3.11e-06	2.84e-06	2.92e-06	2.73e-06	1.77e-06	5.64e-07	1.29e-06	1.22e-06
3.11e-06	2.84e-06	2.92e-06	2.73e-06	1.77e-06	5.64e-07	1.29e-06	1.22e-06
3.11e-06	2.84e-06	2.92e-06	2.73e-06	1.77e-06	5.67e-07	1.29e-06	1.22e-06
3.11e-06	2.84e-06	2.92e-06	2.73e-06	1.77e-06	5.71e-07	1.29e-06	1.22e-06
3.11e-06	2.84e-06	2.92e-06	2.73e-06	1.77e-06	5.71e-07	1.29e-06	1.22e-06
3.11e-06	2.83e-06	2.92e-06	2.73e-06	1.77e-06	5.74e-07	1.29e-06	1.22e-06
3.1e-06	2.83e-06	2.92e-06	2.73e-06	1.77e-06	5.74e-07	1.29e-06	1.23e-06
3.1e-06	2.83e-06	2.92e-06	2.73e-06	1.78e-06	5.77e-07	1.29e-06	1.23e-06
3.1e-06	2.83e-06	2.92e-06	2.73e-06	1.78e-06	5.84e-07	1.29e-06	1.23e-06
3.1e-06	2.83e-06	2.92e-06	2.73e-06	1.78e-06	5.84e-07	1.29e-06	1.23e-06
3.1e-06	2.83e-06	2.92e-06	2.73e-06	1.78e-06	5.87e-07	1.29e-06	1.23e-06
3.1e-06	2.83e-06	2.92e-06	2.73e-06	1.78e-06	5.87e-07	1.29e-06	1.23e-06
3.1e-06	2.83e-06	2.92e-06	2.73e-06	1.78e-06	5.91e-07	1.28e-06	1.24e-06
3.1e-06	2.83e-06	2.92e-06	2.73e-06	1.78e-06	5.91e-07	1.28e-06	1.24e-06
3.1e-06	2.82e-06	2.92e-06	2.73e-06	1.78e-06	5.94e-07	1.28e-06	1.24e-06
3.1e-06	2.82e-06	2.92e-06	2.73e-06	1.78e-06	5.94e-07	1.28e-06	1.24e-06
3.1e-06	2.82e-06	2.92e-06	2.73e-06	1.79e-06	5.98e-07	1.28e-06	1.25e-06
3.1e-06	2.82e-06	2.92e-06	2.73e-06	1.79e-06	5.98e-07	1.28e-06	1.25e-06
3.09e-06	2.82e-06	2.92e-06	2.73e-06	1.79e-06	6.01e-07	1.28e-06	1.25e-06
3.09e-06	2.82e-06	2.92e-06	2.73e-06	1.79e-06	6.01e-07	1.28e-06	1.25e-06
3.09e-06	2.81e-06	2.92e-06	2.74e-06	1.79e-06	6.04e-07	1.28e-06	1.26e-06
3.09e-06	2.81e-06	2.92e-06	2.74e-06	1.79e-06	6.08e-07	1.28e-06	1.26e-06
3.09e-06	2.81e-06	2.92e-06	2.74e-06	1.79e-06	6.08e-07	1.28e-06	1.26e-06
3.09e-06	2.81e-06	2.92e-06	2.74e-06	1.79e-06	6.11e-07	1.28e-06	1.26e-06
3.09e-06	2.81e-06	2.92e-06	2.74e-06	1.79e-06	6.11e-07	1.28e-06	1.27e-06
3.09e-06	2.81e-06	2.92e-06	2.74e-06	1.8e-06	6.14e-07	1.28e-06	1.27e-06
3.08e-06	2.81e-06	2.92e-06	2.74e-06	1.8e-06	6.18e-07	1.28e-06	1.28e-06
3.08e-06	2.81e-06	2.93e-06	2.74e-06	1.8e-06	6.21e-07	1.28e-06	1.28e-06
3.08e-06	2.81e-06	2.93e-06	2.74e-06	1.8e-06	6.28e-07	1.28e-06	1.28e-06
3.08e-06	2.81e-06	2.93e-06	2.74e-06	1.8e-06	6.28e-07	1.28e-06	1.28e-06
3.08e-06	2.8e-06	2.93e-06	2.74e-06	1.8e-06	6.31e-07	1.28e-06	1.29e-06
3.08e-06	2.8e-06	2.93e-06	2.74e-06	1.8e-06	6.34e-07	1.28e-06	1.29e-06
3.08e-06	2.8e-06	2.93e-06	2.74e-06	1.8e-06	6.38e-07	1.28e-06	1.29e-06
3.08e-06	2.8e-06	2.93e-06	2.74e-06	1.8e-06	6.41e-07	1.27e-06	1.3e-06
3.08e-06	2.8e-06	2.93e-06	2.75e-06	1.8e-06	6.45e-07	1.27e-06	1.3e-06
3.07e-06	2.8e-06	2.93e-06	2.75e-06	1.8e-06	6.48e-07	1.27e-06	1.3e-06
3.07e-06	2.8e-06	2.93e-06	2.75e-06	1.8e-06	6.48e-07	1.27e-06	1.3e-06
3.07e-06	2.79e-06	2.93e-06	2.75e-06	1.8e-06	6.51e-07	1.27e-06	1.31e-06
3.07e-06	2.79e-06	2.93e-06	2.75e-06	1.8e-06	6.55e-07	1.27e-06	1.31e-06
3.07e-06	2.79e-06	2.93e-06	2.75e-06	1.81e-06	6.58e-07	1.27e-06	1.32e-06
3.07e-06	2.79e-06	2.93e-06	2.75e-06	1.81e-06	6.58e-07	1.27e-06	1.32e-06
3.07e-06	2.79e-06	2.93e-06	2.75e-06	1.81e-06	6.61e-07	1.27e-06	1.32e-06
3.07e-06	2.79e-06	2.93e-06	2.76e-06	1.81e-06	6.61e-07	1.27e-06	1.32e-06
3.07e-06	2.79e-06	2.93e-06	2.76e-06	1.81e-06	6.65e-07	1.27e-06	1.33e-06
3.07e-06	2.79e-06	2.93e-06	2.76e-06	1.81e-06	6.68e-07	1.27e-06	1.33e-06
3.07e-06	2.78e-06	2.93e-06	2.76e-06	1.81e-06	6.68e-07	1.27e-06	1.33e-06
3.07e-06	2.78e-06	2.94e-06	2.76e-06	1.81e-06	6.71e-07	1.27e-06	1.34e-06
3.07e-06	2.78e-06	2.94e-06	2.76e-06	1.81e-06	6.78e-07	1.27e-06	1.34e-06
3.07e-06	2.78e-06	2.94e-06	2.76e-06	1.82e-06	6.78e-07	1.27e-06	1.34e-06
3.07e-06	2.78e-06	2.94e-06	2.76e-06	1.82e-06	6.81e-07	1.27e-06	1.35e-06
3.07e-06	2.78e-06	2.94e-06	2.76e-06	1.82e-06	6.85e-07	1.27e-06	1.35e-06
3.07e-06	2.78e-06	2.94e-06	2.76e-06	1.82e-06	6.88e-07	1.27e-06	1.35e-06
3.07e-06	2.78e-06	2.94e-06	2.76e-06	1.82e-06	6.92e-07	1.27e-06	1.36e-06
3.07e-06	2.78e-06	2.94e-06	2.76e-06	1.82e-06	6.95e-07	1.28e-06	1.36e-06
3.07e-06	2.78e-06	2.94e-06	2.76e-06	1.82e-06	6.98e-07	1.28e-06	1.36e-06
3.07e-06	2.77e-06	2.94e-06	2.76e-06	1.82e-06	7.02e-07	1.28e-06	1.37e-06
3.06e-06	2.77e-06	2.94e-06	2.77e-06	1.82e-06	7.05e-07	1.28e-06	1.37e-06
3.06e-06	2.77e-06	2.94e-06	2.77e-06	1.82e-06	7.05e-07	1.28e-06	1.37e-06
3.06e-06	2.77e-06	2.94e-06	2.77e-06	1.83e-06	7.08e-07	1.28e-06	1.37e-06
3.06e-06	2.77e-06	2.94e-06	2.77e-06	1.83e-06	7.12e-07	1.28e-06	1.38e-06
3.06e-06	2.77e-06	2.94e-06	2.77e-06	1.83e-06	7.15e-07	1.28e-06	1.38e-06
3.06e-06	2.77e-06	2.94e-06	2.77e-06	1.83e-06	7.18e-07	1.28e-06	1.38e-06
3.06e-06	2.77e-06	2.94e-06	2.77e-06	1.83e-06	7.22e-07	1.28e-06	1.38e-06
3.06e-06	2.76e-06	2.94e-06	2.77e-06	1.83e-06	7.25e-07	1.28e-06	1.39e-06
3.06e-06	2.76e-06	2.94e-06	2.77e-06	1.83e-06	7.28e-07	1.28e-06	1.39e-06
3.06e-06	2.76e-06	2.94e-06	2.77e-06	1.83e-06	7.35e-07	1.28e-06	1.39e-06
3.06e-06	2.76e-06	2.94e-06	2.77e-06	1.84e-06	7.39e-07	1.28e-06	1.39e-06
3.06e-06	2.76e-06	2.94e-06	2.77e-06	1.84e-06	7.42e-07	1.28e-06	1.4e-06
3.06e-06	2.76e-06	2.94e-06	2.77e-06	1.84e-06	7.45e-07	1.28e-06	1.4e-06
3.06e-06	2.76e-06	2.94e-06	2.77e-06	1.84e-06	7.49e-07	1.28e-06	1.4e-06
3.06e-06	2.76e-06	2.94e-06	2.77e-06	1.84e-06	7.52e-07	1.28e-06	1.4e-06
3.06e-06	2.76e-06	2.94e-06	2.77e-06	1.85e-06	7.55e-07	1.29e-06	1.41e-06
3.06e-06	2.76e-06	2.94e-06	2.77e-06	1.85e-06	7.59e-07	1.29e-06	1.41e-06
3.06e-06	2.75e-06	2.94e-06	2.77e-06	1.85e-06	7.65e-07	1.29e-06	1.41e-06
3.06e-06	2.75e-06	2.94e-06	2.77e-06	1.85e-06	7.65e-07	1.29e-06	1.41e-06
3.06e-06	2.75e-06	2.94e-06	2.77e-06	1.85e-06	7.69e-07	1.29e-06	1.42e-06
3.06e-06	2.75e-06	2.94e-06	2.77e-06	1.86e-06	7.72e-07	1.29e-06	1.42e-06
3.06e-06	2.75e-06	2.94e-06	2.77e-06	1.86e-06	7.75e-07	1.29e-06	1.42e-06
[truncated: 5,316 more rows]

## Sheet: Table S6 - Figure 7 Data
Each column of data is 6000X1 and should be reshaped into a 100x60 matrix (100 data points at each of 60 steps) and then averaged to create a 1x60 Matrix. The averaged data was then averaged with the averaged REPEAT data.
[truncated: 6,006 more rows]

[truncated: 1 more sheets: Table S7 - Figure 8 data]
